# Supplementary material for: Selection of Flax Genotypes for Pan-Genomic Studies by Sequencing Tagmentation-Based Transcriptome Libraries
Source: Plants (Basel). 2023 Oct 30;12(21):3725. doi: 10.3390/plants12213725 (PMC10650069; doi:10.3390/plants12213725)
Supplement: Supplementary file 1 [file plants-12-03725-s001.zip]

Archive with 4 entries (4 files):
- Table S1 2023.10.25.xlsx
- Figure S1 2023.10.17.tif
- Figure S2 2023.10.18.pdf
- Figure S3 2023.10.17.tif
