# Supplementary material for: Selection of Flax Genotypes for Pan-Genomic Studies by Sequencing Tagmentation-Based Transcriptome Libraries
Source: Plants (Basel). 2023 Oct 30;12(21):3725. doi: 10.3390/plants12213725 (PMC10650069; doi:10.3390/plants12213725)
Supplement: Supplementary file 1 [file plants-12-03725-s001.zip › Table S1 2023.10.25.xlsx]

## Sheet: SNP
Table S1. DNA polymorphisms identified in the analyzed flax samples based on transcriptome sequencing data
The numbers located one below the other indicate the number of reads with the reference (bottom) and alternative (top) alleles. Color legend is presented to the right of the Table.
Chromosome	Nucleotide position	Reference allele	Alternative allele	Average coverage	p_20_12_s	p_20_3_s	p_20_14_s	p_37_6_s	p_20_6_s	p_20_6_t_s	p_43_9_s	p_19_3_s	p_19_5_s	p_20_11_s	p_20_11_t_s	p_33_7_s	p_33_7_t_s	p_33_3_s	p_39_8_s	p_19_4_s	p_19_4_t_s	p_20_5_s	p_20_5_t_s	p_19_1_s	p_19_1_t_s	p_6_4_s	p_6_4_t_s	p_6_5_s	p_6_1_s	p_6_1_t_s	p_6_9_s	p_36_5_s	p_36_5_t_s	p_36_2_t_s	p_36_2_s	p_36_9_s	p_36_8_s	p_37_3_s	p_37_3_t_s	p_37_5_s	p_42_2_s	p_42_2_t_s	p_42_4_s	p_42_8_s	p_42_3_s	p_42_3_t_s	p_32_4_s	p_32_7_t_s	p_32_5_s
CP027619.1	137239	CT	C	32.7674	0 6	0 21	0 14	0 13	0 7	0 4	0 33	0 6	0 11	0 20	0 10	0 45	0 25	0 11	0 14	0 27	0 21	0 71	0 50	0 35	0 285	0 41	0 33	0 58	0 56	0 69	0 36	0 23	0 46	0 7	0 11	0 26	0 34	0 46	0 24	0 18	0 54	0 23	0 22	0 15	0 21	0 10	0 5	0 19	0 30
CP027619.1	137268	CTAAGATTGG	TTAATATCGA	44.309	0 7	0 29	0 19	0 14	0 10	0 5	0 49	0 11	0 18	0 29	0 14	0 54	0 43	0 13	0 15	0 35	0 35	0 104	0 64	0 54	0 377	0 53	0 43	0 66	0 74	0 84	0 52	0 32	0 65	0 13	0 15	0 24	0 45	0 61	0 33	0 31	0 69	0 39	0 24	0 26	0 33	0 14	0 6	0 24	0 46
CP027619.1	137268	CTAAGATTGG	TTAATATTGA	43.0312	0 7	0 29	0 19	0 14	0 10	0 5	0 49	0 11	0 18	0 29	0 14	0 54	0 43	0 13	0 15	0 35	0 35	0 104	0 64	0 54	0 377	0 53	0 43	0 66	0 74	0 84	0 52	0 32	0 65	0 13	0 15	0 24	0 45	0 61	0 33	0 31	0 69	0 39	0 24	0 26	0 33	0 14	0 6	0 24	0 46
CP027619.1	137289	A	G	54.4931	0 7	0 32	0 24	0 21	0 14	0 5	0 65	0 15	0 24	0 34	0 14	0 78	0 53	0 19	0 17	0 50	0 40	0 125	0 80	0 63	0 408	0 65	0 59	0 78	0 98	0 99	0 59	0 40	0 69	0 18	0 17	0 23	0 53	0 61	0 32	0 37	0 89	0 46	0 32	0 34	0 38	0 19	0 8	0 27	0 47
CP027619.1	137297	A	T	54.9618	0 7	0 32	0 21	0 22	0 13	0 6	0 77	0 15	0 22	0 37	0 13	0 94	0 58	0 22	0 20	0 50	0 33	0 123	1 82	0 60	1 391	0 66	0 56	0 76	0 99	1 91	0 61	0 43	0 72	0 16	0 15	0 25	0 52	0 63	0 26	0 36	0 91	0 49	0 28	0 38	0 44	0 18	0 8	0 24	0 43
CP027619.1	137383	A	G	39.8924	0 2	0 33	0 13	0 16	0 18	0 10	0 51	0 9	0 20	0 32	0 15	0 70	0 55	0 9	0 13	0 32	0 25	0 78	0 76	0 53	0 313	0 47	0 40	0 57	0 70	0 62	1 35	0 18	0 52	0 20	0 11	0 17	0 25	0 39	0 40	0 23	0 67	0 38	0 22	0 23	0 28	0 27	0 8	0 16	0 36
CP027619.1	137395	CGAATCC	TGAAACT	46.0243	0 4	0 33	0 20	0 23	0 18	0 8	0 54	0 12	0 18	0 36	0 19	0 86	0 50	0 10	0 15	0 33	0 40	0 112	0 86	0 49	0 386	0 45	0 46	0 72	0 77	0 85	0 45	0 23	0 49	0 23	0 9	0 21	0 35	0 42	0 43	0 26	0 85	0 36	0 25	0 32	0 31	0 19	0 6	0 20	0 57
CP027619.1	137399	TCC	ACT	48.0972	0 4	0 33	0 20	0 23	0 18	0 8	0 54	0 12	0 18	0 36	0 19	0 86	0 50	0 10	0 15	0 33	0 40	0 112	0 86	0 49	0 386	0 45	0 46	0 72	0 77	0 85	0 45	0 23	0 49	0 23	0 9	0 21	0 35	0 42	0 43	0 26	0 85	0 36	0 25	0 32	0 31	0 19	0 6	0 20	0 57
CP027619.1	137425	A	G	49.8125	0 3	0 32	0 21	0 22	0 19	0 6	0 55	0 10	0 17	0 34	0 22	0 87	0 58	0 12	0 15	0 34	0 40	0 112	0 82	0 45	1 384	0 50	0 42	0 85	0 74	0 97	0 48	0 36	0 47	0 27	0 10	0 20	0 33	0 53	0 42	0 25	0 82	0 39	0 17	0 26	0 28	0 16	0 5	0 18	0 58
CP027619.1	137434	C	T	48.1562	0 2	0 33	0 20	0 19	0 16	0 7	0 52	0 9	0 16	0 32	0 19	0 79	0 57	0 11	0 14	0 32	0 36	0 108	0 80	0 44	0 344	0 41	0 43	0 78	0 75	0 99	0 46	0 37	0 46	0 27	0 8	0 17	0 33	0 53	0 40	0 25	0 78	0 32	0 17	0 27	0 25	0 14	0 3	0 18	0 59
CP027619.1	137528	G	A	39.6354	0 5	0 23	0 17	0 13	0 12	0 2	0 41	0 6	0 15	0 28	0 15	0 63	0 45	0 11	0 9	0 25	0 36	0 94	0 65	0 37	0 257	0 37	0 31	0 63	0 65	0 83	0 35	0 30	0 36	0 24	0 5	0 17	0 28	0 45	0 29	0 22	0 68	0 25	0 15	0 26	0 23	0 11	0 4	0 14	0 51
CP027619.1	137535	C	T	40.8194	0 5	0 24	0 16	0 13	0 12	0 5	0 41	0 7	0 16	0 29	0 17	0 65	0 48	0 12	0 9	0 26	0 37	0 93	0 66	0 37	0 257	0 35	0 31	0 63	0 65	0 83	0 36	0 31	0 37	0 24	0 4	0 18	0 28	0 44	0 29	0 22	0 71	0 26	0 15	0 24	0 23	0 11	0 4	0 14	0 54
CP027619.1	137540	T	G	43.0069	0 5	0 28	0 16	0 13	0 10	0 5	0 45	0 8	0 18	0 32	0 17	0 65	0 56	0 12	0 11	0 27	0 42	0 97	0 69	0 39	1 255	0 33	0 36	0 70	0 66	0 87	0 36	0 33	0 43	0 30	0 5	0 20	0 32	0 44	0 28	0 25	0 73	0 27	0 18	0 27	0 26	0 13	0 4	0 14	0 51
CP027619.1	137564	G	C	22.1493	0 1	0 23	0 7	0 5	0 3	0 3	0 15	0 5	0 10	0 16	0 5	0 28	0 35	0 7	0 13	0 18	0 16	0 28	0 29	0 20	0 79	0 17	0 21	0 29	0 26	0 40	0 17	0 11	0 22	0 15	0 2	0 10	0 15	0 23	0 15	0 14	0 37	0 13	0 8	0 10	0 18	0 12	0 2	0 6	0 21
CP027619.1	137567	G	A	22.8785	0 3	0 24	0 7	0 5	0 4	0 3	0 15	0 5	0 11	0 16	0 5	0 30	0 38	0 8	0 13	0 20	0 16	0 31	0 30	0 20	0 79	0 18	0 21	0 31	0 26	1 42	0 22	0 12	0 24	0 16	0 3	0 11	0 16	0 28	0 18	0 14	0 38	0 13	0 9	0 11	0 20	0 12	0 2	0 6	0 23
CP027619.1	137578	GCT	TCA	22.0208	0 3	2 19	1 6	0 3	0 5	0 2	0 17	0 3	1 11	0 15	0 5	3 24	2 31	0 10	0 13	0 14	0 17	5 22	4 28	2 17	16 39	0 20	1 17	2 30	8 15	5 30	1 23	1 11	3 22	1 15	0 4	0 9	0 14	2 25	2 15	2 8	2 34	0 11	0 12	0 12	0 17	0 13	0 1	0 6	3 20
CP027619.1	137589	C	T	19.4236	0 3	0 21	0 5	0 3	0 7	0 4	0 18	0 3	0 11	0 17	0 6	0 23	0 28	0 10	0 13	0 13	0 16	0 17	0 29	0 12	0 37	0 18	0 19	0 33	0 11	0 25	0 25	0 9	0 24	0 14	0 4	0 9	0 14	0 24	0 15	0 7	0 34	0 15	0 12	0 12	0 20	0 11	0 0	0 7	0 20
CP027619.1	137599	GT	CC	17.2049	0 2	0 18	0 3	0 4	0 7	0 3	0 14	0 5	0 9	0 16	0 8	0 20	0 30	0 9	0 11	0 14	0 15	0 21	0 27	0 11	0 43	0 18	0 21	0 36	0 10	0 18	0 31	0 8	0 19	0 11	0 4	0 6	0 12	0 22	0 12	0 5	0 29	0 16	0 11	0 12	0 24	0 12	0 0	0 8	0 18
CP027619.1	137600	T	C	17.0694	0 2	0 18	0 3	0 4	0 7	0 3	0 14	0 5	0 9	0 16	0 8	0 20	0 30	0 9	0 11	0 14	0 15	0 21	0 27	0 11	0 43	0 18	0 21	0 36	0 10	0 18	0 31	0 8	0 19	0 11	0 4	0 6	0 12	0 22	0 12	0 5	0 29	0 16	0 11	0 12	0 24	0 12	0 0	0 8	0 18
CP027619.1	137609	TG	CT	16.0312	0 2	0 18	0 4	0 3	0 7	0 2	0 17	0 4	0 9	0 12	0 6	0 18	0 28	0 8	0 11	0 16	0 13	0 23	0 26	0 11	0 49	0 20	0 22	0 37	0 10	0 18	0 32	0 10	0 19	0 11	0 4	0 6	0 14	0 21	0 11	0 5	0 27	0 15	0 12	0 12	0 24	0 12	0 0	0 12	0 14
CP027619.1	137615	T	A	15.5	0 2	0 21	0 6	0 4	0 9	0 2	0 17	0 4	0 9	0 12	0 6	0 17	0 27	0 7	0 9	0 19	0 12	0 20	0 25	0 9	0 45	0 22	0 19	0 32	0 8	0 18	0 30	0 9	0 16	0 9	0 2	0 6	0 14	0 25	0 12	0 4	0 28	0 15	0 8	0 11	0 22	0 11	0 0	0 12	0 15
CP027619.1	137620	G	A	15.7674	0 2	0 23	0 4	0 4	0 9	0 2	0 18	0 4	0 10	0 14	0 7	0 16	0 27	0 7	0 8	0 18	0 13	0 22	0 22	0 8	0 52	0 22	0 18	0 31	0 8	0 19	0 36	0 9	0 20	0 8	0 3	0 8	0 15	0 25	0 12	0 3	0 28	0 15	0 9	0 13	0 22	0 10	0 0	0 12	0 14
CP027619.1	137636	CAT	TAC	14.7431	0 4	0 20	0 3	0 4	0 8	0 3	0 20	0 3	0 7	0 15	0 5	0 15	0 21	0 7	0 3	0 19	0 17	0 22	0 18	0 7	0 61	0 17	0 20	0 36	0 11	0 13	0 33	0 8	0 20	0 8	0 2	0 7	0 16	0 18	0 8	0 2	0 22	0 12	0 11	0 12	0 17	0 9	0 0	0 9	0 11
CP027619.1	137651	C	G	15.059	0 4	0 20	0 4	0 4	0 9	0 4	0 25	0 5	0 7	0 15	0 8	0 18	0 20	0 8	0 2	0 18	0 19	0 20	0 20	0 6	1 66	0 15	0 22	0 36	0 12	0 8	0 28	0 7	0 14	0 8	0 3	0 7	0 15	0 13	0 4	0 5	0 21	0 13	0 9	0 10	0 19	0 9	0 0	0 9	0 9
CP027619.1	137663	G	A	14.8229	0 4	0 18	0 4	0 5	0 7	0 5	0 25	0 6	0 7	0 18	0 9	0 17	0 19	0 8	0 2	0 17	0 21	0 22	0 19	0 6	0 64	0 14	0 19	0 31	0 10	0 12	0 30	0 7	0 17	0 9	0 2	0 6	0 15	0 13	0 4	0 4	0 18	0 11	0 9	0 9	0 18	0 8	0 1	0 9	0 7
CP027619.1	137682	ACA	GTG	13.2708	0 3	0 20	0 4	0 6	0 6	0 4	0 27	0 3	0 6	0 19	0 13	0 15	0 17	0 8	0 4	0 15	0 24	0 17	0 21	0 3	0 62	0 14	0 14	0 23	0 10	0 11	0 18	0 4	0 15	0 7	0 3	0 6	0 11	0 15	0 5	0 6	0 17	0 10	0 7	0 9	0 17	0 6	0 5	0 5	0 8
CP027619.1	137691	G	C	13.3194	0 5	0 17	0 3	0 6	1 5	0 4	0 26	0 3	0 4	0 17	0 14	0 15	0 19	0 8	0 4	0 15	0 23	0 19	0 21	0 3	0 66	0 13	0 18	0 24	0 10	0 10	0 18	0 3	0 16	0 6	0 4	0 6	0 8	0 14	0 5	0 6	0 18	0 10	0 7	0 12	0 16	0 4	0 5	0 5	0 8
CP027619.1	137711	G	A	11.75	0 6	0 13	0 5	0 6	0 5	0 3	0 25	0 3	0 4	0 15	0 14	0 16	0 18	0 6	0 4	0 14	0 18	0 14	0 18	0 1	0 53	0 10	0 11	0 16	0 7	0 8	0 12	0 3	0 11	0 6	0 5	0 7	0 5	0 16	0 7	0 7	0 15	0 13	0 6	0 9	0 16	0 5	0 4	0 3	0 6
CP027619.1	137724	G	A	12.0347	0 8	0 14	0 5	0 6	0 6	0 3	0 23	0 2	0 2	0 16	0 12	0 13	0 19	0 5	0 4	0 13	0 15	0 12	0 14	0 1	0 51	0 12	0 10	0 16	0 10	0 8	0 11	0 3	0 12	0 5	0 3	0 7	0 6	0 18	0 6	0 7	0 17	0 12	0 8	0 10	0 16	0 5	0 5	0 5	0 7
CP027619.1	137732	G	A	12.2604	0 7	0 13	0 6	0 6	0 6	0 3	0 21	0 1	0 2	0 17	0 11	0 12	0 21	0 5	0 3	0 15	0 13	0 11	0 15	0 2	0 55	0 13	0 11	0 19	0 11	0 5	0 14	0 3	0 10	0 5	0 2	0 8	0 6	0 17	0 7	0 8	0 23	0 13	0 9	0 10	0 15	0 6	0 5	0 4	0 7
CP027619.1	137738	TTGC	CTGA	10.3333	0 7	0 11	0 6	0 3	0 6	0 1	0 16	0 1	0 2	0 11	0 6	0 11	0 17	0 2	0 2	0 12	0 11	0 7	0 10	0 1	0 40	0 10	0 11	0 17	0 12	0 3	0 10	0 2	0 8	0 5	0 3	0 8	0 5	0 11	0 5	0 7	0 23	0 9	0 8	0 8	0 11	0 7	0 4	0 4	0 4
CP027619.1	137815	CGGCG	TGGCA	10.2292	0 3	0 11	0 8	0 6	0 5	0 3	0 12	0 7	0 5	0 12	0 4	0 12	0 16	0 8	0 7	0 9	0 6	0 10	0 10	0 5	0 22	0 20	0 11	0 13	0 9	0 9	0 13	0 6	0 17	0 6	0 4	0 6	0 7	0 13	0 7	0 11	0 12	0 10	0 3	0 10	0 11	0 5	0 3	0 2	0 3
CP027619.1	137815	CGGCG	TGGGA	10.1007	0 3	0 11	0 8	0 6	0 5	0 3	0 12	0 7	0 5	0 12	0 4	0 12	0 16	0 8	0 7	0 9	0 6	0 10	0 10	0 5	0 22	0 20	0 11	0 13	0 9	0 9	0 13	0 6	0 17	0 6	0 4	0 6	0 7	0 13	0 7	0 11	0 12	0 10	0 3	0 10	0 11	0 5	0 3	0 2	0 3
CP027619.1	137824	C	T	12.4931	0 3	0 15	0 8	0 7	0 7	0 3	0 21	0 8	0 4	0 12	0 5	0 15	0 20	0 9	0 8	0 12	0 7	0 11	0 10	0 5	0 25	0 20	0 13	0 18	0 10	0 10	0 17	0 7	0 17	0 6	0 4	0 6	0 9	0 20	0 7	0 10	0 14	0 11	0 6	0 13	0 14	0 7	0 3	0 4	0 3
CP027619.1	137830	TTTC	CTTG	11.7812	0 2	0 14	0 6	0 7	0 6	0 2	0 20	0 7	0 3	0 12	0 5	0 15	0 16	0 9	0 6	0 10	0 6	0 10	0 10	0 5	0 21	0 19	0 13	0 16	0 10	0 7	0 15	0 6	0 14	0 6	0 4	0 6	0 9	0 17	0 7	0 12	0 14	0 10	0 6	0 12	0 13	0 5	0 3	0 5	0 3
CP027619.1	171519	G	T	22.7951	0 20	0 91	0 20	0 10	0 23	0 7	0 12	0 6	0 18	0 14	0 11	0 2	0 1	0 5	0 16	0 24	0 28	0 1	0 2	0 37	1 197	1 54	0 49	0 49	0 37	0 43	0 52	0 27	0 46	0 22	0 23	0 32	0 86	0 43	0 25	0 19	0 4	0 5	0 2	0 10	0 7	0 2	0 5	0 7	0 27
CP027619.1	171537	C	T	22.184	0 19	0 90	0 23	0 12	0 20	0 10	0 9	0 9	0 19	0 14	0 13	0 1	0 1	0 3	0 24	0 21	0 25	0 4	0 2	0 33	2 207	0 38	0 58	0 48	0 40	0 43	0 32	0 27	0 54	0 27	0 22	0 34	0 62	0 49	0 21	0 18	0 10	0 3	0 4	0 8	0 4	0 3	0 3	0 7	0 23
CP027619.1	171588	A	C	15.1979	0 8	0 68	0 18	0 9	0 13	0 12	0 7	0 6	0 8	0 20	0 8	0 2	0 0	0 0	0 17	0 21	0 23	0 3	0 1	0 29	0 164	0 21	0 32	0 37	0 30	0 26	0 34	0 14	0 51	0 18	0 14	0 30	0 43	0 35	0 16	0 12	0 7	0 6	0 4	0 5	0 4	0 1	0 2	0 7	0 12
CP027619.1	171695	C	T	13.0312	0 1	6 37	4 6	8 15	1 11	4 4	0 5	2 3	6 10	1 11	0 5	0 0	0 0	0 1	2 9	6 18	1 9	0 1	1 2	1 21	19 133	2 33	1 23	0 18	1 21	1 29	0 26	0 6	2 25	1 6	1 12	1 15	4 42	4 15	3 13	7 20	0 5	1 1	0 5	6 3	0 5	0 1	2 3	4 5	3 10
CP027619.1	172146	C	T	13.3576	6 1	25 9	13 4	12 3	6 4	3 1	0 4	11 5	17 2	3 2	4 2	0 1	0 0	0 0	13 2	29 8	29 2	0 2	1 0	26 0	151 23	11 10	3 8	3 9	13 1	10 2	2 8	2 0	4 3	6 4	4 1	7 6	9 6	36 1	23 1	32 2	5 1	0 0	2 1	10 0	2 0	4 1	2 0	17 2	27 1
CP027619.1	172157	G	A	10.6354	6 1	18 10	10 4	8 3	4 4	3 1	0 4	8 3	10 3	3 2	1 2	0 1	0 0	0 0	12 2	22 6	25 2	0 2	1 0	21 1	119 18	9 9	3 11	3 8	9 0	7 2	2 6	2 0	2 3	3 4	2 1	2 3	3 8	30 1	18 0	25 3	4 1	0 0	2 1	8 0	2 0	2 0	0 0	12 2	21 1
CP027619.1	319585	A	T	11.7014	0 3	0 17	0 6	0 6	0 5	0 2	0 13	0 11	0 13	0 12	0 3	0 9	0 7	0 5	0 6	0 15	0 11	0 8	0 18	0 9	0 88	0 11	0 10	0 23	0 7	0 13	0 22	0 5	0 14	0 6	0 4	0 14	0 12	0 22	0 12	0 7	0 19	0 8	0 6	0 10	0 9	0 6	0 11	0 10	0 11
CP027619.1	319593	G	T	13.9062	0 3	0 18	0 7	0 6	0 6	0 4	0 18	0 15	0 15	0 12	0 6	0 11	0 9	0 5	0 9	0 14	0 14	0 13	0 19	0 14	1 101	0 14	0 14	0 26	0 13	0 17	0 21	0 4	0 22	0 7	0 4	1 16	0 12	0 28	0 14	0 16	0 19	0 10	0 8	0 13	0 10	0 6	0 12	0 11	0 15
CP027619.1	319672	C	A	16.5938	0 5	1 22	0 14	0 16	0 4	0 7	1 8	0 7	0 14	0 21	0 4	0 17	0 15	0 7	0 14	0 12	0 8	0 20	1 25	0 18	0 129	0 22	0 17	0 25	0 12	0 17	0 16	0 14	0 17	0 7	0 5	0 11	0 18	0 27	0 11	0 17	0 29	0 13	0 8	0 18	0 17	0 11	0 7	0 6	0 19
CP027619.1	319781	A	T	14.3229	0 5	0 13	1 10	0 11	0 6	0 4	0 12	0 10	0 11	0 7	0 10	0 10	0 6	0 2	0 3	0 16	0 10	0 15	0 11	0 18	0 100	0 17	0 9	0 27	0 12	1 15	0 24	0 8	0 17	0 6	0 2	0 6	0 13	0 10	0 19	0 9	0 26	0 4	0 12	0 6	0 7	0 6	0 2	0 6	0 14
CP027619.1	319801	C	A	13.4792	0 5	0 12	0 12	0 10	0 2	0 5	0 12	0 11	0 12	0 8	0 9	0 10	0 4	0 3	0 3	0 14	0 6	0 17	0 11	1 16	0 96	0 13	0 7	0 24	0 10	0 14	1 19	0 6	0 12	0 5	0 1	0 8	0 8	0 9	0 16	1 9	0 21	0 3	0 10	0 1	0 8	0 3	0 2	0 3	0 13
CP027619.1	405130	T	C	17.0868	7 0	37 0	29 0	12 0	10 1	5 0	12 0	14 0	12 0	38 0	22 0	11 0	13 0	22 0	14 0	14 0	18 0	14 0	11 0	1 0	21 0	24 0	21 0	28 0	6 0	7 0	17 0	11 0	7 0	9 0	5 0	18 0	7 0	36 0	30 0	25 0	31 0	12 0	19 0	20 0	27 0	26 0	2 0	6 0	26 0
CP027619.1	405133	T	G	18.0521	0 7	0 41	0 29	0 12	0 12	0 5	0 12	0 14	0 15	0 39	0 24	0 12	0 13	0 23	0 14	0 15	0 18	0 15	0 12	0 1	0 23	0 26	0 22	0 29	0 6	0 7	0 17	0 13	0 7	0 10	0 5	0 21	0 7	0 37	0 32	0 25	0 32	0 12	0 20	0 22	0 29	0 29	0 2	0 6	0 30
CP027619.1	405147	G	T	15.5833	8 0	42 0	30 0	12 0	12 0	5 0	13 0	14 0	15 0	40 0	24 0	12 0	13 0	23 0	14 0	15 0	18 0	15 0	12 0	1 0	25 0	27 0	22 0	30 0	6 0	7 0	17 0	14 0	7 0	9 0	5 0	23 0	8 0	36 0	31 0	25 0	32 0	13 0	18 0	23 0	30 0	32 0	2 0	6 0	30 0
CP027619.1	405156	C	T	18.3472	0 8	0 42	0 30	0 12	0 12	0 5	0 11	0 14	0 13	0 40	0 24	0 12	0 13	0 23	0 14	0 15	0 17	0 16	0 12	0 1	0 25	0 25	0 22	0 30	0 6	0 6	0 17	0 14	0 7	0 9	0 5	0 23	0 8	0 36	0 31	0 27	0 32	0 12	0 19	0 23	0 30	0 31	0 2	0 6	0 29
CP027619.1	405164	A	G	15.441	6 0	36 0	25 0	11 0	9 0	4 0	8 0	12 0	11 0	28 0	20 0	12 0	12 0	18 0	11 0	9 0	15 0	15 0	8 0	0 0	15 0	22 0	20 0	29 0	5 0	6 0	15 0	14 0	5 0	8 0	5 0	19 0	8 0	33 0	28 0	25 0	28 0	11 0	17 0	15 0	27 0	28 0	1 0	6 0	24 0
CP027619.1	410800	TA	T	10.9618	0 2	0 4	0 5	0 8	0 3	0 3	0 27	0 7	0 9	0 7	0 5	0 17	0 16	0 11	0 6	0 3	0 1	0 6	0 5	0 8	0 65	0 10	0 5	0 11	0 8	0 7	0 6	0 5	1 18	0 4	0 2	0 5	0 8	0 17	0 17	0 6	0 4	0 5	0 5	0 5	0 6	0 4	0 1	0 5	0 8
CP027619.1	449162	C	T	49.9132	8 0	34 0	30 0	38 0	7 0	7 0	43 0	25 0	37 0	37 0	25 0	35 0	38 0	10 0	44 0	0 36	0 36	0 48	0 56	55 0	466 0	49 0	34 0	63 0	69 0	69 0	22 0	23 0	40 0	11 0	8 0	30 0	22 0	102 0	67 0	47 0	60 0	36 0	26 0	34 0	30 1	28 0	14 0	27 0	49 0
CP027619.1	449213	A	G	42.3472	0 10	0 26	0 24	2 25	0 6	0 3	0 33	0 22	0 26	0 32	0 23	0 32	0 26	0 12	0 30	0 27	0 20	0 46	0 40	0 51	0 444	0 35	0 30	0 55	0 50	0 53	0 25	0 23	0 34	0 8	0 8	0 23	0 24	0 73	0 48	0 46	0 44	0 31	0 22	0 38	0 18	0 24	0 9	0 26	0 39
CP027619.1	449231	G	A	38.0625	0 6	0 17	0 19	0 31	0 3	0 2	0 31	0 18	0 24	0 29	0 21	0 25	0 19	0 11	0 19	0 23	0 16	0 46	0 42	0 41	1 426	0 35	0 18	0 54	0 47	0 52	0 22	0 26	0 37	0 9	0 7	0 17	0 21	0 68	0 41	0 46	0 46	0 22	0 8	0 31	0 17	0 16	0 7	0 23	0 40
CP027619.1	449252	A	G	34.2361	0 5	0 19	0 16	0 29	0 6	0 6	0 32	0 19	0 26	0 32	0 18	0 22	0 12	0 7	0 12	0 27	0 17	0 43	0 41	0 35	0 355	0 31	0 15	0 46	0 35	0 39	0 22	0 17	0 29	0 10	0 4	0 18	0 19	0 59	0 39	0 41	0 44	0 16	0 8	0 26	0 14	0 12	0 9	0 23	0 33
CP027619.1	449270	G	A	34.3333	0 5	0 20	0 16	0 28	0 6	0 6	0 34	0 21	0 24	0 32	0 15	0 21	0 17	0 7	0 11	0 29	0 18	0 38	0 42	0 39	1 351	0 33	0 14	0 49	0 35	0 36	0 25	0 15	0 28	0 9	0 4	0 18	0 22	0 57	0 39	0 37	0 40	0 19	0 12	0 21	0 12	0 14	0 8	0 23	0 31
CP027619.1	449276	A	T	33.441	0 5	0 17	0 14	0 27	0 6	0 6	0 31	0 22	0 22	0 31	0 14	0 21	0 16	0 7	0 11	0 28	0 18	0 35	0 42	0 37	0 339	0 33	0 13	0 49	0 35	0 30	0 26	0 15	0 29	0 9	0 4	0 18	0 21	0 57	0 37	0 38	0 38	0 19	0 13	1 22	0 12	0 15	0 9	0 23	0 28
CP027619.1	456679	C	G	11.5556	1 0	8 0	9 0	13 0	3 0	2 0	7 0	10 0	7 0	6 0	4 0	10 0	7 0	3 0	2 0	0 18	0 24	0 18	0 25	4 0	68 0	11 0	14 0	12 0	9 0	16 0	6 0	6 0	10 0	1 0	3 0	7 0	8 0	15 0	9 0	10 0	19 0	13 0	10 0	13 0	9 0	10 0	3 0	11 0	15 0
CP027619.1	456752	GTCG	CTCC	10.6806	0 1	0 7	0 6	0 18	0 4	0 2	0 9	0 8	0 14	0 15	0 7	0 18	0 12	0 1	0 8	0 12	0 9	0 22	0 22	0 12	0 75	0 15	0 21	0 18	0 22	0 22	0 8	0 8	0 20	0 8	0 3	0 9	0 6	0 21	0 8	0 13	0 21	0 25	0 9	0 17	0 22	0 14	0 0	0 10	0 19
CP027619.1	456755	G	C	11.9271	0 1	0 7	0 6	0 18	0 4	0 2	0 9	0 8	0 14	0 15	0 7	0 18	0 12	0 1	0 8	0 12	0 9	0 22	0 22	0 12	0 75	0 15	0 21	0 18	0 22	0 22	0 8	0 8	0 20	0 8	0 3	0 9	0 6	0 21	0 8	0 13	0 21	0 25	0 9	0 17	0 22	0 14	0 0	0 10	0 19
CP027619.1	456760	C	G	12.7639	0 2	0 8	0 6	0 17	0 3	0 2	0 9	0 9	0 14	0 16	0 8	0 18	0 12	0 1	0 7	0 11	0 10	0 21	0 22	0 16	1 71	1 13	0 18	0 18	0 20	0 23	0 7	1 7	0 19	0 8	0 3	0 9	0 6	1 20	0 8	0 13	1 21	0 25	0 10	0 23	0 25	0 14	0 0	0 11	0 19
CP027619.1	505406	ACC	TTG	34.1285	0 7	0 17	0 19	0 17	0 4	0 2	0 23	0 16	0 17	0 18	0 7	0 35	0 29	0 11	0 23	0 33	0 23	0 45	0 61	0 33	0 311	0 24	0 16	0 22	0 36	0 45	0 24	0 16	0 22	0 11	0 5	0 11	0 27	0 36	0 29	0 10	0 67	0 38	0 20	0 25	0 28	0 10	0 8	0 24	0 52
CP027619.1	505408	C	A	32.4965	0 7	0 17	0 19	0 17	0 4	0 2	1 23	0 16	0 17	0 18	0 7	0 35	0 29	0 11	0 23	0 33	0 23	0 45	0 61	0 33	2 311	0 24	0 16	0 22	0 36	1 45	1 24	0 16	0 22	0 11	0 5	1 11	0 27	0 36	0 29	0 10	0 67	0 38	1 20	0 25	1 28	0 10	0 8	0 24	0 52
CP027619.1	505422	C	T	32.9514	0 7	0 13	0 14	0 18	0 3	0 2	0 21	0 10	0 17	0 16	0 8	0 34	0 24	0 6	0 20	0 34	0 18	0 50	0 47	0 37	0 259	0 24	0 17	0 23	0 34	0 49	0 26	0 13	0 23	0 15	0 5	0 17	0 26	0 38	0 25	0 10	0 58	0 39	0 24	0 23	0 30	0 10	0 7	0 21	0 43
CP027619.1	505480	T	C	37.1458	0 6	0 20	0 12	0 18	0 10	0 2	0 32	0 14	0 21	0 4	0 16	0 55	0 18	0 11	0 23	0 31	0 27	0 68	0 60	0 51	0 352	0 33	0 29	0 31	0 55	0 52	0 22	0 18	0 29	0 12	0 10	0 21	0 21	0 52	1 33	0 27	0 65	0 45	0 20	0 42	0 27	0 10	0 10	0 35	0 54
CP027619.1	505496	C	G	37.3125	0 4	0 21	0 10	0 19	0 13	0 4	0 41	0 18	0 24	0 7	0 16	0 52	0 20	0 10	0 18	0 30	0 32	1 74	0 69	0 52	1 378	0 30	0 34	0 37	0 58	0 54	0 21	0 15	0 39	0 10	0 11	0 18	0 19	0 50	0 38	0 35	0 60	0 38	0 19	0 39	0 20	0 8	0 8	0 32	0 44
CP027619.1	505498	C	T	37.9722	0 4	0 21	0 10	0 19	0 13	0 4	0 42	0 18	0 24	0 7	0 16	0 54	0 21	0 10	0 18	0 31	0 32	0 73	0 68	0 51	0 379	0 33	0 35	0 37	0 59	0 53	0 21	0 14	0 40	0 12	0 11	0 17	0 19	0 51	0 37	0 34	0 61	0 38	0 20	0 38	0 23	0 8	0 8	0 32	0 46
CP027619.1	505504	C	T	36.0451	0 2	0 18	0 9	0 20	0 13	0 5	0 40	0 17	0 23	0 6	0 13	0 52	0 19	0 6	0 18	0 31	0 35	0 72	0 65	0 45	0 362	0 32	0 35	0 37	0 57	0 49	0 20	0 12	0 38	0 12	0 11	0 19	0 17	0 52	0 36	0 31	0 62	0 34	0 16	0 33	0 24	0 8	0 7	0 27	0 44
CP027619.1	505602	T	A	33.4271	0 2	0 20	0 9	0 14	0 8	0 5	0 36	0 18	0 22	0 8	0 12	0 49	0 22	0 7	0 18	0 23	0 32	1 68	1 59	0 46	3 366	0 30	0 25	0 28	0 60	0 44	0 16	0 13	0 39	0 18	0 7	0 17	0 14	0 43	0 26	0 30	1 56	0 31	1 22	0 29	0 24	0 7	0 7	0 21	0 31
CP027619.1	505608	C	A	33.4444	0 2	1 19	0 8	0 14	0 8	0 5	0 36	0 17	0 21	0 8	0 12	0 44	0 22	0 7	0 17	1 24	0 33	0 64	0 63	0 47	0 377	1 31	1 26	0 26	0 62	0 44	0 16	0 14	0 40	0 18	0 7	0 16	0 11	0 47	0 27	0 29	0 50	0 29	0 22	0 29	0 22	0 9	0 7	0 22	1 29
CP027619.1	505616	G	A	34.6771	0 2	0 19	0 8	0 14	0 7	0 5	0 37	0 17	0 20	0 9	0 10	0 47	0 23	0 7	0 19	0 24	0 34	0 65	0 66	0 46	0 390	0 34	0 27	0 27	0 63	0 47	0 14	0 14	0 41	0 19	0 8	0 15	0 12	0 46	0 27	0 28	0 56	0 28	0 22	0 28	0 23	0 11	0 7	0 22	0 32
CP027619.1	505635	GAAA	AAAT	32.5938	0 2	0 18	0 7	0 15	0 6	0 5	0 31	0 17	0 19	0 10	0 6	0 36	0 20	0 6	0 21	0 21	0 22	0 46	0 52	0 47	0 368	0 27	0 27	0 27	0 61	0 47	0 15	0 13	0 38	0 17	0 8	0 13	0 16	0 38	0 28	0 26	0 50	0 18	0 19	0 25	0 21	0 15	0 3	0 20	0 23
CP027619.1	505677	C	T	28.0104	0 2	0 17	0 6	0 16	0 4	0 1	0 29	0 12	0 11	0 9	0 4	0 30	0 18	0 5	0 17	0 14	0 28	0 32	0 26	0 30	0 256	0 25	0 21	0 22	0 41	0 34	0 17	0 14	0 19	0 11	0 9	0 12	0 19	0 35	0 19	0 20	0 54	0 18	0 13	0 32	0 17	0 20	0 4	0 20	0 30
CP027619.1	505689	C	T	28.25	0 2	0 15	0 7	0 18	0 5	0 1	0 31	0 12	0 11	0 9	0 6	0 34	0 19	0 5	0 17	0 13	0 30	0 37	0 24	0 30	0 276	0 24	0 21	0 24	0 41	0 32	0 21	0 14	0 21	0 12	0 7	0 14	0 20	0 29	0 21	0 18	0 50	0 21	0 14	0 32	0 21	0 21	0 4	0 18	0 33
CP027619.1	505817	T	G	28.5521	0 3	0 16	0 11	0 19	0 6	0 3	0 33	0 12	0 9	0 11	0 12	0 37	0 25	0 9	0 17	0 17	0 28	0 48	0 37	0 36	0 244	0 21	0 25	0 26	0 38	0 34	0 27	0 12	0 27	0 9	0 7	0 15	0 17	0 30	0 19	0 22	0 43	0 20	0 12	0 35	0 27	0 18	0 4	0 15	0 28
CP027619.1	505823	A	G	28.0972	0 3	0 15	0 10	0 19	0 6	0 3	0 33	0 12	0 10	0 12	0 12	0 34	0 26	0 7	0 17	0 15	0 27	0 44	0 38	0 35	0 248	0 21	0 25	0 28	0 33	0 38	0 27	0 12	0 26	0 11	0 5	0 16	0 16	0 26	0 18	0 22	0 41	0 19	0 12	0 34	0 27	0 17	0 5	0 15	0 26
CP027619.1	505857	CTCA	TTCC	18.3646	0 1	0 14	0 7	0 15	0 2	0 5	0 19	0 9	0 11	0 11	0 10	0 22	0 22	0 4	0 16	0 13	0 11	0 31	0 28	0 27	0 129	0 16	0 21	0 22	0 26	0 26	0 21	0 4	0 20	0 6	0 6	0 6	0 7	0 19	0 10	0 12	0 25	0 12	0 6	0 23	0 20	0 8	0 5	0 9	0 16
CP027619.1	505857	CTCA	TTTC	17.4514	0 1	0 14	0 7	0 15	0 2	0 5	0 19	0 9	0 11	0 11	0 10	0 22	0 22	0 4	0 16	0 13	0 11	0 31	0 28	0 27	0 129	0 16	0 21	0 22	0 26	0 26	0 21	0 4	0 20	0 6	0 6	0 6	0 7	0 19	0 10	0 12	0 25	0 12	0 6	0 23	0 20	0 8	0 5	0 9	0 16
CP027619.1	505866	TGT	GAC	16.6667	0 0	0 15	0 6	0 13	0 3	0 4	0 20	0 9	0 10	0 12	0 8	0 19	0 17	0 4	0 14	0 12	0 11	0 21	0 24	0 28	0 131	0 16	0 17	0 19	0 24	0 17	0 19	0 3	0 16	0 9	0 6	0 7	0 4	0 16	0 8	0 12	0 21	0 12	0 5	0 18	0 17	0 6	0 5	0 8	0 14
CP027619.1	505999	T	A	13.7465	0 0	0 12	0 14	0 7	0 4	0 2	0 18	0 10	0 8	0 7	0 1	0 17	0 9	0 4	0 7	0 12	0 10	0 29	0 25	0 12	0 112	0 14	0 10	0 13	1 29	0 17	1 12	0 3	0 12	0 9	0 2	0 6	0 7	0 19	0 11	0 14	0 26	0 9	0 4	0 17	0 13	0 8	0 2	0 9	0 10
CP027619.1	629638	A	C	11.684	0 3	0 10	0 6	0 11	0 1	0 0	0 6	0 2	0 8	0 9	0 4	0 13	0 7	0 5	0 12	0 17	0 15	0 11	0 11	0 18	0 169	0 7	1 10	0 24	1 17	0 16	0 7	0 6	0 16	0 6	0 1	0 2	0 15	0 25	0 9	0 7	0 14	0 8	0 10	0 9	0 13	0 3	0 3	0 7	0 16
CP027619.1	629661	A	T	11.2986	0 3	0 5	0 5	0 9	0 1	0 0	0 6	0 2	0 4	0 9	0 4	0 7	0 8	0 5	0 8	0 14	0 13	0 14	0 14	1 16	0 142	0 13	0 9	0 20	0 16	0 13	0 6	0 4	0 14	0 6	0 2	0 0	0 11	0 20	0 10	0 9	0 11	0 9	0 9	0 10	0 9	0 4	0 2	0 4	0 15
CP027619.1	629668	A	G	10.3438	0 3	0 6	0 6	0 5	0 0	0 0	0 6	0 2	0 5	0 6	0 2	0 5	0 7	0 5	0 7	0 11	0 12	0 13	0 14	0 14	0 115	0 12	0 7	0 15	0 14	0 12	0 6	0 4	0 14	0 6	0 2	0 0	0 10	0 14	0 11	0 9	0 8	0 10	0 5	0 9	0 7	0 2	0 3	0 4	0 18
CP027619.1	629683	A	G	10.559	0 3	0 7	0 7	0 8	0 0	0 0	0 6	0 2	0 6	0 8	0 4	0 4	0 9	0 5	0 5	0 9	0 10	0 13	0 21	0 17	0 128	0 11	0 7	0 16	0 17	0 12	0 4	0 6	0 15	0 6	0 2	0 0	0 7	0 15	0 12	0 10	0 15	0 10	0 5	0 12	0 4	0 2	0 3	0 5	0 18
CP027619.1	679375	GC	CT	39.1146	29 1	23 0	16 0	38 0	43 0	31 0	33 1	17 0	32 0	62 3	31 0	30 4	13 1	128 0	77 0	69 0	58 0	42 1	40 1	2 2	21 12	48 1	40 3	77 2	2 2	0 0	41 1	4 0	9 1	70 0	27 0	34 0	24 1	44 1	27 0	16 0	55 0	21 0	69 0	38 0	87 0	69 1	2 1	4 0	27 2
CP027619.1	679390	A	G	53.2917	49 1	35 1	30 0	52 0	57 0	45 0	46 0	23 0	46 0	89 3	56 0	46 2	18 0	170 0	116 0	89 0	83 0	58 1	58 1	2 2	27 6	66 1	57 3	107 2	2 2	1 0	60 1	5 0	14 0	93 0	41 0	46 0	27 1	61 1	39 0	18 0	77 0	28 0	85 0	63 0	110 1	96 0	5 0	14 0	35 2
CP027619.1	679398	A	G	54.8958	49 0	37 0	30 0	54 0	59 0	47 0	47 0	25 0	47 0	87 3	57 0	48 2	19 0	174 0	118 1	92 0	85 0	59 1	61 0	2 2	26 6	71 1	59 3	111 4	2 2	1 0	61 1	5 0	14 0	94 0	42 0	48 0	29 1	62 1	40 0	18 1	81 0	28 0	86 0	65 0	114 0	98 0	5 0	14 1	37 2
CP027619.1	679411	G	A	56.4757	0 49	0 37	0 30	0 54	0 59	0 48	0 48	0 25	0 47	0 93	0 57	0 50	0 19	0 174	0 120	0 92	0 85	0 59	0 61	0 4	0 33	0 72	0 62	0 116	0 3	0 1	0 62	0 6	0 14	0 94	0 41	0 48	0 30	0 64	0 40	0 19	0 81	0 28	0 87	0 66	0 117	0 98	0 5	0 15	0 39
CP027619.1	679419	A	G	50.4757	46 0	35 0	28 0	47 0	56 0	45 0	44 0	23 0	38 0	81 0	49 0	42 2	18 0	151 0	109 0	80 0	76 0	52 0	57 0	2 2	27 6	61 1	51 3	104 5	2 1	1 0	52 1	5 1	13 0	83 0	37 0	43 0	23 1	55 1	32 0	18 1	73 0	22 0	75 1	53 0	105 0	87 0	5 0	14 1	28 2
CP027619.1	679427	ATTTG	GTTTA	17.1667	20 0	14 0	14 0	15 0	16 0	18 0	14 0	8 0	15 0	27 0	26 0	17 1	6 0	44 1	42 0	22 0	26 0	15 0	20 0	0 2	6 0	23 1	17 3	35 4	0 0	1 0	19 0	1 1	5 0	23 0	13 0	14 0	5 0	18 0	13 0	2 2	24 0	7 0	0 1	27 0	27 0	28 0	3 0	10 1	10 0
CP027619.1	1319636	CCCG	TCCA	10.316	0 4	0 8	0 7	0 6	0 4	0 1	0 14	0 5	0 10	0 8	0 6	0 12	0 6	0 6	0 11	0 6	0 11	0 14	0 4	0 8	0 93	0 10	0 8	0 10	0 15	0 9	0 7	0 1	0 9	0 5	0 6	0 3	0 9	0 16	0 8	0 12	0 19	0 9	0 6	0 11	0 11	0 7	0 1	0 3	0 9
CP027619.1	1319677	G	A	10.7847	3 0	6 0	8 0	11 0	1 0	2 0	0 15	10 0	6 0	10 0	11 0	0 14	0 14	0 9	8 0	11 0	15 0	0 11	0 16	9 0	119 0	12 0	8 0	12 0	19 0	13 0	16 0	6 0	11 0	3 0	10 0	7 0	9 0	23 0	8 0	10 0	0 27	0 8	0 3	0 11	0 8	0 13	0 3	0 6	0 12
CP027619.1	1319710	G	A	11.2326	0 2	0 8	0 8	0 10	0 4	0 2	0 9	0 8	0 7	0 13	0 9	0 16	0 11	0 6	0 7	0 13	0 15	0 11	0 19	0 15	0 132	0 14	0 7	0 11	0 13	0 11	0 19	0 7	0 12	0 6	0 5	0 7	1 12	0 18	0 9	0 9	0 34	0 10	0 8	0 14	0 8	0 11	0 3	0 6	0 8
CP027619.1	1380602	TA	T	11.6319	0 0	0 9	0 5	0 3	0 2	0 2	5 0	0 1	0 12	0 12	0 6	0 20	0 18	0 1	1 0	0 5	0 3	13 0	8 0	0 9	0 89	0 16	0 28	0 36	0 36	0 22	0 14	0 14	0 22	0 8	0 6	0 9	0 4	0 16	0 9	0 14	0 6	0 7	0 7	0 8	0 10	0 7	0 1	0 5	0 14
CP027619.1	1380687	G	T	15.7708	0 2	0 8	0 3	0 3	0 2	0 1	0 8	0 2	0 9	0 9	0 13	0 25	0 27	0 4	0 2	0 2	0 10	20 0	18 0	0 14	0 66	0 24	0 19	1 38	1 36	0 29	0 29	0 17	0 36	0 10	0 4	0 10	0 14	0 18	0 10	0 23	0 5	0 4	0 8	0 4	0 11	0 8	0 0	0 4	0 30
CP027619.1	1380761	CCTC	TCTG	13.2951	0 1	0 6	0 7	0 13	0 1	0 1	0 11	0 3	0 8	0 18	0 3	0 23	0 23	0 4	0 5	0 5	0 5	0 23	0 15	0 12	0 29	0 17	0 12	0 29	0 16	0 22	0 33	0 7	0 31	0 7	0 6	0 4	0 5	0 13	0 11	0 19	0 6	0 0	0 8	0 3	0 10	0 5	0 1	0 3	0 16
CP027619.1	1380815	T	C	10.9931	0 0	0 8	0 8	0 11	0 0	0 1	0 10	0 2	0 6	0 17	0 8	0 18	0 14	0 2	0 5	0 5	0 7	0 13	0 12	0 7	0 35	0 19	0 16	0 23	0 21	0 18	0 33	0 18	0 28	0 11	0 6	0 8	0 8	0 14	0 11	0 12	0 5	0 1	0 2	0 5	0 9	0 5	0 3	0 1	0 18
CP027619.1	1444419	G	C	10.9792	0 12	0 30	0 14	0 13	0 9	0 9	0 5	0 21	0 37	0 12	0 12	0 2	0 0	0 0	1 12	0 43	0 53	0 1	0 0	0 24	0 169	0 10	0 9	0 7	0 3	0 7	0 7	1 5	0 16	0 7	0 5	0 8	0 9	0 46	0 17	0 41	0 3	0 0	0 0	1 8	0 2	0 0	0 0	0 10	0 23
CP027619.1	1444484	G	A	23.0521	0 16	0 46	0 22	0 16	0 22	0 25	5 0	0 32	0 56	0 15	0 14	0 6	0 1	0 2	35 0	0 70	0 63	0 3	0 1	0 56	0 474	0 29	0 23	0 13	0 11	1 18	0 10	0 15	0 22	0 21	0 6	0 19	0 33	0 102	0 47	0 70	0 4	0 0	0 3	0 11	0 4	0 3	0 3	0 29	0 41
CP027619.1	1444547	C	A	29.3403	0 21	0 74	0 35	1 25	0 26	1 23	11 0	0 45	0 67	0 25	0 14	0 3	0 3	0 3	44 0	0 101	0 102	0 0	0 0	0 65	1 458	0 28	0 26	0 16	0 15	0 18	0 13	0 5	0 35	1 14	1 11	0 26	0 35	0 112	1 73	0 65	0 8	0 3	0 3	0 19	0 1	0 3	0 5	0 38	0 31
CP027619.1	1444562	T	A	29.9757	1 17	0 79	0 35	0 24	0 19	0 22	7 0	0 46	0 65	0 27	0 14	0 1	0 2	0 3	44 0	0 99	0 109	0 1	0 1	1 70	0 514	0 30	0 30	0 22	0 11	0 13	0 24	0 8	0 39	0 18	0 9	0 24	1 35	0 109	0 70	0 63	0 9	0 3	0 3	0 21	0 1	0 2	0 3	0 42	0 38
CP027619.1	1444730	A	G	27.0139	0 15	0 69	0 40	0 19	0 22	0 14	7 0	0 45	0 59	0 21	0 11	0 1	0 1	0 1	45 0	0 96	0 65	0 1	0 1	0 64	0 389	0 37	0 30	0 12	0 33	0 14	0 12	0 19	0 31	0 25	0 12	0 28	0 39	0 99	0 70	0 61	0 7	0 0	0 2	0 14	0 5	0 6	0 7	0 28	0 58
CP027619.1	1444736	TGTTT	CGTTA	23.1667	0 13	0 22	0 40	0 20	0 23	0 17	6 0	0 1	0 59	0 0	0 0	0 1	0 1	0 1	43 0	0 92	0 61	0 0	0 1	0 59	0 418	0 36	0 29	0 10	0 28	0 11	0 12	0 18	0 28	0 22	0 11	0 29	0 39	0 97	0 61	0 54	0 0	0 0	0 0	0 1	0 0	0 0	0 9	0 24	0 52
CP027619.1	1444740	T	A	20.8299	0 13	35 22	0 40	0 20	0 23	0 17	0 0	42 1	0 59	27 0	11 0	0 1	0 1	0 1	0 0	0 92	0 61	0 0	0 1	1 59	1 418	0 36	0 29	0 10	0 28	0 11	0 12	0 18	0 28	0 22	0 11	0 29	0 39	0 97	0 61	0 54	8 0	0 0	2 0	12 1	5 0	6 0	0 9	0 24	0 52
CP027619.1	1444752	G	A	25.3507	0 13	0 59	0 40	0 20	0 21	0 15	0 6	0 38	0 52	1 29	0 12	0 1	0 1	0 2	0 38	0 105	0 66	0 0	0 2	0 55	0 437	0 34	0 33	0 8	0 28	0 13	0 16	0 15	0 25	0 18	0 10	0 31	0 35	0 88	1 67	0 56	0 6	0 0	0 1	0 14	0 3	0 4	0 10	0 24	0 52
CP027619.1	1444794	A	T	16.6562	0 8	23 18	0 18	0 16	0 16	0 9	0 9	34 0	0 32	18 0	6 0	0 0	0 0	0 2	0 27	0 68	0 48	0 1	0 2	0 28	1 307	0 19	0 25	0 5	0 8	0 11	1 13	0 9	0 12	0 10	0 5	0 15	0 23	0 66	0 51	0 38	3 0	2 0	0 0	10 0	2 0	0 0	0 6	0 19	0 29
CP027619.1	1461477	AC	TG	14.1354	0 5	0 7	0 8	0 15	0 7	0 10	0 11	0 5	0 8	0 8	0 4	0 7	0 7	0 10	0 9	0 12	0 9	0 26	0 19	0 20	0 97	0 8	0 13	0 26	0 30	0 29	0 22	0 5	0 10	0 7	0 0	0 3	0 12	0 7	0 4	0 6	0 27	0 24	0 11	0 20	0 13	0 9	0 4	0 14	0 18
CP027619.1	1461493	C	G	19.1875	0 5	0 12	0 11	0 21	0 15	0 13	0 12	0 7	0 12	0 11	0 6	0 11	0 11	0 14	0 10	0 17	0 11	0 31	1 29	1 25	0 125	0 11	0 18	0 30	0 40	0 42	0 31	0 6	0 15	0 7	0 0	0 4	0 14	0 8	0 9	0 8	0 31	0 28	0 14	0 26	0 13	0 11	0 4	0 20	0 23
CP027619.1	1461506	G	T	22.5903	0 8	0 13	0 11	0 28	0 19	0 17	0 18	0 8	0 14	0 15	0 6	1 13	0 12	0 16	0 12	0 22	0 11	0 35	0 36	0 26	0 147	0 13	0 23	0 36	0 45	0 45	1 32	0 8	0 17	0 8	0 1	0 5	0 15	0 13	0 10	0 9	0 36	0 31	0 16	0 31	0 15	0 13	0 4	1 19	0 28
CP027619.1	1461511	CGGG	TGGA	23.1458	0 8	0 13	0 12	0 27	0 21	0 18	0 18	0 8	0 17	0 15	0 6	0 16	0 14	0 15	0 12	0 23	0 12	0 36	0 39	0 28	0 150	0 14	0 22	0 35	0 48	0 46	0 34	0 9	0 17	0 9	0 1	0 5	0 14	0 13	0 10	0 10	0 34	0 30	0 17	0 32	0 16	0 13	0 4	0 22	0 34
CP027619.1	1461514	G	A	22.6667	0 8	0 13	0 12	0 27	0 21	0 18	0 18	0 8	0 17	0 15	0 6	0 16	0 14	0 15	0 12	0 23	0 12	0 36	0 39	0 28	0 150	0 14	0 22	0 35	0 48	0 46	0 34	0 9	0 17	0 9	0 1	0 5	0 14	0 13	0 10	0 10	0 34	0 30	0 17	0 32	0 16	0 13	0 4	0 22	0 34
CP027619.1	1461529	C	T	29.5382	0 10	0 16	0 11	0 27	0 20	0 20	0 27	0 8	0 27	0 15	0 10	0 23	0 12	0 20	0 17	0 23	0 18	0 34	0 41	0 40	0 180	0 22	0 25	0 48	0 67	0 62	0 58	0 10	0 19	0 10	0 2	0 8	0 18	0 15	0 13	0 11	0 47	0 38	0 24	0 44	0 19	0 19	0 8	0 22	0 38
CP027619.1	1461695	T	C	10.0764	0 0	0 8	0 1	0 18	0 1	0 0	19 2	0 3	0 11	0 16	0 3	0 11	0 12	0 12	5 7	0 10	0 4	0 2	0 0	0 6	0 48	0 4	0 1	0 1	0 5	0 6	0 2	0 0	0 2	0 0	0 0	0 1	0 2	0 0	0 2	0 1	0 4	0 2	0 3	0 2	0 1	0 0	0 1	0 3	0 1
CP027619.1	1461700	A	G	11.1007	0 0	0 11	0 1	0 18	0 1	0 1	0 22	0 3	0 12	0 19	0 3	0 12	0 12	0 14	0 17	0 11	0 4	0 2	0 0	0 8	0 57	0 4	0 2	0 1	0 5	0 6	0 3	0 1	0 2	0 0	0 0	0 1	0 2	0 0	0 2	0 2	0 4	0 3	0 3	0 2	0 1	0 0	0 1	0 3	0 1
CP027619.1	1462048	GA	G	12.9097	1 0	23 0	14 3	17 0	4 0	4 1	6 0	9 1	16 9	12 0	11 0	3 0	1 0	0 0	20 0	8 4	12 5	4 3	3 0	39 2	225 40	20 3	20 5	31 1	44 3	44 5	11 2	5 0	17 2	2 0	5 1	3 1	16 1	22 1	21 1	24 2	16 2	6 1	3 0	15 0	9 0	6 0	3 0	20 2	20 0
CP027619.1	1462089	A	G	14.2743	0 3	0 33	0 21	0 22	0 7	0 10	5 0	0 8	0 20	0 11	0 6	0 5	0 5	0 0	16 0	0 18	0 14	0 5	0 3	0 44	0 292	0 22	0 28	0 42	0 53	0 51	0 11	0 9	0 24	0 5	0 1	0 6	0 11	0 35	0 14	0 22	0 20	0 9	0 1	0 22	0 9	0 6	0 6	0 17	0 17
CP027619.1	1462151	C	T	11.2257	0 1	1 22	0 21	0 17	0 1	0 1	0 2	0 2	1 12	0 12	0 2	0 3	0 3	0 2	2 14	1 11	0 14	0 4	0 6	0 30	8 249	0 24	0 22	1 22	4 40	1 32	0 10	0 9	0 18	0 1	0 5	1 5	1 9	0 24	0 16	0 11	0 12	0 5	0 5	0 9	0 7	0 3	0 5	1 15	0 12
CP027619.1	1462158	T	G	10.5208	0 1	0 21	0 20	0 17	0 1	0 1	0 2	0 3	0 13	0 14	0 2	0 2	0 3	0 2	0 13	0 12	0 13	0 2	0 6	0 34	0 217	0 24	0 23	0 22	0 43	0 30	0 11	0 9	0 15	0 0	0 6	0 6	0 11	0 19	0 16	0 12	0 12	0 5	0 6	0 9	0 9	0 3	0 6	0 13	0 12
CP027619.1	1464734	ACTC	GTTG	11.2118	0 3	0 8	0 6	0 8	0 5	0 4	0 7	0 4	0 9	0 13	0 3	0 2	0 5	0 9	0 4	0 5	0 7	0 8	0 18	0 5	0 56	0 17	0 16	0 16	0 20	0 19	0 9	0 2	0 10	0 2	0 3	0 2	0 6	0 9	0 7	0 4	0 26	0 15	0 7	0 20	0 2	0 4	0 0	0 17	0 10
CP027619.1	1464744	A	T	14.0174	0 5	0 11	0 7	0 12	0 6	0 4	0 9	0 4	0 12	0 14	0 3	0 4	0 7	0 11	0 5	0 9	0 12	0 9	0 24	0 7	0 69	0 22	0 21	0 21	0 27	0 22	0 16	0 2	0 13	0 3	0 4	0 3	0 6	0 10	0 7	0 6	0 31	0 17	0 7	0 24	0 4	0 5	0 0	0 21	0 12
CP027619.1	1464753	A	T	17.1458	0 8	0 13	0 7	0 15	0 7	0 4	0 9	0 5	0 14	0 14	0 4	0 7	0 8	0 13	0 9	0 10	0 16	0 12	0 32	0 7	0 84	0 28	0 23	0 31	0 29	0 27	0 20	0 2	0 16	0 3	0 4	1 4	0 8	0 13	0 9	1 7	0 38	0 18	0 11	0 29	0 6	0 7	0 1	0 27	0 15
CP027619.1	1464781	A	C	24.7257	0 8	0 17	0 13	0 22	0 11	0 5	0 16	0 7	0 31	0 18	0 4	0 21	0 13	0 15	0 16	0 13	0 25	0 22	0 40	0 20	0 125	0 40	0 28	0 41	0 41	0 38	0 27	0 5	0 23	0 5	0 4	0 8	0 12	0 19	0 11	0 9	0 59	0 27	0 16	0 42	0 13	0 12	0 1	0 34	0 26
CP027619.1	1464805	CCCAATC	TCCTATA	17.9583	0 7	0 17	0 12	0 20	0 8	0 4	0 10	0 5	0 27	0 6	0 2	0 23	0 11	0 14	0 13	0 15	0 21	0 22	0 24	0 15	0 89	0 29	0 13	0 34	0 28	0 27	0 24	0 6	0 16	0 5	0 2	0 5	0 7	0 13	0 7	0 7	0 44	0 17	0 11	0 28	0 13	0 7	0 1	0 16	0 19
CP027619.1	1464823	G	C	15.1354	0 4	0 12	0 11	0 19	0 7	0 4	0 9	0 5	0 26	0 4	0 2	0 21	0 8	0 12	0 13	0 11	0 16	0 20	0 21	0 14	0 74	0 22	0 9	0 29	0 24	0 25	0 19	0 6	0 15	0 4	0 2	0 3	0 6	0 10	0 5	0 4	0 37	0 16	0 9	0 21	0 9	0 7	0 1	0 12	0 17
CP027619.1	1464832	G	A	12.1875	0 2	0 12	0 10	0 13	0 7	0 4	0 7	0 4	0 23	0 4	0 1	0 17	0 7	0 10	0 9	0 10	0 12	0 19	0 12	0 13	0 64	0 18	0 7	0 22	0 20	0 17	0 14	0 6	0 10	0 4	0 2	0 2	0 5	0 9	0 4	0 4	0 30	0 13	0 7	0 19	0 9	0 4	0 0	0 7	0 13
CP027619.1	1464838	C	A	10.9097	0 2	0 11	0 10	0 12	0 5	0 4	0 7	0 3	0 22	0 3	0 1	0 16	0 7	0 10	0 8	0 9	0 9	0 17	0 11	0 11	0 53	1 17	0 6	1 21	0 19	0 16	0 11	0 5	0 10	0 3	0 2	0 2	0 5	0 9	0 5	0 4	0 27	0 12	0 6	0 16	0 8	0 4	0 0	0 6	0 13
CP027619.1	1578721	C	CTTGTCTA	15.1111	0 3	0 13	0 12	0 20	0 7	0 2	3 0	0 15	0 11	0 18	0 11	0 22	0 16	0 7	1 0	0 26	0 10	0 21	0 11	0 25	0 139	0 20	0 18	0 25	0 16	0 19	0 17	0 14	0 9	0 14	0 14	0 12	0 13	0 48	0 23	0 20	0 25	0 17	0 7	0 14	0 13	0 12	0 8	0 16	0 13
CP027619.1	1578728	A	G	16.4931	0 3	0 14	0 11	0 20	0 7	0 2	10 0	0 15	0 12	0 20	0 13	0 21	0 17	0 7	6 0	0 27	0 10	0 22	0 13	0 28	0 136	0 20	0 19	0 27	0 18	0 19	0 17	0 14	0 11	0 15	0 12	0 12	0 11	0 55	0 24	0 18	0 28	0 17	0 10	0 14	0 17	0 12	0 8	0 16	0 15
CP027619.1	1589263	GCAG	ACAA	13.1493	0 2	0 5	0 8	0 3	0 2	0 1	23 0	0 2	0 3	0 5	0 3	0 44	0 29	0 8	7 0	0 4	0 6	0 13	0 10	0 7	0 74	0 7	0 4	0 6	0 4	0 6	0 5	0 6	0 14	0 10	0 3	0 4	0 7	0 12	0 8	0 7	0 23	0 7	0 4	0 4	0 12	0 9	0 2	0 4	0 8
CP027619.1	1592096	T	C	14.6701	0 1	0 17	0 9	0 19	0 3	0 1	0 14	0 10	0 10	0 8	0 4	0 31	0 17	0 3	0 12	0 11	0 13	0 7	0 7	0 12	0 111	0 12	0 8	0 14	0 21	0 19	0 10	0 7	0 14	0 4	0 6	0 10	0 9	0 11	0 7	0 12	0 27	0 11	0 6	0 20	0 5	0 6	0 3	0 15	0 10
CP027619.1	1624218	C	A	52.3715	0 11	0 40	0 29	0 29	0 20	0 11	0 59	0 26	0 27	0 41	0 45	1 133	0 100	0 33	0 38	0 48	0 43	1 117	0 103	1 62	2 445	0 46	1 34	0 36	0 58	0 45	0 42	0 44	0 90	0 22	0 20	1 36	0 35	1 124	0 80	1 71	0 133	0 60	1 46	0 60	0 46	0 38	0 14	0 30	0 51
CP027619.1	1624222	A	ACT	57.4514	0 12	0 53	0 34	0 28	0 22	0 13	0 66	0 31	0 30	0 46	0 47	0 153	0 107	0 36	0 45	0 58	0 46	0 127	0 115	0 69	0 505	0 48	0 38	0 45	0 64	0 50	0 44	0 48	0 96	0 24	0 21	0 42	0 45	0 142	0 91	0 77	0 146	0 63	0 50	0 63	0 49	0 42	0 14	0 32	0 55
CP027619.1	1624235	C	A	70.2326	0 13	1 60	0 39	0 36	0 24	0 19	0 79	1 30	1 35	0 55	1 46	0 181	0 118	0 38	0 52	1 66	0 54	2 144	1 141	1 88	0 591	0 60	0 41	0 51	0 70	0 55	0 50	0 56	0 114	0 34	0 23	0 46	0 50	0 169	0 111	0 88	1 170	0 75	0 58	0 78	0 62	0 45	0 17	0 34	0 68
CP027619.1	1624266	AC	A	102.931	0 17	0 89	0 53	0 58	0 31	0 30	0 111	0 49	0 60	0 72	0 50	0 242	0 165	1 43	0 73	0 88	0 75	0 175	0 185	0 120	0 855	0 95	0 69	0 88	0 103	0 90	0 65	0 89	0 141	0 53	0 35	0 74	0 68	0 270	0 163	0 135	0 222	0 106	0 79	0 137	0 98	0 76	0 16	0 48	0 87
CP027619.1	1624419	CCATAGAACG	ACATAAGTACA	298.726	0 44	0 191	0 142	0 150	0 67	0 45	0 305	0 211	0 238	0 177	0 145	0 631	0 486	0 100	0 187	0 237	0 264	0 469	0 485	0 381	0 2698	0 200	0 225	0 190	0 235	0 247	0 190	0 190	0 361	0 161	0 91	0 159	0 160	0 533	0 373	0 345	0 552	0 263	0 210	0 298	0 275	0 190	0 39	0 153	0 267
CP027619.1	1624419	CCATAGAACG	ACATAAGTAGA	310.701	0 44	0 191	0 142	0 150	0 67	0 45	0 305	0 211	0 238	0 177	0 145	0 631	0 486	0 100	0 187	0 237	0 264	0 469	0 485	0 381	0 2698	0 200	0 225	0 190	0 235	0 247	0 190	0 190	0 361	0 161	0 91	0 159	0 160	0 533	0 373	0 345	0 552	0 263	0 210	0 298	0 275	0 190	0 39	0 153	0 267
CP027619.1	1624453	A	G	451.028	0 65	0 267	0 232	0 191	0 86	0 62	0 422	1 249	0 296	0 256	0 200	0 871	0 639	0 145	0 273	1 349	0 345	0 606	0 644	0 551	2 3536	0 283	0 298	0 252	0 358	0 349	0 269	0 255	0 512	0 222	0 117	0 210	0 204	1 748	0 514	0 521	0 724	0 333	0 233	0 426	0 354	0 250	0 41	0 199	0 361
CP027619.1	1624465	A	G	481.618	0 67	0 286	0 241	0 199	0 94	0 61	0 436	0 266	0 306	0 267	0 195	0 918	0 677	0 152	0 298	1 373	0 359	0 646	0 690	0 585	1 3833	0 292	0 309	0 257	0 389	0 376	1 274	0 263	0 546	0 236	0 127	0 222	0 221	1 822	1 531	0 553	0 750	0 376	0 247	0 453	0 363	0 258	0 45	0 212	0 387
CP027619.1	1624480	A	T	401.549	0 54	0 237	0 192	0 163	0 78	0 45	0 342	0 213	0 252	0 236	0 157	2 809	0 545	0 130	0 259	2 307	0 301	2 544	2 579	0 509	8 3285	1 268	0 246	0 219	2 330	0 325	1 229	0 229	1 439	0 195	0 113	0 180	1 198	2 715	2 441	0 481	1 627	2 311	1 192	2 365	0 300	0 210	0 35	0 172	1 290
CP027619.1	1624491	G	A	364.094	0 52	0 209	0 178	0 140	0 67	0 45	1 305	0 176	0 211	0 215	0 132	0 695	1 498	0 121	0 235	0 281	0 266	0 513	0 528	0 458	1 2965	0 240	0 222	0 198	1 297	0 284	0 200	0 208	0 412	0 181	0 99	0 159	0 191	2 657	1 405	0 427	1 557	0 301	0 174	0 335	1 263	0 197	0 26	0 157	0 272
CP027619.1	1624501	G	A	363.851	0 56	0 201	0 177	0 148	0 69	0 46	0 295	0 172	0 201	2 223	0 138	0 680	0 487	1 118	0 232	0 277	0 271	0 517	1 537	0 457	2 3144	0 230	0 209	0 201	0 293	1 265	0 196	1 195	0 407	0 177	0 92	0 151	0 199	0 645	0 392	0 432	0 559	0 277	0 184	0 325	0 245	0 195	0 28	0 152	0 285
CP027619.1	1624518	G	A	235.316	0 32	0 118	0 101	0 99	0 40	0 36	0 192	0 115	0 130	0 141	0 82	1 418	0 319	0 71	0 161	0 177	0 176	0 328	0 355	0 292	0 2109	0 148	0 122	0 135	1 182	0 169	0 118	0 124	0 262	0 117	0 56	0 94	0 134	0 414	0 227	0 257	0 350	0 184	0 115	0 210	0 156	0 132	0 19	0 95	0 178
CP027619.1	1624546	G	A	128.104	0 16	0 61	0 52	0 59	0 24	0 18	0 92	0 71	0 67	0 81	0 53	0 223	0 188	0 46	0 78	0 90	0 94	0 180	0 194	0 150	0 1102	0 81	0 62	0 64	1 95	0 79	0 59	0 69	0 135	0 65	0 28	0 45	0 78	0 219	0 114	0 143	0 190	0 84	0 58	0 109	0 84	0 69	0 10	0 44	0 105
CP027619.1	1625502	T	C	15.2882	0 4	0 10	0 11	0 9	0 14	0 5	0 16	0 6	0 9	0 15	0 11	0 21	0 17	0 14	0 13	0 15	0 20	0 12	0 19	0 7	0 69	0 15	0 11	0 8	0 9	0 3	0 16	0 6	0 16	0 11	0 8	0 6	0 7	0 28	0 22	0 19	0 31	0 11	0 14	0 16	0 11	0 14	0 5	0 9	0 15
CP027619.1	1626786	C	T	19.3299	0 5	0 9	0 14	0 18	0 7	0 3	11 0	0 8	0 16	0 24	0 9	0 49	0 28	0 7	14 0	0 13	0 10	0 45	0 50	0 60	0 291	0 13	0 17	0 13	0 31	0 25	0 12	0 12	0 24	0 8	0 6	0 8	0 6	0 30	0 26	0 30	0 37	0 11	0 6	0 23	0 17	0 9	0 8	0 27	0 15
CP027619.1	1701681	C	T	13.8854	0 3	0 18	0 6	0 12	0 1	0 6	12 0	0 5	0 7	0 13	0 2	0 10	0 3	0 2	11 0	0 13	0 7	0 5	0 19	0 23	0 102	0 18	0 21	0 20	0 18	0 20	0 7	0 8	0 7	0 9	0 5	0 4	0 9	0 26	0 11	0 8	0 21	0 16	0 8	0 16	0 14	0 11	0 1	0 10	0 17
CP027619.1	1701735	T	G	10.375	0 7	0 21	0 6	0 5	0 6	0 3	0 8	0 5	0 10	0 15	0 4	0 8	0 5	0 1	0 9	0 7	0 4	0 8	0 6	0 12	0 55	0 11	0 13	0 11	0 14	0 14	0 13	0 7	0 14	0 6	0 1	0 7	0 8	0 30	0 9	0 6	0 10	0 4	0 5	0 12	0 6	0 3	0 1	0 4	0 10
CP027619.1	1701735	TTCGA	GTCGG	10.3299	0 7	0 21	0 6	0 5	0 6	0 3	0 8	0 5	0 10	0 15	0 4	0 8	0 5	0 1	0 9	0 7	0 4	0 8	0 6	0 12	0 55	0 11	0 13	0 11	0 14	0 14	0 13	0 7	0 14	0 6	0 1	0 7	0 8	0 30	0 9	0 6	0 10	0 4	0 5	0 12	0 6	0 3	0 1	0 4	0 10
CP027619.1	1701735	TTCGAGGC	GTCGGGGG	10.2743	0 7	0 21	0 6	0 5	0 6	0 3	0 8	0 5	0 10	0 15	0 4	0 8	0 5	0 1	0 9	0 7	0 4	0 8	0 6	0 12	0 55	0 11	0 13	0 11	0 14	0 14	0 13	0 7	0 14	0 6	0 1	0 7	0 8	0 30	0 9	0 6	0 10	0 4	0 5	0 12	0 6	0 3	0 1	0 4	0 10
CP027619.1	1701748	GAAG	AAAC	11.0903	0 7	0 24	0 5	0 6	0 6	0 3	0 8	0 3	0 11	0 14	0 4	0 7	0 5	0 1	0 10	0 7	0 4	0 9	0 7	0 12	0 59	0 13	0 12	0 11	0 13	0 14	0 12	0 7	0 12	0 6	0 1	0 7	0 10	0 30	0 11	0 8	0 11	0 4	0 5	0 13	0 5	0 3	0 1	0 4	0 10
CP027619.1	1701759	GG	TC	10.0799	0 6	0 21	0 5	0 5	0 5	0 2	0 7	0 5	0 11	0 13	0 5	0 6	0 4	0 2	0 8	0 7	0 3	0 9	0 9	0 13	0 62	0 12	0 13	0 8	0 12	0 13	0 15	0 6	0 13	0 6	0 1	0 6	0 11	0 26	0 11	0 6	0 11	0 4	0 5	0 14	0 7	0 3	0 1	0 3	0 9
CP027619.1	1701760	G	A	10.309	0 6	0 21	0 5	0 5	0 5	0 2	0 7	0 5	0 11	0 13	0 5	0 6	0 4	0 2	0 8	0 7	0 3	0 9	0 9	0 13	0 62	0 12	0 13	0 8	0 12	0 13	0 15	0 6	0 13	0 6	0 1	0 6	0 11	0 26	0 11	0 6	0 11	0 4	0 5	0 14	0 7	0 3	0 1	0 3	0 9
CP027619.1	1701784	T	A	10.9236	0 5	0 20	0 5	0 8	0 3	0 1	0 10	0 3	0 9	0 10	0 6	0 10	0 5	0 3	0 7	0 5	0 4	0 12	0 10	0 14	0 60	0 13	0 10	0 9	0 11	0 14	0 14	0 7	0 11	0 5	0 1	0 9	0 6	0 25	0 14	0 7	0 13	0 5	0 6	0 16	0 9	0 6	0 1	0 4	0 7
CP027619.1	1701794	G	A	10.1667	0 2	0 14	0 5	0 12	0 3	0 2	0 8	0 2	0 8	0 7	0 6	0 8	0 5	0 3	0 6	0 3	0 4	0 11	0 9	0 14	0 58	0 13	0 9	0 7	0 15	0 10	0 13	0 6	0 14	0 3	0 1	0 11	0 7	0 22	0 13	0 8	0 12	0 5	0 5	0 15	0 8	0 6	0 1	0 5	0 4
CP027619.1	1701901	C	T	10.1771	0 5	0 5	0 7	0 3	0 3	0 0	0 11	0 4	0 10	0 0	0 3	0 4	0 7	0 2	0 10	0 1	0 6	0 4	0 9	0 8	0 73	0 17	0 8	0 9	0 21	0 5	0 7	0 6	0 12	0 2	0 3	0 5	0 14	0 14	0 6	0 13	0 10	0 6	0 4	0 9	0 6	0 3	0 0	0 6	0 13
CP027619.1	1836557	G	A	96.1597	0 28	0 173	0 72	0 82	0 49	0 39	0 61	0 80	0 107	0 56	0 42	0 18	0 10	0 16	0 116	0 168	0 175	0 20	0 17	0 228	0 1318	0 206	0 179	0 193	0 211	0 162	0 150	0 47	0 89	0 36	0 27	0 69	0 118	0 135	0 83	0 97	0 94	0 55	0 61	0 130	0 56	0 57	0 17	0 83	0 195
CP027619.1	1836628	G	A	133.347	0 50	0 237	0 114	0 116	0 74	0 37	0 55	0 95	0 140	0 93	0 51	0 22	0 32	0 26	0 152	173 0	170 0	0 38	0 33	0 295	0 2044	187 0	182 0	189 1	246 1	195 0	161 0	0 63	0 123	0 52	0 27	0 67	0 173	0 169	0 114	0 132	0 153	0 88	0 80	0 160	0 77	0 59	0 27	0 134	0 230
CP027619.1	1836673	T	G	166.931	2 64	1 306	1 148	0 181	0 70	0 48	0 75	0 138	1 195	0 123	0 75	0 38	1 36	0 29	0 198	255 1	265 0	0 51	0 43	2 419	3 2415	287 0	258 2	264 0	330 1	313 0	188 0	0 76	0 157	0 97	0 37	0 82	0 175	1 225	0 140	0 208	0 185	0 99	0 103	1 251	0 106	0 71	0 38	0 161	1 269
CP027619.1	1836682	A	G	161.722	1 58	0 301	0 138	0 178	0 62	0 42	0 79	0 129	0 195	0 115	0 75	0 42	0 35	0 28	0 194	0 260	0 265	0 45	0 44	0 397	2 2319	0 280	0 262	1 253	0 336	0 313	0 181	0 74	0 145	0 92	0 42	0 81	0 172	0 219	0 133	0 209	0 172	0 91	0 100	0 249	0 102	0 70	0 39	0 145	0 261
CP027619.1	1836721	TC	GG	120.583	0 25	0 176	0 109	0 139	0 45	0 34	0 60	0 115	0 140	0 85	0 45	0 43	0 24	0 14	0 119	0 173	0 177	0 19	0 24	0 291	0 1981	0 190	0 182	0 189	0 252	0 249	0 136	0 55	0 117	0 52	0 29	0 65	0 117	0 154	0 95	0 130	0 118	0 57	0 72	0 145	0 65	0 47	0 25	0 134	0 194
CP027619.1	1836738	T	C	139.25	0 32	0 205	0 132	0 141	0 51	0 42	0 63	0 120	0 165	0 89	0 50	0 42	0 29	0 19	0 145	0 211	0 203	0 29	0 27	0 314	0 2363	0 219	0 209	0 234	0 302	0 301	0 159	0 64	0 147	0 55	0 30	0 73	0 131	0 171	0 113	0 136	0 143	0 70	0 83	0 162	0 67	0 48	0 23	0 156	0 212
CP027619.1	1836744	C	A	136.115	0 31	1 200	0 124	0 136	0 52	0 39	0 62	0 116	0 159	1 85	0 49	1 43	0 28	0 19	0 144	2 204	1 191	0 27	0 27	0 303	6 2296	1 201	0 203	0 228	0 295	2 301	0 156	1 58	1 141	0 52	0 29	0 71	0 130	0 159	2 106	1 132	0 144	0 68	0 80	0 163	2 63	0 48	0 23	0 154	2 202
CP027619.1	1836761	A	G	140.663	0 33	0 205	0 129	0 138	0 57	0 37	0 56	0 119	0 158	0 84	0 47	0 38	0 25	0 22	0 155	0 203	1 198	0 28	0 26	1 314	3 2328	0 202	1 207	0 237	0 307	0 315	2 149	0 59	1 147	0 50	0 25	0 70	0 137	0 164	0 108	0 143	0 150	0 76	0 76	1 172	0 68	0 50	0 24	0 166	1 217
CP027619.1	1836771	A	C	122.83	0 33	0 174	0 115	0 116	0 47	0 33	0 50	0 99	0 137	0 76	0 49	0 30	0 17	0 19	0 131	0 182	0 181	0 27	0 22	0 287	1 2023	0 178	0 169	0 204	0 279	0 269	0 123	0 44	1 132	0 41	0 22	0 68	0 123	0 141	0 88	0 123	0 140	0 68	0 63	0 157	0 59	0 44	0 24	0 152	0 208
CP027619.1	1836771	A	T	119.049	0 33	1 174	0 115	1 116	0 47	0 33	0 50	0 99	0 137	0 76	0 49	0 30	0 17	0 19	0 131	0 182	0 181	0 27	1 22	0 287	7 2023	1 178	1 169	2 204	0 279	0 269	0 123	0 44	0 132	1 41	1 22	2 68	0 123	0 141	0 88	0 123	0 140	0 68	0 63	1 157	0 59	0 44	0 24	0 152	1 208
CP027619.1	1836803	TGCAC	CGCAA	107.76	0 35	0 160	0 104	0 117	0 44	0 28	0 38	0 86	0 143	0 76	0 52	0 25	0 11	0 20	0 112	0 163	0 156	0 24	0 20	0 274	0 1739	0 168	0 151	0 212	0 238	0 254	0 101	0 40	0 94	0 51	0 20	0 54	0 98	0 132	0 88	0 134	0 102	0 57	0 55	0 157	0 48	0 36	0 19	0 150	0 181
CP027619.1	1836813	G	A	94.7222	0 30	0 140	0 88	0 106	0 40	0 23	0 34	0 81	0 130	0 74	0 45	0 22	0 9	0 16	0 97	0 143	0 144	0 18	0 19	1 245	2 1521	0 140	0 141	0 184	0 199	0 217	1 82	0 32	0 89	0 47	0 18	0 47	0 90	0 117	0 74	0 121	0 98	0 53	0 50	0 147	0 39	0 35	0 19	0 131	0 169
CP027619.1	1836959	TGTCAAG	AGACAAA	87.9826	0 31	0 124	0 87	0 99	0 39	0 22	0 32	0 76	0 124	0 72	0 43	0 20	0 10	0 16	0 97	0 141	0 125	0 17	0 19	0 236	0 1563	0 139	0 137	0 160	0 184	0 206	0 83	0 35	0 76	0 44	0 22	0 48	0 82	0 105	0 64	0 127	0 77	0 46	0 43	0 124	0 42	0 35	0 15	0 115	0 161
CP027619.1	1836959	TGTCAAGTTA	AGACAAATTG	87.0139	0 31	0 124	0 87	0 99	0 39	0 22	0 32	0 76	0 124	0 72	0 43	0 20	0 10	0 16	0 97	0 141	0 125	0 17	0 19	0 236	0 1563	0 139	0 137	0 160	0 184	0 206	0 83	0 35	0 76	0 44	0 22	0 48	0 82	0 105	0 64	0 127	0 77	0 46	0 43	0 124	0 42	0 35	0 15	0 115	0 161
CP027619.1	1836973	T	C	99.4028	0 28	0 134	0 104	0 113	0 46	0 28	0 37	0 85	0 131	0 80	0 46	0 23	0 14	0 20	0 110	0 171	0 142	0 18	0 23	0 265	1 1754	0 159	0 152	0 183	0 215	0 242	0 102	0 52	0 84	0 56	0 32	0 51	0 102	0 121	0 67	0 132	0 75	0 55	0 50	0 155	0 50	0 39	0 19	0 115	0 155
CP027619.1	1836973	TC	CG	97.8368	0 28	0 134	0 104	0 113	0 46	0 28	0 37	0 85	0 131	0 80	0 46	0 23	0 14	0 20	0 110	0 171	0 142	0 18	0 23	0 265	0 1754	0 159	0 152	0 183	0 215	0 242	0 102	0 52	0 84	0 56	0 32	0 51	0 102	0 121	0 67	0 132	0 75	0 55	0 50	0 155	0 50	0 39	0 19	0 115	0 155
CP027619.1	1836990	G	A	83.1979	0 18	0 106	0 91	0 91	0 33	0 19	0 30	0 74	0 108	0 66	0 35	0 20	0 14	0 17	0 94	0 137	0 112	0 18	0 18	0 230	0 1550	0 132	0 123	0 142	1 180	0 198	0 86	0 47	0 71	0 41	0 28	0 43	0 79	0 93	0 60	0 117	0 63	0 43	0 44	0 126	0 43	0 34	0 15	0 94	0 124
CP027619.1	1836991	C	G	81.1319	0 18	0 105	0 91	0 91	0 33	0 19	0 22	0 74	0 107	0 67	0 35	0 18	0 14	0 17	0 93	0 131	1 110	0 17	0 17	0 221	2 1506	0 131	1 117	0 133	0 179	0 197	0 86	0 47	0 71	0 41	0 27	0 42	0 77	0 92	0 59	0 111	0 61	0 42	0 44	0 125	0 43	0 32	0 15	0 90	1 123
CP027619.1	1836997	C	T	71.1007	0 15	0 89	0 83	0 76	0 28	0 15	0 23	0 59	0 93	0 54	0 30	0 14	0 13	0 14	0 80	0 105	0 94	0 16	0 16	0 194	0 1299	0 115	0 109	0 106	0 156	0 174	0 73	0 42	0 59	0 36	0 26	0 38	0 65	0 76	0 48	0 97	0 54	0 38	0 35	0 103	0 37	0 26	0 13	0 75	0 109
CP027619.1	1837031	A	C	43.2118	0 1	0 61	0 44	1 38	0 17	0 9	0 10	0 34	0 51	0 29	0 11	0 9	0 11	0 8	0 55	0 63	0 58	0 9	0 10	1 117	5 748	0 65	0 69	0 77	1 109	0 110	0 60	0 33	0 41	0 22	0 15	0 19	0 53	0 66	0 29	0 45	0 38	0 23	0 18	0 74	0 23	0 17	0 7	0 42	0 70
CP027619.1	1837031	A	T	43.809	0 1	1 61	0 44	0 38	0 17	0 9	0 10	0 34	0 51	1 29	0 11	0 9	0 11	0 8	2 55	0 63	0 58	0 9	0 10	1 117	0 748	1 65	0 69	0 77	0 109	0 110	0 60	1 33	0 41	0 22	1 15	0 19	1 53	0 66	0 29	1 45	0 38	0 23	0 18	0 74	0 23	0 17	0 7	0 42	2 70
CP027619.1	1837443	G	A	21.0104	0 7	0 34	0 19	0 30	0 15	0 7	0 10	0 23	0 37	0 22	0 10	0 3	0 1	0 5	0 26	0 38	0 35	0 3	0 5	0 31	0 247	0 35	0 35	0 51	0 37	0 34	0 23	0 4	0 17	0 15	0 2	0 8	0 21	0 26	0 21	0 24	0 21	0 0	0 10	0 34	0 9	0 11	0 4	0 24	0 43
CP027619.1	1837854	A	G	25.6771	0 10	1 41	0 26	0 38	0 15	0 12	0 15	0 21	0 41	0 25	0 9	0 9	0 2	0 6	0 38	0 52	0 43	0 3	0 8	0 44	0 356	0 44	0 50	0 56	0 47	0 39	0 26	0 10	0 19	0 18	0 3	0 9	0 23	0 41	0 20	0 36	0 25	0 5	0 13	0 46	0 15	0 12	0 6	0 24	0 47
CP027619.1	1837860	AAC	TAT	26.5451	0 10	0 43	0 26	0 39	0 15	0 14	0 15	0 22	0 43	0 26	0 8	0 9	0 2	0 6	0 38	0 56	0 44	0 3	0 8	0 44	0 365	0 45	0 52	0 59	0 48	0 40	0 26	0 11	0 19	0 18	0 4	0 10	0 25	0 43	0 22	0 42	0 26	0 5	0 13	0 46	0 16	0 11	0 6	0 25	0 47
CP027619.1	1841588	T	C	10.2326	0 3	0 18	0 4	0 9	0 6	0 3	0 11	0 5	0 10	0 5	0 3	0 9	0 2	0 1	0 12	0 9	0 13	0 5	0 10	0 22	0 127	0 11	0 7	0 18	0 17	0 17	0 7	0 8	0 14	0 0	0 2	0 8	0 13	0 12	0 4	0 9	0 17	0 11	0 6	0 16	0 11	0 8	0 1	0 19	0 11
CP027619.1	1841594	T	A	11.5243	0 3	0 22	0 4	0 11	0 6	0 4	0 11	0 6	0 11	0 7	0 3	0 9	0 2	0 1	0 14	0 10	0 14	0 7	0 11	0 23	0 145	0 12	0 9	0 19	0 18	0 20	0 10	0 9	0 12	0 1	0 2	0 8	0 13	0 12	0 4	0 12	0 18	0 13	0 8	0 18	0 12	0 8	0 1	0 19	1 12
CP027619.1	1841600	A	T	12.4444	0 3	0 22	0 5	0 13	0 6	0 4	0 11	0 7	0 11	0 7	0 4	0 9	0 2	0 1	0 14	0 10	0 14	0 9	0 12	0 23	0 157	0 13	0 9	0 19	0 19	0 20	0 10	0 10	0 14	0 1	0 2	0 8	0 14	0 16	0 4	0 12	0 19	0 13	0 8	0 21	0 12	0 8	0 1	0 19	0 16
CP027619.1	1841614	G	A	15.1528	0 3	0 27	0 6	0 17	0 8	0 5	0 10	0 9	0 11	0 8	0 4	0 14	0 2	0 3	0 15	0 15	0 19	0 10	0 12	0 26	0 184	0 17	0 9	0 24	0 21	0 22	0 15	0 13	0 20	0 2	0 3	0 9	0 16	0 17	0 7	0 17	0 25	0 15	0 11	0 23	0 12	0 9	0 2	0 23	0 25
CP027619.1	1841627	G	C	14.2188	0 3	0 26	0 7	0 16	0 6	0 6	0 6	0 9	0 11	0 6	0 4	0 11	0 1	0 4	0 16	0 13	0 21	0 11	0 12	0 23	0 162	0 17	0 10	0 21	0 13	0 17	1 17	0 10	0 21	0 5	0 3	0 6	0 13	0 16	0 8	0 16	0 26	0 15	0 11	0 20	0 8	0 8	0 2	0 19	0 22
CP027619.1	1841850	C	A	22.8646	0 5	0 21	0 15	0 24	0 9	0 2	0 24	0 8	1 11	0 14	0 13	0 5	0 9	0 8	0 18	21 0	16 0	0 26	0 32	0 32	1 221	35 0	28 0	26 0	30 0	37 0	17 0	0 18	0 43	0 11	0 4	0 8	0 36	0 35	0 11	0 16	0 30	0 21	0 14	0 22	0 18	0 8	0 8	0 24	0 41
CP027619.1	1841856	A	G	23.5556	0 3	0 23	0 16	0 28	0 9	0 2	0 22	0 8	0 11	0 13	0 15	0 5	0 10	0 8	0 18	18 0	17 0	0 26	0 32	0 31	0 246	32 0	26 0	26 0	30 0	36 0	14 0	0 16	0 39	0 10	0 3	0 9	0 35	0 35	0 17	0 20	0 29	0 23	0 15	0 22	0 16	0 8	0 9	0 27	0 45
CP027619.1	1841864	G	A	23.3715	0 3	0 24	0 18	0 23	0 10	0 2	0 22	0 8	0 13	0 16	0 16	0 5	0 8	0 7	0 19	18 0	18 0	0 24	0 30	0 30	0 237	29 0	23 0	28 0	33 0	35 0	16 0	0 18	0 37	0 9	0 4	0 13	0 34	0 32	0 19	0 21	0 26	0 23	0 16	0 22	0 15	0 6	0 9	0 25	0 42
CP027619.1	1841886	G	A	20.8819	0 6	0 19	0 12	0 28	0 9	0 1	0 26	0 6	0 15	0 11	0 18	0 6	0 9	0 7	0 19	17 0	16 0	0 27	0 17	0 26	0 189	23 0	26 0	30 0	30 0	33 0	19 0	0 16	0 31	0 5	0 2	0 11	0 27	0 27	0 16	0 17	0 22	0 20	0 9	0 18	0 11	0 7	0 10	0 22	0 34
CP027619.1	1841927	T	G	18.6528	0 4	0 14	0 9	0 19	0 9	0 3	0 18	0 8	0 17	0 11	0 16	0 9	0 10	0 4	0 17	0 15	0 15	0 26	0 19	0 19	0 164	0 27	0 24	0 30	0 38	0 34	0 14	0 14	0 26	0 10	0 3	0 12	0 17	0 17	0 16	0 17	0 21	0 12	0 8	0 14	0 6	0 9	0 9	0 23	0 37
CP027619.1	1850836	C	T	13.4722	0 1	0 18	0 9	0 11	0 6	0 7	0 12	0 15	0 3	0 10	0 7	0 20	0 5	0 4	0 4	3 0	7 0	0 17	0 14	0 26	0 131	0 11	0 9	0 18	0 10	0 13	0 6	0 7	0 15	0 7	0 6	0 14	0 10	0 21	0 18	0 21	0 18	0 6	0 8	0 7	0 10	0 5	0 1	0 22	0 14
CP027619.1	1876443	C	CT	11.6424	0 5	0 16	0 18	0 23	0 6	0 5	0 10	0 5	0 10	0 2	0 4	0 9	0 1	0 5	0 18	9 0	10 0	0 10	0 12	0 6	0 113	0 19	0 12	0 14	0 30	0 15	0 7	0 7	0 17	0 5	0 5	0 4	0 6	0 5	0 9	0 14	0 16	0 11	0 3	0 28	0 3	0 4	0 2	0 27	0 28
CP027619.1	1876458	C	T	13.3472	0 7	0 19	0 19	0 23	0 6	0 5	0 10	0 4	0 10	0 3	0 6	0 7	0 2	0 4	0 21	9 0	13 0	0 16	0 16	0 7	0 132	0 23	0 14	0 18	0 29	0 16	0 10	0 8	0 13	0 6	0 5	0 5	0 9	0 8	0 9	0 13	0 16	0 11	0 3	0 29	0 2	0 5	0 4	1 32	0 34
CP027619.1	1876793	C	G	13.6458	0 5	0 16	0 7	0 11	0 7	0 1	0 3	0 7	0 2	0 3	0 5	0 3	0 4	0 4	0 8	0 7	0 9	0 7	0 10	0 8	0 54	0 12	0 10	0 11	0 15	0 23	0 3	0 5	0 6	0 6	0 1	0 10	0 16	0 10	0 7	0 14	0 5	0 4	0 4	0 12	0 1	0 1	0 4	0 31	0 45
CP027619.1	1876805	C	T	12.3646	0 4	0 15	0 7	0 11	0 7	0 0	0 3	0 6	0 2	0 3	0 4	0 3	0 4	0 3	0 7	0 7	0 7	0 5	0 9	0 8	0 49	0 11	0 9	0 10	0 13	0 18	0 1	0 4	0 4	0 5	0 1	0 10	0 15	0 10	0 7	0 13	0 4	0 4	0 4	0 12	0 1	0 2	0 4	0 25	0 39
CP027619.1	2005202	G	A	13.7569	0 0	0 16	0 8	0 27	0 2	0 2	0 13	0 7	0 11	0 10	0 8	0 17	0 4	0 5	0 20	0 10	0 11	0 13	0 23	0 21	2 125	0 23	0 16	0 25	0 16	0 16	0 4	0 10	0 13	0 7	0 1	0 9	0 9	0 31	0 26	0 22	0 23	0 9	0 7	0 17	0 7	0 4	0 5	0 7	0 13
CP027619.1	2005227	G	A	12.4132	0 1	0 15	0 8	0 21	0 3	0 3	0 9	0 7	0 10	0 4	0 7	0 17	0 4	0 4	0 17	0 7	0 11	0 14	0 18	0 18	0 120	0 18	0 14	0 28	0 16	0 14	0 2	0 9	0 12	0 6	0 1	0 9	0 8	0 23	0 28	0 23	0 16	0 4	0 8	0 16	0 7	0 3	0 4	0 7	0 12
CP027619.1	2436560	T	C	23.8924	0 10	0 20	0 8	0 17	0 6	0 8	0 14	0 18	0 29	0 14	0 11	0 19	0 22	0 7	0 22	0 40	0 35	0 37	0 35	0 50	0 250	0 22	0 15	0 19	0 33	0 31	0 15	0 17	0 16	0 7	0 3	0 9	0 24	0 36	0 15	0 24	0 21	0 13	0 7	0 15	0 8	0 6	0 4	0 33	0 53
CP027619.1	2446717	T	A	21.8611	0 12	0 25	0 22	0 22	0 14	0 6	0 12	0 6	0 16	0 16	0 9	0 10	0 7	0 3	0 18	0 12	0 22	0 16	0 24	0 29	0 192	0 30	0 24	0 41	0 35	0 33	0 26	0 12	0 19	0 16	0 6	0 16	0 31	0 23	0 20	0 14	0 26	0 18	0 9	0 22	0 7	0 8	0 12	0 25	0 39
CP027619.1	2446730	G	C	19.1701	0 13	0 24	0 17	0 18	0 14	0 10	0 12	0 6	0 15	0 17	0 8	0 8	0 5	0 3	0 12	0 13	0 19	0 19	0 23	0 22	1 170	0 31	0 23	0 38	0 23	0 33	0 21	0 10	0 16	0 14	0 4	0 12	0 33	0 16	0 16	0 13	0 38	0 13	0 9	0 20	0 5	0 6	0 14	0 31	0 33
CP027619.1	2729038	C	T	19.2639	0 7	0 21	0 17	0 29	0 13	0 7	0 14	0 15	0 11	0 22	0 8	0 10	0 4	0 5	0 36	0 31	0 21	0 5	0 8	0 14	0 95	0 27	0 28	0 29	0 21	0 15	0 23	0 14	0 19	0 23	0 12	0 18	0 22	0 26	0 16	0 34	0 39	0 14	0 18	0 29	0 11	0 8	0 3	0 19	0 28
CP027619.1	2729062	T	A	17.1042	0 5	0 25	0 14	0 29	0 16	0 6	0 9	0 13	0 15	0 24	0 6	0 6	0 7	0 3	0 23	0 21	0 18	0 4	0 7	0 15	1 115	0 22	0 31	0 23	0 23	0 17	0 22	0 15	0 16	0 15	0 14	0 14	0 20	0 27	0 11	0 36	0 38	0 11	0 11	0 17	0 11	0 9	0 4	0 15	0 25
CP027619.1	2729116	C	T	23.2951	0 7	0 23	0 24	0 30	0 25	0 16	0 9	0 10	0 28	0 27	0 7	0 12	0 8	0 6	0 48	0 29	0 31	0 11	0 9	0 22	0 166	0 21	0 29	0 34	0 34	0 39	0 27	0 15	0 30	0 19	0 9	0 24	0 27	0 45	0 27	0 23	0 47	0 16	0 14	0 20	0 17	0 15	0 6	0 26	0 31
CP027619.1	2729230	C	G	19.7951	0 4	0 26	0 21	0 25	0 16	0 12	0 10	0 6	0 15	0 20	1 8	0 8	0 11	0 2	0 50	0 24	0 33	0 12	0 8	0 18	0 209	0 17	0 22	0 34	0 23	0 26	0 21	0 13	0 26	0 23	0 14	0 24	0 21	0 45	0 17	0 16	0 41	0 14	0 13	0 16	0 20	0 12	0 8	0 17	0 23
CP027619.1	2729397	T	C	11.1007	0 5	0 26	0 16	0 16	0 9	0 5	0 13	0 4	0 8	0 6	0 7	0 7	0 5	0 4	0 18	0 23	0 12	0 3	0 8	0 12	0 91	0 21	0 12	0 25	0 12	0 15	0 9	0 12	0 15	0 3	0 4	0 14	0 17	0 28	0 11	0 20	0 13	0 14	0 7	0 18	0 10	0 7	0 2	0 12	0 14
CP027619.1	2823357	G	A	21.6493	5 0	0 36	10 0	24 0	0 15	0 5	0 18	0 8	0 16	4 7	8 3	8 0	8 0	7 0	0 16	0 12	0 19	0 30	0 18	0 34	0 211	0 36	0 23	0 37	0 33	0 36	0 22	0 19	0 22	0 11	0 4	0 13	0 27	0 28	0 13	0 24	0 39	0 21	0 17	0 26	0 18	0 14	0 10	0 38	0 49
CP027619.1	2823369	C	T	29.3611	5 0	0 43	10 0	25 0	0 17	0 5	0 27	0 13	0 23	4 8	7 4	12 0	9 0	7 0	0 27	0 18	0 26	0 39	0 29	0 43	0 301	0 46	0 38	0 50	0 47	0 54	0 30	0 22	0 31	0 22	0 5	0 21	0 34	0 34	0 18	0 35	0 54	0 30	0 19	0 35	0 27	0 19	0 12	0 56	0 64
CP027619.1	2823445	T	C	36.0382	6 0	0 48	18 0	46 0	0 6	0 11	0 32	0 14	0 21	13 11	6 8	19 0	8 0	4 0	0 46	0 31	0 38	0 34	0 38	0 51	0 371	0 50	0 56	0 74	0 65	0 67	0 58	0 26	0 49	0 22	0 11	0 31	0 37	0 65	0 30	0 46	0 52	0 24	0 16	0 48	0 26	0 22	0 16	0 50	0 99
CP027619.1	2823480	G	A	40.1215	2 0	0 45	14 0	39 0	0 13	0 13	0 19	0 16	0 20	11 11	4 7	18 0	14 0	5 0	0 48	0 36	0 27	0 33	0 34	0 60	0 374	0 56	0 53	0 84	0 59	0 64	0 64	0 16	0 46	0 19	0 12	0 21	0 47	0 57	0 42	0 31	0 60	0 33	0 20	1 50	0 28	0 19	0 29	0 73	0 111
CP027619.1	2823491	T	C	41.1944	1 0	0 49	10 0	38 0	0 13	0 14	0 20	0 16	0 23	10 11	3 7	14 0	14 0	6 0	0 49	0 38	0 28	0 33	0 37	0 57	0 363	0 59	0 51	0 85	0 62	0 68	0 67	0 16	0 50	0 18	0 11	0 21	0 50	0 57	0 38	0 35	0 60	0 32	0 23	0 53	0 26	0 21	0 29	0 74	0 112
CP027619.1	2823515	A	G	50.9688	4 0	0 63	17 0	40 0	0 21	0 18	0 29	0 30	0 31	7 16	5 9	25 0	19 0	12 0	0 83	0 43	0 36	0 47	0 48	0 79	0 487	0 65	0 70	0 77	0 80	0 86	0 71	0 28	0 60	0 19	0 17	0 28	0 55	0 87	0 48	0 48	0 98	0 36	0 30	0 65	0 29	0 27	0 28	0 87	0 133
CP027619.1	2823583	G	A	42.4826	0 12	0 41	0 32	0 43	0 12	0 13	0 21	0 29	0 36	0 23	0 16	0 22	0 8	0 4	0 53	0 37	0 30	0 43	0 46	0 58	0 464	0 40	0 63	0 53	0 73	0 63	0 38	0 32	0 40	0 19	0 12	0 33	0 42	0 74	0 47	0 39	0 73	0 33	0 20	0 62	0 34	0 16	0 10	0 79	0 97
CP027619.1	2823591	AAATA	GAATG	36.5833	0 10	0 38	0 29	0 39	0 7	0 11	0 18	0 23	0 33	0 14	0 15	0 21	0 6	0 4	0 44	0 32	0 23	0 37	0 36	0 45	0 390	0 38	0 52	0 47	0 56	0 52	0 31	0 24	0 40	0 17	0 12	0 27	0 42	0 54	0 44	0 34	0 61	0 32	0 20	0 56	0 31	0 11	0 10	0 69	0 83
CP027619.1	2823595	A	G	35.9306	0 10	0 38	0 29	0 39	0 7	0 11	0 18	0 23	0 33	0 14	0 15	0 21	0 6	0 4	0 44	0 32	0 23	0 37	0 36	0 45	0 390	0 38	0 52	0 47	0 56	0 52	0 31	0 24	0 40	0 17	0 12	0 27	0 42	0 54	0 44	0 34	0 61	0 32	0 20	0 56	0 31	0 11	0 10	0 69	0 83
CP027619.1	2823615	CTGGGTCA	TGGGATCC	31.6667	0 6	0 31	0 18	0 44	0 11	0 9	0 12	0 11	0 16	0 17	0 10	0 21	0 10	0 1	0 34	0 36	0 26	0 30	0 36	0 47	0 457	0 37	0 26	0 37	0 51	0 52	0 20	0 21	0 48	0 13	0 9	0 21	0 40	0 40	0 36	0 37	0 57	0 20	0 12	0 57	0 19	0 10	0 12	0 61	0 71
CP027619.1	2823615	CTGGGTCA	TGGGATCG	31.5	0 6	0 31	0 18	0 44	0 11	0 9	0 12	0 11	0 16	0 17	0 10	0 21	0 10	0 1	0 34	0 36	0 26	0 30	0 36	0 47	0 457	0 37	0 26	0 37	0 51	0 52	0 20	0 21	0 48	0 13	0 9	0 21	0 40	0 40	0 36	0 37	0 57	0 20	0 12	0 57	0 19	0 10	0 12	0 61	0 71
CP027619.1	2823751	T	C	24.9132	4 0	0 34	18 0	22 0	0 5	0 6	0 21	0 15	0 27	8 11	4 6	10 0	8 0	1 0	0 36	0 15	0 23	0 23	0 18	0 37	0 293	0 40	0 31	0 42	0 41	0 36	0 38	0 20	0 24	0 9	0 8	0 14	0 38	0 45	0 22	0 23	0 42	0 18	0 15	0 45	0 12	0 9	0 9	0 48	0 78
CP027619.1	2823763	C	T	28.8924	6 0	0 41	19 0	32 0	0 7	0 8	0 24	0 17	0 31	11 13	4 7	12 0	8 0	2 0	0 41	0 17	0 31	0 25	0 22	0 46	0 329	0 44	0 36	0 50	0 46	0 46	0 41	0 20	0 29	0 10	0 9	0 18	0 41	0 50	0 29	0 28	0 48	0 22	0 17	0 52	0 13	0 12	0 10	0 56	0 87
CP027619.1	2825314	A	G	10.4375	4 0	12 9	6 0	6 0	0 7	0 3	0 0	0 9	0 17	8 3	6 0	0 0	0 0	0 0	0 32	0 13	0 7	0 1	0 2	0 30	0 168	0 25	0 8	0 9	0 11	0 13	0 6	0 13	0 17	0 10	0 4	0 13	0 18	1 38	0 38	0 29	0 5	0 5	0 2	0 15	0 4	0 1	0 7	0 13	1 12
CP027619.1	2825386	C	T	11.5417	0 3	7 14	0 22	0 11	6 0	3 0	1 0	11 0	11 0	6 4	8 1	0 2	0 1	0 0	26 0	0 12	0 9	2 0	1 0	37 0	191 0	18 0	11 0	17 0	11 0	14 0	8 2	13 0	26 0	15 0	6 0	12 0	17 0	0 51	0 33	31 0	3 0	5 0	3 0	13 0	1 0	3 0	0 0	17 0	10 0
CP027619.1	2827149	G	T	13.9028	0 8	1 13	0 8	0 10	0 7	0 3	0 6	0 8	0 8	0 10	0 5	0 7	0 4	0 0	0 17	0 27	0 22	0 0	0 5	0 20	0 142	0 22	0 23	0 29	0 49	0 30	0 20	0 8	0 23	0 2	0 7	0 7	0 27	0 40	0 18	0 17	0 53	0 23	1 13	0 15	0 12	0 9	0 5	0 18	0 15
CP027619.1	2827160	A	T	18.875	0 9	0 17	1 11	0 13	0 9	0 5	0 7	0 9	0 12	0 14	0 7	0 6	0 6	0 0	0 21	0 30	0 32	0 2	0 6	0 26	0 211	0 24	0 25	0 38	0 59	0 42	0 28	0 9	0 26	0 8	0 7	0 9	0 35	0 50	0 19	0 21	0 61	0 29	0 14	0 27	0 17	0 9	0 7	0 17	0 24
CP027619.1	2827204	C	G	35.9479	10 0	52 0	23 0	24 0	23 0	12 0	13 0	14 0	20 0	22 0	13 0	8 1	8 0	6 0	52 0	52 0	48 0	10 0	14 0	45 0	332 1	49 0	39 0	77 0	115 0	102 0	63 0	19 0	41 0	23 0	9 0	17 0	49 1	0 81	0 46	47 0	94 0	65 0	23 0	66 0	26 0	16 0	14 0	36 1	57 0
CP027619.1	2827303	C	A	41.0417	11 0	65 0	33 0	39 0	29 0	24 0	13 0	15 0	28 1	23 0	22 0	13 0	14 0	7 0	45 0	60 0	59 0	16 0	16 0	61 0	394 0	79 0	70 1	89 0	124 0	107 0	57 0	28 0	49 0	21 0	13 0	20 0	69 0	0 90	0 51	35 0	95 0	67 1	31 0	74 0	27 0	27 0	11 0	45 0	68 0
CP027619.1	2827319	C	T	34.9444	12 0	53 0	19 0	29 0	26 0	16 0	13 0	13 0	34 0	14 0	19 0	11 0	13 0	5 0	45 0	44 0	50 0	18 0	9 0	45 0	316 0	61 0	52 0	66 0	104 0	85 0	54 0	32 0	36 0	22 0	4 0	19 0	63 0	0 71	0 39	22 0	94 0	52 0	21 0	51 0	24 0	26 0	8 0	40 1	66 0
CP027619.1	2827338	C	T	32.2951	12 0	47 0	22 0	28 0	21 0	13 0	15 0	13 0	31 0	14 0	16 0	14 0	7 0	5 0	43 0	38 0	51 0	16 0	9 0	55 0	257 1	48 0	49 0	68 0	104 0	114 0	44 0	29 0	36 0	27 0	4 0	18 0	51 0	0 54	0 41	48 0	96 0	44 0	31 0	52 0	23 0	21 0	10 0	39 0	58 0
CP027619.1	2827395	G	T	23.5417	0 6	0 29	0 21	0 20	0 9	0 7	0 11	0 7	0 18	0 9	0 6	0 6	0 3	0 1	0 34	0 40	0 28	0 6	0 10	0 31	2 199	0 24	0 29	1 73	0 59	1 64	0 35	0 14	0 37	0 21	0 8	0 6	1 41	0 38	0 38	0 30	0 57	0 33	0 16	0 46	1 14	0 7	0 14	0 38	0 29
CP027619.1	2827401	C	T	21.7292	0 6	0 27	0 20	0 18	0 10	0 6	0 10	0 6	0 15	0 7	0 5	0 4	0 3	0 0	0 31	0 37	0 28	0 6	0 8	0 30	0 199	0 20	0 28	0 72	0 54	0 58	0 33	0 11	0 34	0 18	0 9	0 6	0 40	0 37	0 36	0 28	0 56	0 32	0 12	0 41	0 17	0 6	0 10	0 30	0 27
CP027619.1	2827413	GCTATCG	ACTGTCA	18.7292	0 5	0 23	0 17	0 15	0 10	0 6	0 9	0 5	0 15	0 5	0 3	0 5	0 4	0 0	0 28	0 35	0 28	0 6	0 5	0 21	0 179	0 25	0 23	0 65	0 46	0 42	0 28	0 8	0 31	0 17	0 9	0 7	0 32	0 36	0 26	0 26	0 50	0 26	0 9	0 35	0 19	0 4	0 8	0 23	0 25
CP027619.1	2827424	G	C	20.7674	0 5	0 27	0 16	0 19	0 15	0 10	0 10	0 5	0 16	0 8	0 3	0 5	0 8	0 1	0 30	0 39	0 31	0 3	0 5	0 21	0 186	0 31	0 31	0 64	0 48	0 47	0 37	0 11	0 34	0 16	0 9	0 11	0 33	0 40	0 27	0 27	0 62	0 26	0 8	0 41	0 20	0 4	0 10	0 19	0 34
CP027619.1	2827424	G	T	20.8368	0 5	0 27	0 16	0 19	0 15	0 10	0 10	0 5	0 16	0 8	0 3	0 5	0 8	0 1	0 30	0 39	0 31	0 3	0 5	1 21	0 186	0 31	0 31	0 64	0 48	0 47	0 37	0 11	0 34	0 16	0 9	0 11	0 33	0 40	0 27	0 27	0 62	0 26	0 8	0 41	0 20	0 4	0 10	0 19	0 34
CP027619.1	2827437	G	T	20.2812	0 4	0 30	0 15	0 19	0 16	0 10	0 9	0 5	0 18	0 7	0 3	0 6	0 7	0 3	0 30	0 36	0 26	1 2	0 5	0 16	1 185	0 27	0 30	0 52	1 45	0 44	0 39	0 12	0 32	0 18	0 7	0 12	0 30	0 40	0 23	0 24	0 55	0 19	0 7	0 38	0 18	0 2	0 8	0 18	0 34
CP027619.1	2827444	TCCACCAGCTTT	GCCATCATCTTG	15.3507	0 2	0 24	0 12	0 16	0 9	0 10	0 9	0 2	0 13	0 5	0 4	0 4	0 6	0 2	0 12	0 26	0 21	0 1	0 5	0 13	0 149	0 22	0 25	0 37	0 28	0 28	0 32	0 9	0 20	0 15	0 5	0 9	0 16	0 34	0 18	0 15	0 40	0 14	0 6	0 23	0 12	0 1	0 4	0 16	0 24
CP027619.1	2827461	G	A	18.9896	0 5	0 32	0 15	0 19	0 12	0 12	0 9	0 4	0 16	0 6	0 7	0 5	0 8	0 4	0 21	0 27	0 22	0 0	0 7	0 23	0 165	0 24	0 29	0 39	0 41	0 42	0 42	0 11	0 28	0 22	0 6	0 8	0 22	0 43	0 28	0 20	0 52	0 17	0 7	0 33	0 15	0 2	0 3	0 21	0 32
CP027619.1	2827479	A	C	18.9549	0 5	0 32	0 15	0 17	0 12	0 11	0 10	0 5	0 18	0 6	0 8	0 4	0 8	0 5	0 18	0 26	0 21	0 0	0 7	0 20	0 152	0 24	0 34	0 36	0 44	0 49	0 41	0 16	0 30	0 21	0 4	0 8	0 20	0 41	0 26	0 17	0 51	0 16	0 9	0 38	0 13	0 3	0 5	0 19	0 40
CP027619.1	2827489	A	T	18.1632	0 5	0 32	0 18	1 17	0 11	0 10	0 9	0 5	0 16	0 7	0 7	0 3	0 7	0 7	0 17	1 24	0 19	0 0	0 8	0 22	0 136	0 19	1 30	0 35	0 41	0 48	0 37	0 16	0 27	0 22	0 3	0 6	0 21	0 40	0 24	0 18	0 44	0 17	0 11	0 41	0 11	1 2	0 6	0 20	0 38
CP027619.1	2827509	T	C	14.6528	3 0	24 0	15 0	12 0	8 0	6 0	7 0	3 0	12 0	6 0	11 0	6 0	3 0	5 0	17 0	21 0	15 0	2 0	6 0	23 0	147 0	25 0	26 0	32 0	32 0	35 0	23 0	12 0	20 0	19 0	5 0	6 0	22 0	0 30	0 22	14 0	43 0	16 0	10 0	35 0	10 0	4 0	4 0	22 0	24 0
CP027619.1	2827592	GT	AC	11.0139	0 5	0 17	0 10	0 10	0 10	0 6	0 4	0 3	0 6	0 3	0 4	0 10	0 2	0 2	0 16	0 17	0 14	0 4	0 5	0 5	0 74	0 18	0 18	0 29	0 12	0 24	0 16	0 7	0 17	0 4	0 5	0 12	0 17	0 32	0 15	0 18	0 34	0 7	0 6	0 24	0 8	0 4	0 4	0 13	0 14
CP027619.1	2827627	G	T	10.0382	0 8	0 13	0 6	0 10	0 9	0 4	0 5	0 3	0 7	0 5	0 8	0 2	0 3	0 3	0 19	0 19	0 17	0 5	0 3	1 4	0 53	0 14	0 11	1 24	0 5	0 11	0 13	0 8	1 8	0 5	0 5	0 8	0 10	0 32	1 18	0 11	0 40	0 7	0 6	0 21	0 10	0 4	0 3	0 14	0 12
CP027619.1	2852829	G	A	37.5972	0 9	0 20	0 23	0 20	0 5	0 7	0 30	0 28	0 20	0 14	0 10	0 28	0 17	0 12	0 17	0 42	0 33	0 44	0 35	0 62	0 417	0 35	0 22	0 28	0 35	0 40	0 33	0 17	0 35	0 17	0 7	0 17	0 27	0 57	0 28	0 24	0 62	0 30	0 21	0 47	0 23	0 22	0 3	0 24	0 52
CP027619.1	2852944	T	TTG	915.604	0 100	0 629	0 439	0 554	0 137	0 119	0 764	0 505	459 86	0 353	0 204	0 922	0 635	0 165	0 604	0 771	0 690	0 1163	0 1102	0 1802	0 11472	0 919	0 830	0 702	0 1349	0 1315	0 682	0 450	0 927	0 307	0 148	0 435	0 729	0 1163	0 701	0 949	0 1740	0 849	0 566	0 1215	0 599	0 468	0 180	0 722	0 1322
CP027619.1	2852986	G	A	2257.07	0 239	0 1564	0 1065	0 1283	0 374	0 296	0 1933	0 1172	0 1636	0 915	0 596	0 2821	1 1936	0 383	1 1518	0 1762	1 1634	1 3089	1 3049	0 4681	9 31275	0 2022	0 1871	0 1740	1 3621	2 3561	0 1521	0 1233	0 2554	0 809	0 446	0 1130	0 1662	0 3042	0 1950	1 2569	2 3991	0 2008	1 1490	1 2853	0 1477	0 1111	0 511	1 1731	0 2742
CP027619.1	2853039	T	G	2098.72	233 4	1607 10	982 12	1104 9	344 5	248 3	1920 16	1291 8	1743 13	930 6	644 5	3110 29	1877 15	393 2	1556 18	1429 14	1733 11	2754 35	2635 30	4187 44	25937 220	2014 17	1679 17	1450 18	3296 28	3288 44	1120 18	1217 15	2557 24	922 14	452 1	1143 10	1504 6	1 3272	1 2235	2368 39	3804 39	1806 11	1132 13	2579 29	1520 18	1189 13	502 5	1512 14	2452 19
CP027619.1	2853040	G	C	2091.55	0 244	3 1628	1 1003	1 1124	0 349	0 252	1 1938	1 1290	5 1762	1 936	1 651	6 3141	1 1897	2 397	1 1589	2 1461	3 1757	0 2820	0 2661	2 4260	4 26195	2 2037	0 1703	1 1483	3 3345	1 3341	0 1145	5 1227	3 2590	3 942	1 461	1 1154	1 1513	3 3254	1 2228	0 2422	0 3878	0 1836	1 1145	1 2618	1 1530	0 1206	2 504	0 1534	5 2475
CP027619.1	2853055	G	T	480.615	26 0	114 0	57 0	71 0	32 0	27 0	142 0	83 0	101 1	61 0	49 0	164 0	86 0	52 0	98 0	115 0	127 0	170 0	122 0	249 0	1134 0	106 0	88 0	116 0	171 0	157 1	75 0	53 0	141 0	70 0	26 0	107 0	108 0	11 1778	6 1215	163 0	248 0	104 0	98 1	172 0	100 0	93 0	29 0	75 0	177 0
CP027619.1	2853055	GGT	TG	901.153	87 0	605 0	412 0	500 0	102 0	93 0	733 0	514 0	671 1	340 0	233 0	1245 0	840 0	137 0	634 0	582 0	405 0	1212 0	1114 0	1906 0	6671 0	802 0	735 0	634 0	1477 0	1428 1	472 0	477 0	993 0	376 0	185 0	395 0	591 0	0 1778	0 1215	367 0	1531 0	806 0	416 1	1114 0	542 0	461 0	150 0	642 0	879 0
CP027619.1	2853161	G	C	12.4097	2 0	0 3	5 5	5 2	1 1	1 0	10 1	5 2	10 2	8 0	0 2	18 10	12 7	0 1	6 2	8 2	5 5	6 5	16 11	7 6	117 55	4 6	8 5	3 2	16 8	16 5	8 3	4 1	4 9	3 3	1 3	6 5	8 6	11 10	8 4	14 4	15 18	6 6	4 5	8 6	7 5	6 1	1 0	2 4	15 9
CP027619.1	2853310	C	T	34.7812	11 0	28 0	16 0	15 1	17 0	10 0	31 2	16 0	20 0	22 0	18 0	30 1	28 1	9 1	21 0	41 1	34 1	31 1	34 0	42 0	289 3	25 0	26 0	31 0	47 1	24 0	20 0	10 0	39 0	14 0	9 0	17 0	33 0	42 1	32 1	28 0	52 1	38 0	33 0	41 0	28 1	19 2	4 0	37 0	54 0
CP027619.1	2854174	T	C	42.5521	0 11	0 33	0 34	0 33	0 23	0 17	0 48	0 26	0 44	0 34	0 22	0 40	0 45	0 28	0 45	0 42	0 48	0 44	0 46	0 50	0 292	0 34	0 34	0 49	0 30	0 34	0 43	0 18	0 55	0 29	0 21	0 27	0 33	0 64	0 36	0 52	1 79	1 51	0 35	0 80	0 44	0 33	0 8	0 40	0 52
CP027619.1	2854210	AG	GA	21.3403	0 8	2 18	1 14	2 14	1 12	0 13	1 29	3 6	6 25	3 19	0 13	2 20	4 18	0 11	4 19	6 30	2 31	5 17	5 20	7 10	0 53	5 12	5 12	3 25	4 8	0 7	4 21	0 5	8 15	2 16	0 13	1 23	6 7	7 20	5 16	6 21	5 31	3 21	3 14	3 37	1 20	2 13	1 2	2 23	3 25
CP027619.1	2943431	A	G	13.4653	0 3	0 12	0 5	0 8	0 1	0 4	0 15	0 8	0 12	0 5	0 4	0 14	0 11	0 12	0 20	0 14	0 10	0 31	0 20	0 13	0 60	0 12	0 16	0 13	0 18	0 12	0 17	0 7	0 10	0 10	0 3	0 11	0 14	0 13	0 13	0 14	0 31	0 16	0 8	0 19	0 10	0 9	0 7	0 20	0 12
CP027619.1	2980758	GTCA	ATCG	10.3264	0 4	0 10	0 4	0 1	0 2	0 0	0 17	0 6	0 6	0 4	0 4	0 11	0 2	0 6	0 2	0 4	0 5	0 11	0 9	0 2	0 13	0 7	0 15	0 12	0 14	0 13	0 9	0 8	0 9	0 0	0 3	0 5	0 3	0 26	0 14	0 12	0 23	0 7	0 12	0 16	0 15	0 14	0 2	0 7	0 16
CP027619.1	2980800	G	A	10.441	0 1	0 7	0 2	0 1	0 0	0 1	0 11	0 4	0 8	0 6	0 3	0 8	0 4	0 4	0 1	0 3	0 3	0 15	0 11	0 4	0 21	0 13	0 14	0 6	0 17	0 9	0 2	0 8	0 14	0 2	0 4	0 10	0 4	0 18	0 10	0 13	1 27	0 6	0 13	0 15	0 19	0 8	0 2	0 8	0 15
CP027619.1	2980809	G	A	10.1181	0 1	0 7	0 1	0 1	0 0	0 1	0 11	0 4	0 6	0 6	0 3	0 6	0 4	0 4	0 1	0 3	0 3	0 15	0 9	0 4	0 19	0 14	0 10	0 6	0 16	0 8	0 2	0 8	0 15	0 3	0 5	0 10	0 4	0 17	0 9	0 13	0 23	0 5	0 12	0 15	0 21	0 9	0 2	0 9	0 13
CP027619.1	2980815	G	A	10.0139	0 0	0 7	0 1	0 1	0 0	0 1	0 13	0 5	0 9	0 8	0 3	0 7	0 5	0 3	0 2	0 3	0 3	0 15	0 11	0 3	0 18	0 13	0 9	0 6	0 16	0 12	0 2	0 8	0 15	0 3	0 4	0 8	0 4	0 19	0 7	0 13	0 23	0 6	0 10	0 15	0 17	0 8	0 2	0 9	0 11
CP027619.1	2980820	G	T	11.1389	0 0	0 9	0 3	0 1	0 0	0 2	0 15	0 4	0 7	0 9	0 4	0 7	0 8	0 4	0 2	0 3	0 4	0 18	0 14	0 3	0 17	0 14	0 12	0 7	0 20	0 16	0 2	0 8	0 13	0 4	0 4	0 12	0 5	0 18	0 6	0 14	0 33	0 9	1 11	0 19	0 17	0 9	0 2	0 7	0 15
CP027619.1	2980829	T	G	12.0694	0 0	0 9	0 4	0 2	0 0	0 2	0 16	0 2	0 7	0 9	0 4	0 8	0 8	0 4	0 4	1 4	0 2	0 17	0 18	0 5	0 20	0 12	1 14	0 6	0 19	0 16	0 6	0 9	0 17	0 4	0 3	0 13	0 5	0 22	0 7	0 16	0 36	0 11	0 11	0 23	0 20	0 8	0 2	0 11	0 17
CP027619.1	2980836	G	T	10.7222	0 0	0 8	0 3	0 1	0 0	0 2	0 16	0 2	0 7	0 7	0 2	0 6	0 8	0 4	0 5	0 3	0 2	0 17	0 20	0 4	0 11	0 10	0 13	0 3	0 18	0 14	0 5	0 9	0 15	0 4	0 1	0 13	0 6	0 20	0 7	0 14	0 30	0 11	0 11	0 21	0 23	0 8	0 2	0 11	0 18
CP027619.1	2980914	G	A	10.7951	0 0	0 4	0 7	0 1	0 0	0 0	0 17	1 1	0 6	0 4	0 3	0 9	0 10	0 2	0 2	0 2	0 5	0 15	0 19	0 6	0 41	0 5	0 7	0 3	0 13	0 21	0 3	0 5	0 12	0 3	0 0	0 7	0 2	0 10	0 9	0 21	0 20	0 15	0 8	0 17	0 12	0 10	0 2	0 11	0 10
CP027619.1	2980941	G	A	19.3715	0 0	0 10	0 10	0 1	0 0	0 0	0 21	0 10	0 6	0 4	0 4	0 14	0 11	0 3	0 3	0 5	0 11	0 31	0 27	0 10	0 90	0 13	0 15	0 3	0 22	0 23	0 7	0 13	0 18	0 6	0 5	0 13	0 7	0 30	0 27	0 32	0 43	0 28	0 15	0 30	0 24	0 11	0 7	0 12	1 21
CP027619.1	2980954	C	A	21.4306	0 1	0 14	0 10	0 1	0 0	0 0	0 27	0 11	0 7	0 4	0 5	0 17	0 11	0 3	0 3	0 5	0 12	0 38	0 32	0 11	2 102	0 13	0 19	0 6	1 30	0 27	1 10	0 12	0 17	0 7	0 5	0 19	0 7	0 30	0 29	0 32	0 47	0 30	0 11	0 35	0 31	0 11	0 7	0 13	0 26
CP027619.1	2980962	C	T	21.0868	0 1	0 14	0 10	0 1	0 0	0 0	0 27	0 11	0 8	0 4	0 5	0 17	0 9	0 4	0 3	0 5	0 11	0 40	0 36	0 13	0 103	0 11	0 18	0 7	0 30	0 26	0 11	0 9	0 14	0 5	0 4	0 19	0 6	0 32	0 29	0 30	0 49	0 30	0 11	0 34	0 35	0 12	0 7	0 13	0 25
CP027619.1	2980983	GTCG	TTCT	23.9132	0 1	0 18	0 6	0 4	0 1	0 0	0 38	0 8	0 15	0 5	0 5	0 22	0 15	0 2	0 5	0 7	0 10	0 37	0 44	0 10	0 119	0 17	0 17	0 9	0 41	0 29	0 11	0 11	0 13	0 9	0 9	0 20	0 6	0 50	0 30	0 38	0 50	0 24	0 12	0 43	0 39	0 18	0 7	0 17	0 31
CP027619.1	2981013	A	C	26.4028	0 3	0 17	0 11	0 7	0 4	0 0	0 39	0 8	0 16	0 5	0 5	0 31	0 21	0 5	0 5	0 7	0 12	0 38	0 52	0 9	0 105	0 18	0 17	0 13	0 39	0 33	0 10	0 12	0 17	0 14	0 8	0 18	0 9	0 49	0 31	0 40	0 56	0 23	0 10	0 35	0 42	0 19	0 4	0 21	0 31
CP027619.1	2981031	C	T	29.2674	0 2	0 15	0 14	0 8	0 5	0 0	0 43	0 7	0 15	0 6	0 6	0 28	0 26	0 7	0 5	0 10	0 11	0 41	0 41	0 13	0 110	0 21	0 15	0 12	0 36	0 37	0 6	0 11	0 23	0 19	0 13	0 19	0 12	0 57	0 41	0 48	0 72	0 23	0 13	0 43	0 40	0 22	0 7	0 24	0 35
CP027619.1	2981042	C	T	31.559	0 2	0 17	0 14	0 8	0 6	0 0	0 41	0 11	0 17	0 7	0 6	0 29	0 28	0 6	0 6	0 11	0 12	0 42	0 42	0 15	0 143	0 22	0 17	0 14	0 43	0 43	0 5	0 12	0 24	0 20	1 13	0 20	0 13	0 60	0 45	0 48	0 69	0 26	0 18	0 46	0 41	0 21	0 9	0 26	0 40
CP027619.1	2981049	T	A	28.75	0 2	0 14	0 14	0 7	0 5	0 0	0 40	0 10	0 13	0 7	0 5	0 26	0 27	0 6	0 7	0 11	0 12	0 38	0 39	0 17	0 137	0 17	0 19	0 12	0 34	0 38	0 5	0 11	0 21	0 20	0 13	0 19	0 12	0 50	0 41	0 43	0 64	0 26	0 20	0 45	0 38	0 18	0 9	0 22	0 38
CP027619.1	2981061	G	C	27.309	0 1	0 15	0 13	0 6	0 4	0 0	0 30	0 10	0 14	0 9	0 5	0 27	0 25	0 5	0 6	0 11	0 17	0 40	0 36	0 16	0 137	0 17	0 20	0 9	0 33	0 40	0 8	0 12	0 24	0 14	0 10	0 17	0 11	0 44	0 42	0 39	0 68	0 23	0 20	0 41	0 28	0 17	0 8	0 22	0 35
CP027619.1	2981069	G	A	29.7465	0 1	0 16	0 13	0 8	0 4	0 0	0 37	0 10	0 13	0 10	0 6	0 30	0 34	0 8	0 5	0 15	0 17	0 40	0 42	0 17	0 169	0 24	0 21	0 8	0 35	0 43	0 8	0 12	0 28	0 17	0 14	0 20	0 12	0 54	0 41	0 38	0 76	0 31	0 19	0 40	0 27	0 19	0 8	0 26	0 39
CP027619.1	2981086	GTAGTT	ATCGTC	28.5417	0 0	0 17	0 11	0 9	0 4	0 0	0 31	0 11	0 21	0 14	0 2	0 27	0 27	0 5	0 6	0 13	0 13	0 33	0 43	0 18	0 170	0 28	0 16	0 9	0 31	0 34	0 6	0 13	0 23	0 16	0 18	0 14	0 12	0 60	0 32	0 46	0 66	0 38	0 21	0 37	0 27	0 18	0 8	0 35	0 40
CP027619.1	2992053	A	C	13.441	0 2	0 11	0 4	0 5	0 4	0 5	0 11	0 8	0 10	0 7	0 7	0 22	0 9	0 5	0 12	0 9	0 10	0 25	0 15	0 19	0 59	0 18	0 14	0 11	0 12	1 9	0 12	0 15	0 19	0 8	0 12	0 11	0 4	0 46	0 17	0 17	0 41	0 19	0 13	0 16	1 12	0 11	0 8	0 4	0 13
CP027619.1	2992169	TTTCAGAGAA	CTTGAGAGAC	26.809	0 4	0 19	0 10	0 16	0 9	0 10	0 19	0 27	0 20	0 23	0 7	0 49	0 24	0 11	0 29	0 22	0 22	0 47	0 42	0 32	0 150	0 25	0 24	0 19	0 27	0 21	0 26	0 19	0 44	0 8	0 6	0 15	0 27	0 59	0 29	0 23	0 81	0 42	0 30	0 37	0 45	0 19	0 8	0 10	0 22
CP027619.1	2992169	TTTCAGAGAA	CTTGAGATAC	26.6111	0 4	0 19	0 10	0 16	0 9	0 10	0 19	0 27	0 20	0 23	0 7	0 49	0 24	0 11	0 29	0 22	0 22	0 47	0 42	0 32	0 150	0 25	0 24	0 19	0 27	0 21	0 26	0 19	0 44	0 8	0 6	0 15	0 27	0 59	0 29	0 23	0 81	0 42	0 30	0 37	0 45	0 19	0 8	0 10	0 22
CP027619.1	2992187	G	T	31.3056	0 6	0 21	0 9	0 16	0 10	0 10	0 25	0 26	0 20	0 26	0 8	0 50	0 25	0 10	0 32	0 25	0 25	0 48	0 56	0 35	0 171	0 27	1 26	0 19	0 28	0 21	0 28	0 20	1 45	0 10	1 3	0 17	0 27	1 65	1 34	0 23	1 90	0 49	0 29	1 39	0 47	0 20	0 9	0 11	0 25
CP027619.1	2992626	G	A	12.9028	0 5	0 13	0 3	0 8	0 3	0 1	0 9	0 7	0 15	0 11	0 2	0 17	0 11	0 4	0 13	0 13	0 14	0 23	0 33	0 10	0 77	0 6	0 10	0 18	0 17	0 16	0 8	0 12	0 12	0 10	0 4	0 5	1 8	0 22	0 11	0 17	0 24	0 15	0 12	0 17	0 9	0 9	0 2	0 11	0 11
CP027619.1	2992635	C	G	11.4618	0 2	0 9	0 3	0 6	0 3	0 1	0 5	0 5	0 14	0 10	0 2	0 16	0 10	0 3	0 12	0 10	0 9	0 22	0 28	0 11	0 65	0 5	0 8	0 15	0 15	0 12	0 8	0 12	0 12	0 8	0 4	0 5	0 8	0 20	0 9	0 14	0 20	0 9	0 10	0 15	0 7	0 9	0 2	0 10	0 12
CP027619.1	2992866	TTCC	CTCT	14.3229	0 1	0 11	0 7	0 9	0 2	0 1	0 10	0 7	0 14	0 13	0 4	0 19	0 12	0 5	0 12	0 11	0 14	0 19	0 27	0 14	0 81	0 6	0 10	0 17	0 7	0 12	0 9	0 13	0 15	0 9	0 4	0 7	0 8	0 21	0 12	0 16	0 27	0 16	0 10	0 17	0 12	0 11	0 2	0 8	0 13
CP027619.1	2992881	G	T	16.7326	0 2	0 11	0 9	0 14	0 2	0 1	0 12	0 6	0 13	0 15	0 6	0 21	0 14	0 6	0 11	0 15	0 15	0 22	0 30	1 10	0 74	0 6	0 10	0 16	0 5	0 11	0 9	0 13	0 19	0 11	0 6	0 9	0 8	0 22	0 13	1 14	0 31	0 17	0 9	0 21	0 17	0 16	0 3	0 4	0 17
CP027619.1	2992905	C	T	16.6875	0 2	0 12	0 9	0 12	0 2	0 2	0 12	0 5	0 8	0 14	0 5	0 22	0 16	0 6	0 9	0 17	0 14	0 20	0 27	0 11	0 58	0 7	0 9	0 15	0 5	0 12	0 10	0 9	0 19	0 9	0 9	0 7	0 8	0 21	0 18	0 15	0 33	0 11	0 12	0 21	0 14	0 14	0 2	0 6	0 14
CP027619.1	2992905	CGTG	TGTC	12.9618	0 2	0 12	0 9	0 12	0 2	0 2	0 12	0 5	0 8	0 14	0 5	0 22	0 16	0 6	0 9	0 17	0 14	0 20	0 27	0 11	0 58	0 7	0 9	0 15	0 5	0 12	0 10	0 9	0 19	0 9	0 9	0 7	0 8	0 21	0 18	0 15	0 33	0 11	0 12	0 21	0 14	0 14	0 2	0 6	0 14
CP027619.1	2992910	C	T	17.2049	0 2	0 13	0 9	0 12	0 2	0 3	0 12	0 5	0 8	0 15	0 5	0 22	0 18	0 6	0 9	0 18	0 14	0 19	0 27	0 11	0 64	0 8	0 9	0 15	0 5	0 12	0 12	0 9	0 19	0 9	0 9	0 8	0 10	0 22	0 18	0 16	0 34	0 10	0 13	0 22	0 15	0 14	0 2	0 7	0 15
CP027619.1	2992929	A	G	14.3785	0 2	0 13	0 8	0 14	0 2	0 3	0 10	0 6	0 9	0 13	0 4	0 21	0 18	0 7	0 8	0 15	0 12	0 14	0 22	0 8	0 60	0 7	0 8	0 12	0 6	0 8	0 8	0 7	0 16	0 9	0 7	0 8	0 7	0 22	0 16	0 15	0 26	0 9	0 11	0 17	0 14	0 14	0 3	0 7	1 11
CP027619.1	3001183	G	A	20.1528	0 4	0 30	0 22	0 23	0 9	0 9	0 25	0 17	0 38	0 24	0 15	0 46	0 22	0 7	0 22	11 0	16 0	0 31	0 37	0 36	0 301	0 20	0 28	0 22	0 31	0 26	0 14	0 24	0 33	0 14	0 8	0 19	0 11	0 29	0 14	0 30	0 28	0 12	0 6	0 27	0 22	0 10	0 6	0 25	0 26
CP027619.1	3012397	C	T	11.5417	0 0	0 6	0 4	0 2	0 2	0 0	0 6	0 1	0 4	0 2	0 4	0 12	0 8	0 5	0 3	0 4	0 3	0 13	0 13	0 6	0 37	0 6	0 10	0 9	0 13	0 13	0 3	0 2	0 10	0 3	0 2	0 6	0 4	0 9	0 10	0 13	0 25	0 14	0 3	0 7	0 4	0 7	0 0	0 5	0 13
CP027619.1	3012403	CCTGA	TCTGT	11.9618	0 0	0 6	0 5	0 3	0 2	0 0	0 8	0 2	0 4	0 2	0 4	0 16	0 10	0 6	0 3	0 6	0 5	0 14	0 11	0 7	0 38	0 6	0 10	0 10	0 15	0 14	0 4	0 2	0 12	0 3	0 2	0 9	0 5	0 10	0 11	0 12	0 27	0 14	0 3	0 7	0 4	0 7	0 0	0 6	0 14
CP027619.1	3012412	A	T	12.6667	0 0	0 6	0 5	0 3	0 2	0 0	0 10	0 2	0 5	0 2	0 4	0 17	0 11	0 6	0 3	0 6	0 5	0 14	0 14	0 7	0 40	0 6	0 9	0 11	0 16	0 17	0 4	0 3	0 13	0 3	0 2	0 9	0 5	0 10	0 11	0 13	0 31	0 15	0 3	0 7	0 5	0 7	0 0	1 5	0 15
CP027619.1	3012418	T	C	12.7951	0 0	0 5	0 6	0 3	0 2	0 0	0 10	0 2	0 5	0 2	0 4	0 18	0 12	0 6	0 2	0 6	0 5	0 15	0 14	0 7	1 43	0 6	0 11	0 11	0 16	0 18	0 4	0 3	0 13	0 3	0 2	0 9	0 5	0 11	0 12	0 13	0 32	0 15	0 3	0 7	0 5	0 7	0 0	0 6	0 15
CP027619.1	3012427	A	G	14.3507	0 0	0 6	0 6	0 4	0 2	0 2	0 11	0 3	0 5	0 2	0 4	0 21	0 13	0 9	0 2	0 8	0 6	0 13	0 15	0 8	0 58	0 6	0 11	0 17	0 17	0 21	0 6	0 3	0 13	0 5	0 2	0 12	0 5	0 11	0 13	0 15	0 34	0 17	0 3	0 9	0 4	0 8	0 0	0 7	0 17
CP027619.1	3012496	C	T	10.7535	0 2	0 7	0 1	0 3	0 1	0 7	0 5	0 1	0 4	0 3	0 3	0 9	0 13	0 8	0 2	0 5	0 4	0 6	0 8	0 11	0 36	0 6	0 8	0 17	0 14	0 10	1 12	0 7	0 6	0 5	0 0	0 6	0 6	0 9	0 6	0 11	0 18	0 8	0 1	0 6	0 4	0 4	0 1	0 3	0 10
CP027619.1	3012514	A	T	10.3576	0 1	0 5	0 3	0 4	0 1	0 3	0 5	0 0	0 6	0 4	0 2	0 11	0 10	0 3	0 1	0 2	0 3	0 4	0 12	0 11	0 21	0 8	0 6	0 14	0 8	0 7	0 10	0 6	0 7	0 4	0 0	0 6	0 6	0 8	0 5	0 9	0 16	0 7	0 3	0 3	0 4	0 4	0 1	0 2	0 9
CP027619.1	3012533	G	C	10.7674	0 2	0 5	0 3	0 5	0 1	0 1	0 8	0 0	0 6	0 6	0 3	0 10	0 12	0 3	0 0	0 6	0 3	0 6	0 12	0 8	0 17	0 10	0 5	0 16	0 6	0 7	0 9	0 6	0 9	0 4	0 1	0 5	0 6	0 9	0 0	0 11	0 11	0 4	0 3	0 2	0 4	0 3	0 0	0 2	0 8
CP027619.1	3012538	T	G	11.5278	0 2	0 5	0 3	0 5	0 1	0 2	0 9	0 0	0 7	0 6	0 3	0 10	0 12	0 3	0 0	0 7	0 3	0 7	0 12	0 8	0 17	0 10	0 5	0 17	0 5	0 9	0 9	0 6	0 9	0 4	0 1	0 4	0 6	0 9	0 0	0 11	0 10	0 5	0 3	0 2	0 7	0 3	0 1	0 2	0 6
CP027619.1	3012547	C	A	11.7222	0 2	0 1	0 4	0 5	0 0	0 2	0 10	0 0	0 5	0 4	0 2	0 11	0 8	0 3	0 0	0 8	0 4	0 8	0 12	0 6	0 30	0 10	0 2	0 17	0 3	0 9	0 8	0 6	0 6	0 2	0 1	0 4	0 3	0 9	0 0	0 7	0 12	0 4	0 3	0 1	0 7	0 2	0 1	0 5	0 7
CP027619.1	3012594	G	T	11.2465	0 1	0 1	0 3	0 8	0 4	0 0	0 15	0 0	0 5	0 4	0 0	0 7	0 13	0 3	0 1	0 6	0 5	0 13	0 14	0 4	0 41	0 5	0 2	0 10	0 9	0 6	0 3	0 6	0 12	0 3	0 2	0 7	0 2	0 3	0 5	0 14	0 17	0 5	0 3	0 2	0 7	0 2	0 6	0 5	0 7
CP027619.1	3012601	CAGC	AAGT	11.0451	0 1	0 2	0 4	0 4	0 4	0 1	0 14	0 0	0 6	0 4	0 0	0 8	0 15	0 3	0 1	0 6	0 6	0 14	0 15	0 4	0 41	0 6	0 2	0 10	0 9	0 10	0 3	0 6	0 11	0 3	0 2	0 7	0 2	0 4	0 5	0 13	0 19	0 4	0 2	0 3	0 5	0 2	0 6	0 6	0 7
CP027619.1	3012610	C	T	10.6597	0 0	0 2	0 4	0 3	0 4	0 1	0 13	0 0	0 5	0 3	0 1	0 10	0 15	0 2	0 1	0 4	0 7	0 13	0 15	0 5	0 44	0 4	0 2	0 10	0 11	0 10	0 2	0 6	0 10	0 3	0 2	0 10	0 2	0 3	0 5	0 13	0 18	0 4	0 2	0 5	0 3	0 2	0 5	0 5	0 7
CP027619.1	3012616	G	C	10.2465	0 0	0 1	0 4	0 4	0 4	0 1	0 13	0 0	0 5	0 3	0 1	0 12	0 15	0 2	0 1	0 5	0 7	0 13	0 15	0 5	0 35	0 3	0 3	0 10	0 12	0 10	0 2	0 7	0 10	0 3	0 2	0 10	0 2	0 3	0 5	0 13	0 18	0 4	0 2	0 7	0 3	0 2	0 5	0 5	0 7
CP027619.1	3034655	C	T	12.5868	0 0	6 0	6 0	10 0	1 0	0 0	8 0	4 0	2 0	13 0	3 0	4 0	4 0	4 0	11 0	0 14	0 18	11 0	9 0	21 0	82 0	8 0	11 0	14 0	16 0	18 0	9 0	2 0	11 0	4 0	6 0	16 0	6 0	0 12	0 11	0 6	40 0	16 0	7 0	12 0	8 0	7 0	5 0	7 0	3 0
CP027619.1	3034720	T	A	12.0139	0 2	0 2	0 2	0 4	0 3	0 1	0 8	0 3	0 3	0 5	0 2	0 4	0 5	0 9	0 4	0 14	0 12	0 7	0 8	0 7	0 43	0 10	0 13	0 17	0 21	0 12	0 8	0 4	0 15	0 8	0 4	0 10	0 2	0 14	0 11	0 4	0 21	0 25	0 14	0 17	0 10	0 6	0 9	0 6	0 12
CP027619.1	3134661	A	C	11.7639	0 2	0 9	0 10	0 17	0 2	0 2	0 17	0 3	0 12	0 8	0 9	0 12	0 5	0 1	0 4	0 8	0 10	0 11	0 13	0 11	0 112	0 8	0 12	0 23	0 25	0 16	0 16	0 8	0 14	0 8	0 4	0 8	0 15	0 11	0 2	0 12	0 38	0 11	0 8	0 16	0 11	0 5	0 5	0 16	0 23
CP027619.1	3134823	T	G	13.434	0 6	0 15	0 14	0 18	0 4	0 3	0 15	0 5	0 8	0 11	0 9	0 9	0 4	0 6	0 11	0 7	0 14	0 4	0 10	0 26	0 93	0 18	0 16	0 28	0 24	0 23	0 25	0 7	0 15	0 9	0 6	0 9	0 12	0 17	0 9	0 8	0 23	0 7	0 10	0 15	0 9	0 3	0 5	0 12	0 17
CP027619.1	3134850	G	A	10.7882	0 3	0 16	0 14	0 16	0 1	0 2	0 14	0 5	0 6	0 8	0 5	0 7	0 5	0 5	0 9	0 8	0 10	0 4	0 9	0 22	0 60	0 17	0 14	0 18	0 24	0 23	0 13	0 8	0 11	0 7	0 3	0 8	0 6	0 12	0 7	0 6	0 13	0 6	0 7	0 13	0 8	0 2	0 2	0 7	0 9
CP027619.1	3151850	T	A	15.8472	0 2	0 9	0 4	0 1	0 1	0 5	0 17	0 15	0 12	0 6	0 2	0 15	0 13	0 4	0 1	0 13	0 17	0 26	0 20	0 14	0 98	0 10	0 9	0 5	0 6	0 3	0 3	0 10	0 17	0 9	0 5	0 13	0 11	1 53	0 32	0 17	0 1	0 3	0 2	0 2	0 10	0 9	0 1	0 0	0 3
CP027619.1	3173503	A	T	13.9583	0 3	0 10	0 11	0 15	0 1	0 2	0 8	0 7	0 19	0 9	0 0	0 13	0 11	0 4	0 13	0 9	0 4	0 17	0 15	0 26	0 152	0 17	0 13	0 20	0 30	0 20	0 5	0 6	0 22	0 7	0 3	0 6	0 5	0 16	0 6	0 9	0 13	0 9	0 3	0 20	0 12	0 11	0 4	0 8	0 15
CP027619.1	3173508	AA	TC	13.3785	0 3	0 12	0 11	0 18	0 1	0 3	0 7	0 6	0 22	0 7	0 0	0 13	0 11	0 4	0 13	0 8	0 4	0 17	0 15	0 22	0 152	0 18	0 14	0 18	0 29	0 20	0 6	0 6	0 22	0 6	0 3	0 4	0 4	0 16	0 6	0 10	0 11	0 9	0 3	0 21	0 11	0 10	0 4	0 8	0 18
CP027619.1	3173509	A	C	13.7743	0 3	0 12	0 11	0 18	0 1	0 3	0 7	0 6	0 22	0 7	0 0	0 13	0 11	0 4	0 13	0 8	0 4	0 17	0 15	0 22	0 152	1 18	0 14	0 18	0 29	0 20	0 6	0 6	0 22	0 6	0 3	0 4	0 4	0 16	0 6	0 10	0 11	0 9	0 3	0 21	0 11	0 10	0 4	0 8	0 18
CP027619.1	3173533	G	C	10.6424	0 3	0 7	0 7	0 17	0 2	0 2	0 7	0 5	0 15	0 10	0 3	0 6	0 10	0 4	0 11	0 3	0 1	0 17	0 10	0 20	0 115	0 9	0 10	0 14	0 19	0 15	0 9	0 5	0 17	0 6	0 1	0 3	0 5	0 10	0 7	0 4	0 4	0 6	0 1	0 14	0 6	0 1	0 3	0 6	0 15
CP027619.1	3173554	GTCG	ATCA	10.0972	0 5	0 7	0 6	0 11	0 1	0 2	0 7	0 5	0 12	0 9	0 6	0 4	0 7	0 4	0 8	0 2	0 1	0 18	0 5	0 11	0 117	0 10	0 10	0 16	0 20	0 20	0 13	0 7	0 7	0 4	0 1	0 3	0 4	0 9	0 7	0 4	0 3	0 5	0 0	0 8	0 6	0 0	0 4	0 9	0 11
CP027619.1	3251781	T	G	11.809	0 1	0 6	0 1	0 7	0 4	0 5	0 8	0 3	0 3	0 2	0 2	0 10	0 10	0 6	0 11	0 1	0 3	0 15	0 12	0 2	0 49	0 12	0 10	0 18	0 25	0 18	0 17	0 2	0 6	0 2	0 1	0 4	0 1	0 7	0 3	0 6	0 54	0 12	0 10	0 32	0 15	0 16	0 3	0 5	0 11
CP027619.1	3325967	G	A	10.809	0 1	0 5	0 12	0 5	0 1	0 1	0 8	0 3	0 9	0 17	0 1	1 14	0 9	0 1	0 14	0 12	0 12	0 14	0 16	0 25	0 117	0 5	0 13	0 13	0 12	0 17	0 6	0 8	0 15	0 7	0 2	0 3	0 5	1 24	1 4	1 11	1 10	1 4	1 4	0 13	4 6	3 8	1 2	1 6	4 10
CP027619.1	3325976	T	C	10.7361	0 1	0 7	0 8	0 4	0 1	0 2	0 9	0 2	0 8	0 10	0 1	1 10	0 12	0 3	0 16	0 13	0 12	0 15	0 15	0 22	0 117	0 4	0 12	0 12	0 13	0 18	0 6	0 8	0 18	0 8	0 2	0 4	0 5	1 21	1 6	1 13	1 12	1 4	1 3	0 9	4 6	3 5	1 2	1 5	4 12
CP027619.1	3326057	AGTGGAA	GGCGGAG	10.0729	0 1	0 9	0 6	0 11	0 0	0 2	0 10	0 8	0 13	0 7	0 2	0 10	0 4	0 8	0 11	0 6	0 10	0 11	0 15	0 11	0 103	0 8	0 16	0 12	0 14	0 7	0 5	0 6	0 2	0 4	0 0	0 4	0 4	0 13	0 3	0 7	0 18	0 5	0 7	0 9	0 4	0 4	0 3	0 6	0 13
CP027619.1	3326071	C	G	10.4062	0 1	0 10	0 3	0 10	0 0	0 3	0 9	0 8	0 11	0 7	0 3	0 8	0 6	0 6	0 7	0 5	0 8	0 11	0 14	0 11	0 92	0 10	0 14	0 14	0 10	0 6	0 6	0 5	0 6	0 5	0 1	0 3	0 3	0 21	0 9	0 16	0 17	0 5	0 7	0 9	0 4	0 5	0 3	0 10	0 13
CP027619.1	3350007	G	T	11.2708	0 7	0 19	0 11	0 11	0 9	0 8	0 10	0 5	6 0	0 8	0 7	0 9	0 2	0 13	0 15	0 15	0 12	0 13	0 20	4 0	60 0	0 17	0 18	0 17	0 10	0 17	0 11	0 5	0 11	0 7	0 4	0 13	0 6	0 13	0 12	0 12	0 26	0 6	0 13	0 22	0 9	0 5	0 3	0 22	0 21
CP027619.1	3350380	A	C	23.4097	0 18	0 25	0 9	0 22	0 24	0 13	0 27	0 26	19 0	0 22	0 10	0 21	0 22	0 17	0 16	0 36	0 38	0 32	0 29	10 0	131 0	0 14	0 33	0 37	0 23	0 25	0 27	0 14	0 12	0 16	0 6	0 11	0 27	1 46	0 19	0 29	0 57	0 32	0 19	0 49	0 27	0 17	0 11	0 36	0 38
CP027619.1	3350723	C	A	29.9861	0 2	0 33	0 20	0 26	0 13	1 11	0 19	0 15	0 54	0 18	0 11	0 24	0 14	0 17	0 13	0 30	0 18	0 25	0 38	0 58	0 436	0 29	0 18	0 28	0 18	0 18	0 14	0 17	0 35	0 12	0 8	0 24	0 16	0 27	0 26	0 27	0 69	0 27	0 23	0 48	1 38	0 18	0 8	0 33	0 36
CP027619.1	3351179	G	A	52.6701	0 11	3 49	0 30	2 41	5 16	0 7	3 37	0 36	3 66	1 27	1 22	0 30	0 20	0 13	0 37	1 55	6 43	8 58	10 61	3 67	16 557	3 38	1 29	0 64	4 33	2 28	2 24	1 22	5 33	0 26	1 11	1 25	2 27	0 55	0 20	0 62	0 123	0 50	0 56	0 86	0 44	0 24	0 15	0 41	0 96
CP027619.1	3351329	G	A	77.3264	0 24	0 99	0 41	0 66	0 33	0 22	0 62	0 38	0 103	0 30	0 28	0 44	0 25	0 21	0 49	0 84	0 72	0 110	0 105	0 118	1 805	0 82	0 60	0 84	0 70	0 62	0 46	0 26	0 71	0 29	0 14	0 54	0 52	0 75	0 38	0 69	0 174	0 80	0 67	0 130	0 79	0 38	0 19	1 61	0 117
CP027619.1	3351509	G	A	41.1111	0 13	0 50	0 28	0 38	0 18	0 8	0 19	0 25	0 45	0 19	0 16	0 39	0 16	0 13	0 31	0 40	0 39	0 52	1 57	0 57	0 439	0 50	0 41	0 50	0 30	0 35	0 28	0 18	0 40	0 19	0 15	0 27	0 28	0 40	0 26	0 39	0 113	0 53	0 41	0 62	0 41	0 30	0 14	0 50	0 65
CP027619.1	3351549	G	A	63.7708	0 16	0 71	0 54	0 48	0 21	0 16	0 38	0 40	76 0	0 27	0 22	0 59	0 43	0 20	0 50	0 59	0 52	0 96	0 79	85 0	721 1	0 73	0 48	0 72	0 58	0 60	0 45	0 33	0 63	0 22	0 16	0 40	0 40	0 49	0 44	0 72	0 181	0 91	0 49	0 114	0 61	0 44	0 18	0 70	0 99
CP027619.1	3351567	T	C	83.941	0 17	0 89	0 67	0 62	0 25	0 20	0 56	0 55	0 102	0 30	0 31	0 75	0 53	0 25	0 61	0 83	0 71	0 126	0 104	0 121	2 957	0 96	0 75	0 95	0 80	0 81	0 67	0 44	0 79	0 35	0 22	0 49	0 52	0 67	0 57	0 91	0 241	0 114	0 62	0 155	0 77	0 64	0 24	0 86	0 131
CP027619.1	3351571	G	A	89.0174	0 17	0 91	0 74	0 72	0 26	0 20	0 60	0 54	1 105	0 35	0 33	0 75	0 51	0 25	0 61	0 87	0 72	0 135	0 109	0 138	0 1031	0 95	0 82	0 105	0 86	0 82	0 69	0 46	0 80	0 35	0 25	0 53	0 53	0 69	0 56	0 95	1 248	0 117	0 62	0 159	0 85	0 71	0 24	0 96	0 144
CP027619.1	3351648	C	T	71.9653	0 12	0 68	0 45	0 73	0 24	0 16	0 59	0 44	0 72	0 38	0 32	0 60	0 28	0 17	0 55	0 68	0 53	1 101	0 91	0 124	1 758	0 57	0 72	0 88	0 78	0 73	0 45	0 36	0 65	0 36	0 20	0 51	0 48	0 70	0 58	0 60	0 209	0 102	0 65	0 141	0 55	0 41	0 21	0 62	0 112
CP027619.1	3351686	G	A	34.059	0 6	0 28	0 26	0 43	0 14	0 10	0 29	0 18	0 35	0 25	0 11	0 40	0 17	0 7	0 26	0 26	0 22	0 48	0 57	0 60	0 321	0 32	0 32	0 55	0 36	0 32	0 16	0 16	0 30	0 21	0 9	0 20	0 13	0 30	0 21	0 40	0 107	0 53	0 26	0 50	0 28	0 22	0 10	0 24	0 44
CP027619.1	3436829	G	A	16.6215	0 5	0 22	0 21	0 23	0 9	0 1	0 7	0 9	0 24	0 16	0 11	0 3	0 1	0 0	0 25	0 18	0 20	0 3	0 7	0 31	0 225	0 19	0 15	0 24	0 24	0 30	0 10	0 10	0 16	0 6	0 5	0 9	0 14	0 32	0 16	0 41	0 15	0 7	0 5	0 32	0 6	0 5	0 4	1 31	0 28
CP027619.1	3436842	G	A	15.9167	0 4	0 19	0 22	0 25	0 8	0 1	0 7	0 8	0 21	0 15	0 12	0 3	0 0	0 0	0 25	0 22	0 18	0 3	0 8	0 31	0 208	0 16	0 20	0 25	0 25	0 27	0 10	0 9	0 16	0 7	0 4	0 8	0 9	0 35	0 18	0 44	0 15	0 8	0 6	0 27	0 10	0 8	0 4	0 31	0 32
CP027619.1	3436989	C	T	11.1354	0 0	0 13	0 9	0 28	0 3	0 3	0 4	0 3	0 19	0 14	0 4	0 3	0 1	0 0	0 25	0 9	0 11	0 7	0 1	0 28	0 149	0 3	0 17	0 8	0 17	0 8	0 13	0 5	0 11	0 7	0 1	0 5	0 2	0 26	0 25	0 20	0 12	0 5	0 6	0 32	0 6	0 8	0 3	0 23	0 24
CP027619.1	3436994	T	G	10.4896	0 0	0 13	0 9	0 25	0 3	0 3	0 4	0 3	0 19	0 10	0 4	0 2	0 1	0 0	0 24	0 8	0 12	0 6	0 0	0 26	0 141	0 4	0 15	0 9	0 17	0 7	0 13	0 4	0 7	0 7	0 1	0 5	0 2	0 27	0 23	0 18	0 11	0 5	0 6	0 30	0 5	0 8	0 2	0 21	0 26
CP027619.1	3439312	C	G	12.8889	0 12	0 62	0 27	1 55	0 18	0 10	0 6	0 9	36 0	0 20	0 12	0 1	0 0	0 6	0 25	28 0	12 0	0 0	1 0	16 0	84 0	0 37	0 27	0 43	0 15	0 19	0 24	0 6	0 7	0 10	0 11	0 17	0 20	0 42	0 22	0 20	0 8	0 2	0 6	0 24	0 9	0 3	4 0	43 0	37 0
CP027619.1	3439337	G	A	12.4931	14 0	55 0	23 0	48 0	16 0	7 0	5 0	4 0	29 0	16 0	12 0	1 0	0 0	4 0	22 0	25 0	13 0	0 0	0 0	11 0	78 0	33 0	25 0	41 0	16 0	16 0	24 0	9 0	9 0	12 0	8 0	16 0	21 0	32 0	21 0	24 0	11 0	2 0	10 0	22 0	9 0	1 0	7 0	44 0	49 0
CP027619.1	3439347	C	CT	11.5382	12 0	33 0	16 0	32 0	13 0	5 0	4 0	2 0	0 28	10 0	6 0	1 0	0 0	2 0	18 0	0 28	0 12	0 0	0 0	0 11	0 94	20 0	19 0	31 0	11 0	11 0	13 0	6 0	7 1	10 0	5 0	9 0	13 0	18 0	17 0	21 0	8 0	1 0	7 0	18 0	7 0	0 0	0 7	0 47	0 53
CP027619.1	3439423	C	T	37.125	0 24	0 130	0 73	0 93	0 40	0 35	0 17	0 11	59 1	0 68	0 36	0 8	0 3	0 5	0 73	60 0	53 0	2 0	3 0	63 0	339 0	0 84	0 68	0 105	0 48	0 47	0 48	0 26	0 70	0 39	0 25	0 47	0 29	0 107	0 61	0 100	0 23	0 16	0 19	0 41	0 12	0 7	18 0	57 0	87 0
CP027619.1	3439441	T	C	38.8785	26 0	145 0	78 0	93 0	41 0	30 0	19 0	11 0	58 0	83 0	41 0	6 0	2 0	4 0	63 0	60 0	58 0	3 0	6 0	70 0	323 9	82 0	73 0	105 0	57 0	53 0	45 0	29 0	74 0	35 0	27 0	46 0	49 0	104 0	73 0	95 0	33 0	18 0	25 0	44 0	10 0	7 0	15 0	49 0	92 0
CP027619.1	3439690	C	T	132.635	69 0	391 0	181 0	192 0	84 0	62 0	47 0	52 0	0 189	204 2	102 1	20 0	5 0	7 0	209 1	0 160	0 146	0 17	0 17	0 250	0 1496	229 0	252 0	244 1	270 0	244 0	138 0	121 0	272 0	98 0	62 0	134 0	190 0	423 0	309 0	313 0	116 0	44 0	34 0	156 0	44 0	41 0	0 31	0 172	0 286
CP027619.1	3439730	G	T	194.417	91 0	547 0	268 0	299 0	123 0	78 0	48 0	79 0	0 255	317 0	153 0	22 1	17 0	9 0	308 0	4 285	0 222	0 25	0 21	1 391	11 1960	344 0	377 1	380 0	408 0	337 1	146 0	168 0	381 0	172 0	84 0	210 0	291 1	651 2	441 3	411 1	156 0	66 0	55 0	240 0	75 0	49 0	0 58	2 265	0 408
CP027619.1	3439821	G	C	243.122	162 0	575 0	343 0	358 0	198 1	133 0	81 0	86 1	0 299	385 0	226 1	23 0	25 0	20 0	403 0	0 314	0 334	0 35	0 31	0 447	2 2550	402 1	430 1	516 3	407 2	429 0	256 0	181 1	387 1	221 1	112 1	213 0	364 0	798 6	499 1	414 4	206 0	91 0	110 1	311 2	110 0	80 0	0 106	0 344	0 549
CP027619.1	3439886	T	C	208.16	111 0	537 4	293 0	374 0	186 0	130 0	57 0	89 0	0 254	313 0	217 1	20 0	14 0	23 0	324 1	0 283	0 275	0 19	0 16	0 377	0 2204	390 0	345 0	465 0	381 0	339 0	235 1	151 0	339 0	220 0	88 0	185 0	352 0	646 0	398 1	404 1	155 0	81 0	102 0	282 0	112 0	81 0	0 111	0 269	0 458
CP027619.1	3439892	T	C	200.757	0 108	0 529	0 281	0 370	0 181	0 128	0 54	0 89	0 232	0 297	0 219	0 19	0 14	0 22	1 315	0 271	0 259	0 18	0 15	0 364	0 2119	1 372	0 336	0 446	0 377	0 329	0 230	0 146	0 329	0 216	0 91	0 193	0 349	0 634	0 385	0 390	0 147	0 83	0 97	0 272	0 111	0 81	0 106	0 257	0 439
CP027619.1	3439931	A	G	73.0521	0 41	0 224	0 110	0 148	0 73	0 46	0 22	0 33	0 80	0 111	0 77	0 7	0 6	0 10	0 115	0 105	0 105	0 5	0 12	0 123	0 809	0 130	0 135	0 171	0 124	0 112	0 100	0 60	0 113	0 68	0 38	0 78	0 139	1 214	0 116	0 157	0 53	0 38	0 33	0 84	0 36	0 26	0 39	0 93	0 176
CP027619.1	3448774	CT	C	17.9375	0 1	0 15	0 17	0 28	0 2	0 11	0 4	0 12	0 21	0 10	0 8	0 12	0 2	0 4	0 10	0 18	0 24	0 19	0 6	0 35	0 238	0 21	0 32	0 44	0 51	0 63	0 29	0 14	0 18	0 3	0 5	0 9	0 16	0 23	0 6	0 14	0 40	0 17	0 10	0 27	0 16	0 8	0 11	0 20	0 32
CP027619.1	3448789	T	C	18.2361	0 0	0 14	0 19	0 28	0 1	0 11	0 6	0 12	0 24	0 12	0 11	0 12	0 4	0 4	0 9	0 21	0 25	0 16	0 7	0 26	0 250	0 20	0 31	0 45	0 55	0 62	0 26	0 15	0 18	0 4	0 4	0 11	0 18	0 22	0 5	0 13	0 35	0 17	0 11	0 30	0 13	0 8	0 10	0 20	0 30
CP027619.1	3448796	T	A	19.3264	0 2	0 14	0 21	0 29	0 2	0 11	0 8	0 11	0 25	0 18	0 12	0 12	0 4	0 4	0 11	0 25	0 28	0 16	0 6	0 24	0 271	0 20	0 31	0 49	0 54	0 66	0 31	0 15	0 16	0 5	0 4	0 11	0 18	0 22	0 7	0 13	1 34	0 14	0 14	0 31	0 13	0 11	0 9	0 24	0 30
CP027619.1	3448804	C	A	22.6875	0 2	0 21	0 23	0 28	0 2	0 11	0 11	0 13	0 29	0 23	0 14	0 8	0 7	0 4	0 16	0 32	0 27	0 16	0 10	0 30	0 333	0 22	0 30	1 58	0 56	0 64	0 48	0 12	0 15	0 7	0 6	0 12	0 23	0 22	0 7	0 16	0 40	0 17	0 16	0 37	0 10	0 12	0 15	0 22	0 36
CP027619.1	3448823	C	A	23.5417	0 2	0 26	0 21	0 30	0 4	0 9	0 12	0 14	0 33	0 24	0 16	0 8	0 8	0 4	0 19	0 27	0 27	0 11	0 10	0 31	0 361	0 21	0 30	0 56	0 60	0 59	0 48	0 12	0 18	0 8	0 10	0 11	0 25	0 22	0 8	0 13	1 39	0 14	0 16	0 37	0 11	0 11	0 12	0 24	0 35
CP027619.1	3448857	A	G	20.2326	0 4	0 28	0 17	0 34	0 2	0 1	0 10	0 8	0 20	0 19	0 14	0 8	0 10	0 1	0 17	0 25	0 22	0 6	0 11	0 35	1 285	1 12	0 23	0 45	0 46	0 47	0 41	0 8	0 15	0 8	0 7	0 3	0 23	0 19	0 9	0 11	0 31	0 14	0 11	0 32	0 5	0 5	0 14	0 24	0 22
CP027619.1	3448867	T	A	19.5278	0 5	0 24	0 17	0 29	0 1	0 1	0 8	0 8	0 22	0 17	0 10	0 7	0 11	0 1	0 18	0 22	0 22	0 8	0 10	0 38	0 270	0 15	0 25	0 43	0 43	0 44	0 39	0 5	0 18	0 8	0 8	0 2	0 19	0 14	0 9	0 12	0 30	0 14	0 9	0 32	0 6	0 6	0 13	0 25	0 24
CP027619.1	3448871	TTT	GAA	16.4132	0 3	2 17	1 18	2 24	0 2	0 1	2 6	2 4	1 18	3 8	1 5	0 5	2 8	0 1	1 14	5 11	1 20	0 7	2 7	1 34	22 185	1 15	1 19	4 35	3 38	3 33	7 18	0 4	0 19	1 5	0 7	1 0	3 11	0 11	1 6	2 9	2 22	1 9	1 5	5 23	0 5	0 3	3 8	0 22	1 21
CP027619.1	3448885	T	C	14.4479	0 3	0 18	0 19	0 26	0 2	0 1	0 5	0 2	0 19	0 9	0 4	0 6	0 9	0 1	0 10	0 14	0 17	0 11	0 5	0 28	0 192	0 16	0 22	0 33	0 36	0 35	0 13	0 3	0 16	0 5	0 5	0 1	0 10	0 12	0 6	0 9	0 20	0 9	0 5	0 25	0 6	0 4	0 9	0 21	0 22
CP027619.1	3448887	AT	TC	13.5208	0 3	0 18	0 16	0 24	0 2	0 1	0 5	0 2	0 18	0 9	0 4	0 6	0 7	0 1	0 10	0 12	0 16	0 11	0 4	0 27	0 169	0 16	0 22	0 30	0 30	0 34	0 13	0 3	0 12	0 5	0 2	0 1	0 10	0 11	0 5	0 8	0 19	0 8	0 4	0 25	0 6	0 3	0 7	0 21	0 22
CP027619.1	3448893	TA	AG	12.4583	0 3	0 16	0 15	0 18	0 2	0 0	0 4	0 2	0 18	0 9	0 3	0 4	0 7	0 0	0 8	0 13	0 17	0 11	0 4	0 26	0 148	0 15	0 19	0 27	0 25	0 34	0 12	0 4	0 12	0 3	0 2	0 2	0 8	0 10	0 5	0 7	0 19	0 8	0 3	0 23	0 4	0 3	0 8	0 21	0 22
CP027619.1	3460074	C	A	10.3472	0 0	0 5	0 9	0 1	0 3	0 1	0 21	0 7	0 3	0 7	0 2	0 17	0 8	0 2	0 5	0 9	0 15	1 18	0 15	0 13	0 74	0 14	0 14	0 25	0 24	0 14	0 19	0 6	0 27	0 7	0 0	0 6	0 3	0 12	0 3	0 4	0 10	0 1	0 5	0 5	0 7	0 10	0 2	0 3	0 5
CP027619.1	3460484	A	G	15.9028	0 2	0 5	0 4	0 4	0 5	0 3	0 20	0 12	0 5	0 4	0 4	0 12	0 16	0 3	0 6	0 23	0 24	0 27	0 17	0 23	0 151	0 14	0 24	0 26	0 26	0 35	0 27	0 11	0 24	0 5	0 9	0 9	0 8	0 12	0 11	0 13	0 12	0 5	0 5	0 5	0 14	0 12	0 0	0 3	0 17
CP027619.1	3460507	A	C	13.75	0 2	0 4	0 4	0 4	0 6	0 3	0 18	0 13	0 6	0 4	0 3	0 16	0 13	0 3	0 4	0 20	0 17	0 25	0 16	0 23	0 141	0 12	0 22	0 21	0 28	0 28	0 20	0 9	0 24	0 5	0 7	0 6	0 9	0 13	0 12	0 9	0 13	0 4	0 7	0 2	0 8	0 11	0 0	0 2	0 10
CP027619.1	3522088	T	A	11.2847	0 1	0 9	0 4	0 0	0 2	0 1	0 24	0 2	0 2	0 4	0 0	0 23	0 20	0 6	0 0	0 0	0 2	0 15	0 14	0 6	0 26	0 6	0 7	0 7	0 9	0 14	0 3	0 9	0 5	0 3	0 3	0 3	0 4	0 17	0 9	0 5	0 46	0 23	0 15	0 16	0 9	0 15	0 2	0 3	0 5
CP027619.1	3522088	T	G	11.2951	0 1	0 9	0 4	0 0	0 2	0 1	0 24	0 2	0 2	0 4	0 0	0 23	0 20	0 6	0 0	0 0	0 2	0 15	0 14	0 6	0 26	0 6	0 7	0 7	0 9	0 14	0 3	0 9	0 5	0 3	0 3	0 3	0 4	0 17	0 9	0 5	0 46	0 23	0 15	0 16	0 9	0 15	0 2	0 3	0 5
CP027619.1	3522109	ATAGA	GTAGC	11.2847	0 1	0 7	0 6	0 0	0 2	0 1	0 25	0 1	0 3	0 5	0 0	0 23	0 25	0 8	0 0	0 1	0 4	0 10	0 10	0 6	0 27	0 6	0 6	0 5	0 11	0 9	0 5	0 10	0 12	0 4	0 1	0 3	0 4	0 14	0 7	0 6	0 41	0 24	0 13	0 9	0 19	0 14	0 1	0 3	0 6
CP027619.1	3522121	ACTG	GCTC	10.3993	0 1	0 6	0 5	0 0	0 1	0 1	0 24	0 1	0 2	0 4	0 0	0 21	0 24	0 5	0 1	0 1	0 4	0 8	0 11	0 6	0 27	0 5	0 4	0 5	0 6	0 9	0 8	0 7	0 12	0 3	0 1	0 3	0 4	0 12	0 7	0 7	0 32	0 25	0 12	0 10	0 24	0 17	0 2	0 3	0 7
CP027619.1	3555921	C	T	10.2708	0 2	0 15	0 7	0 9	0 1	0 3	0 5	0 8	0 15	0 3	0 6	0 5	0 4	0 4	0 12	0 8	0 15	0 13	0 6	0 22	0 143	0 12	0 6	0 7	0 18	0 15	0 7	0 12	0 14	0 9	0 6	0 7	0 7	0 24	0 9	0 26	0 2	0 1	0 3	0 3	0 4	0 3	0 2	0 4	0 5
CP027619.1	3555951	CA	AG	10.5625	0 2	0 15	0 9	0 9	0 2	0 5	0 7	0 4	0 13	0 7	0 3	0 5	0 5	0 6	0 12	0 9	0 15	0 10	0 5	0 20	0 119	0 12	0 9	0 8	0 18	0 11	0 5	0 9	0 15	0 10	0 6	0 6	0 12	0 31	0 8	0 23	0 3	0 0	0 6	0 4	0 4	0 3	0 2	0 3	0 9
CP027619.1	3560423	C	CAAG	12.8958	0 1	0 16	0 15	0 10	0 6	0 2	0 6	0 10	0 17	0 14	0 8	0 8	0 3	0 0	0 17	0 19	0 17	0 7	0 6	0 43	0 242	0 22	0 32	0 21	0 24	0 18	0 9	0 13	0 15	0 3	0 2	0 8	0 16	0 29	0 10	0 11	0 13	0 5	0 2	0 14	0 6	0 5	0 3	0 4	0 11
CP027619.1	3560423	C	G	12.1424	0 1	0 16	0 15	0 10	0 6	0 2	0 6	0 10	0 17	0 14	0 8	0 8	0 3	0 0	0 17	0 19	0 17	0 7	0 6	0 43	0 242	0 22	0 32	0 21	0 24	0 18	0 9	0 13	0 15	0 3	0 2	0 8	0 16	0 29	0 10	0 11	0 13	0 5	0 2	0 14	0 6	0 5	0 3	0 4	0 11
CP027619.1	3560531	G	T	27.3368	0 4	0 22	0 15	1 35	0 9	0 6	1 20	0 11	0 39	0 26	0 8	0 11	0 8	0 1	0 20	0 26	0 31	0 11	0 13	0 60	1 533	0 39	1 25	0 32	0 55	0 35	1 25	0 26	0 36	0 17	0 5	0 22	0 36	1 55	0 32	0 66	0 28	0 21	0 8	0 20	0 20	0 5	0 8	0 15	1 17
CP027619.1	3560556	A	G	27.9792	0 5	0 27	0 17	0 30	0 7	0 4	0 17	0 18	0 38	0 19	0 13	0 14	0 9	0 1	0 25	0 30	0 31	0 9	0 15	0 63	0 568	0 30	0 32	0 28	0 54	0 43	0 21	0 23	0 35	0 16	0 6	0 25	0 41	0 55	0 32	0 60	0 21	0 21	0 6	0 20	0 14	0 8	0 8	0 13	0 18
CP027619.1	3560587	C	T	25.0729	0 2	0 28	0 14	0 15	0 7	0 1	0 17	0 23	0 33	0 19	0 13	0 12	0 6	0 0	0 25	0 26	0 25	0 8	0 14	0 67	0 501	0 24	0 28	0 22	0 41	0 54	0 19	0 16	0 33	0 12	0 7	0 17	0 33	0 45	0 29	0 50	0 23	0 18	0 5	0 18	0 16	0 7	0 5	0 11	0 17
CP027619.1	3560593	G	A	25.3611	0 2	0 26	0 14	0 14	0 6	0 1	0 17	0 25	0 29	0 17	0 15	0 14	0 6	0 0	0 24	0 27	0 28	0 8	0 14	0 69	0 512	0 24	0 27	0 22	0 41	0 56	0 20	0 16	0 33	0 10	0 7	0 17	0 33	0 45	0 29	0 51	0 22	0 16	0 6	0 18	0 17	0 7	0 5	0 15	0 18
CP027619.1	3560621	C	T	25.4965	0 3	0 25	0 12	0 14	0 7	0 6	0 12	0 18	0 29	0 13	0 15	0 14	0 6	0 1	0 22	0 33	0 27	0 9	0 19	0 69	0 483	0 28	0 27	0 37	0 43	0 63	0 22	0 17	0 39	0 6	0 9	0 11	0 28	0 40	0 31	0 30	0 25	0 12	0 7	0 16	0 14	0 8	0 5	0 20	0 20
CP027619.1	3560640	A	G	23.5278	0 1	0 25	0 14	0 17	0 10	0 7	0 11	0 16	0 31	0 14	0 16	0 10	0 5	0 1	0 17	0 28	0 24	0 9	0 16	0 62	0 446	0 36	0 25	0 45	0 45	0 60	0 19	0 19	1 31	0 10	0 10	0 9	0 19	0 41	0 33	0 33	0 19	0 9	0 6	0 17	0 12	0 10	0 6	0 20	0 29
CP027619.1	3560642	C	A	23.7708	0 1	0 25	0 15	1 16	0 10	0 7	0 11	0 17	0 31	1 13	0 15	0 10	0 5	0 1	0 17	0 28	0 24	0 9	0 16	0 63	1 447	0 36	0 26	0 45	0 46	0 62	0 19	0 18	0 32	0 10	0 10	0 9	0 19	0 40	0 33	0 34	0 19	0 9	0 6	0 17	0 12	0 10	0 6	0 20	0 30
CP027619.1	3560715	A	G	18.0347	0 4	0 23	0 19	0 11	0 6	0 1	0 14	0 10	0 22	0 18	0 7	0 7	0 7	0 2	0 13	0 15	0 17	0 7	0 6	0 78	0 386	0 35	0 27	0 39	0 37	0 35	0 17	0 11	0 27	0 10	0 5	0 14	0 27	0 34	0 25	0 28	0 23	0 10	0 6	0 12	0 4	0 5	0 7	0 6	0 16
CP027619.1	3560769	C	T	10.8021	0 2	0 12	0 5	0 7	0 4	0 3	0 8	0 4	0 10	0 10	0 7	0 1	0 1	0 3	0 8	0 10	0 10	0 8	0 3	0 30	0 127	0 23	0 15	0 15	0 15	0 17	0 14	0 7	0 20	0 7	0 1	0 3	0 14	0 10	0 16	0 9	0 12	0 4	0 6	0 7	0 3	0 5	0 6	0 2	0 13
CP027619.1	3600894	CGTAT	AGTAC	12.0729	0 2	0 16	0 13	0 13	0 3	0 4	0 6	0 7	0 15	0 10	0 3	0 25	0 18	0 4	0 6	0 11	0 18	0 10	0 13	0 15	0 134	0 16	0 13	0 18	0 15	0 21	0 10	0 10	0 14	0 9	0 4	0 6	0 13	0 29	0 23	0 10	0 24	0 6	0 3	0 12	0 10	0 12	0 5	0 9	0 6
CP027619.1	3600920	A	G	11.3194	0 2	0 20	0 11	0 13	0 5	0 2	0 6	0 8	0 12	0 7	0 4	0 19	0 13	0 8	0 9	0 12	0 16	0 6	0 13	0 17	0 113	0 8	0 11	0 13	0 15	0 24	0 11	0 13	0 9	0 7	0 8	0 8	0 11	0 30	0 18	0 13	0 17	0 10	0 9	0 14	0 7	0 6	0 6	0 15	0 4
CP027619.1	3600976	A	G	15.4826	0 0	0 33	0 11	0 20	0 11	0 3	0 13	0 9	0 7	0 13	0 6	0 16	0 8	0 5	0 11	0 9	0 12	0 10	0 13	0 19	0 117	0 17	0 9	0 29	0 16	0 18	0 11	0 14	0 25	0 10	0 12	0 9	0 15	0 36	0 15	0 19	0 32	0 12	0 12	0 17	0 10	0 5	0 3	0 20	0 16
CP027619.1	3601035	T	C	14	0 2	0 22	0 11	0 18	0 6	0 1	0 9	0 7	0 12	0 16	0 6	0 16	0 12	0 2	0 13	0 9	0 11	0 8	0 16	0 24	0 112	0 16	0 12	0 12	0 16	0 11	0 12	0 8	0 26	0 11	0 5	0 13	0 17	0 30	0 19	0 25	0 20	0 7	0 6	0 19	0 9	0 7	0 1	0 23	0 12
CP027619.1	3627807	A	T	15.0903	0 3	0 20	0 4	0 6	0 2	0 0	0 12	0 2	0 6	0 8	0 4	0 30	0 16	0 1	0 11	0 13	0 4	0 21	0 25	0 15	0 96	0 18	0 4	0 13	0 14	0 26	0 14	0 4	0 14	0 2	0 2	0 13	0 4	0 17	0 11	0 18	0 52	0 23	0 11	0 13	0 14	0 9	1 2	0 13	0 14
CP027619.1	3627820	G	T	13.9583	1 0	3 11	4 0	7 0	0 3	0 0	0 8	2 0	0 4	0 7	0 4	27 0	17 0	2 0	0 10	0 11	0 6	18 0	19 0	0 13	0 89	0 16	0 4	0 16	0 13	0 23	0 11	0 5	0 18	0 2	0 2	0 14	0 5	0 13	0 12	0 13	46 0	23 0	9 0	15 0	11 0	6 0	0 2	0 12	0 15
CP027619.1	3627827	T	C	13.3056	1 0	3 13	4 0	5 0	0 3	0 0	0 9	2 0	0 7	0 7	0 2	25 0	18 0	2 0	0 8	0 10	0 7	18 0	16 0	0 13	0 81	0 13	0 6	0 15	0 14	0 21	0 8	0 4	0 14	0 2	0 3	0 14	0 5	0 11	0 11	0 13	44 0	18 0	10 0	15 0	10 0	6 0	0 2	0 10	0 15
CP027619.1	3627954	C	T	11.2535	5 0	2 1	2 0	11 0	0 4	0 1	0 14	8 0	0 10	0 3	0 0	14 0	17 0	4 0	0 7	0 5	0 7	15 0	22 0	0 20	0 71	0 11	0 8	0 11	0 15	0 20	0 8	0 4	0 10	0 5	0 4	0 4	0 6	0 10	0 10	0 4	33 0	15 0	3 0	14 0	6 0	4 0	0 2	0 5	0 18
CP027619.1	3648968	CGC	GCG	11.9479	0 2	0 16	0 14	0 12	0 14	0 11	0 10	0 5	0 9	0 10	0 7	0 19	0 8	0 2	0 7	0 10	0 11	0 22	0 12	0 18	0 94	0 12	0 15	0 17	0 22	0 13	0 11	0 6	0 27	0 13	0 5	0 17	0 12	0 12	0 5	0 13	0 27	0 8	0 8	0 24	0 12	0 5	0 1	0 12	0 22
CP027619.1	3748901	T	C	10.7396	4 0	20 0	10 0	10 0	21 0	11 0	4 0	4 0	5 0	33 0	15 0	2 0	2 0	17 0	6 0	14 0	10 0	8 0	2 0	1 0	2 0	12 0	17 0	17 0	0 0	6 0	18 0	1 0	3 0	15 0	12 0	17 0	7 0	6 0	5 0	6 0	6 0	5 0	22 1	16 0	32 0	23 0	0 0	6 0	14 0
CP027619.1	3748946	G	GCTGGCA	18.2292	8 5	12 17	6 14	12 8	21 31	8 14	4 5	2 5	3 3	24 33	8 18	2 2	2 2	15 21	12 8	5 16	3 8	4 8	10 2	0 1	11 1	10 9	6 15	16 19	1 0	2 5	12 22	1 2	4 5	12 20	7 14	12 16	4 4	11 6	7 5	5 8	8 11	1 6	19 20	11 18	10 32	21 22	0 0	2 7	8 11
CP027619.1	3748960	A	C	14.191	14 1	26 0	8 0	19 0	31 1	12 0	9 0	6 0	5 0	41 0	30 0	5 0	4 0	30 0	20 0	16 0	8 0	11 0	17 0	2 0	12 0	20 0	10 0	31 1	1 0	2 0	18 0	2 0	5 0	19 0	12 0	22 0	6 0	19 0	13 1	14 0	13 0	5 0	39 0	26 0	27 0	35 0	0 0	5 0	15 0
CP027619.1	3748970	A	G	13.9236	15 0	25 1	8 0	19 0	32 0	12 0	9 0	6 0	5 0	41 0	30 0	5 0	4 0	30 0	19 0	16 0	8 0	11 0	17 0	2 0	12 0	20 0	10 0	30 0	1 0	2 0	18 0	2 0	5 0	19 0	11 0	22 0	6 0	19 0	14 0	13 0	13 0	5 0	39 0	26 0	27 0	35 0	0 0	5 0	15 0
CP027619.1	3876285	C	T	12.941	0 0	0 1	0 4	0 2	0 3	0 3	0 13	0 2	0 7	0 5	0 6	0 11	0 14	0 10	0 5	0 9	0 12	0 2	0 3	0 2	0 40	0 2	0 1	0 2	0 5	0 0	0 4	0 1	0 8	0 7	0 2	0 6	0 2	0 12	0 10	0 15	0 1	0 3	0 1	0 7	0 7	0 2	0 0	0 3	0 6
CP027619.1	3876294	C	A	13.8854	0 0	0 2	0 6	0 2	0 3	0 3	0 17	0 2	0 11	0 8	0 6	0 14	0 16	0 10	0 5	0 8	0 13	0 3	0 4	0 2	0 49	0 2	0 1	0 2	0 6	0 0	0 6	0 1	0 12	0 8	0 3	0 9	0 5	0 17	0 10	0 17	0 1	0 3	0 3	0 7	0 7	0 4	0 0	0 5	0 8
CP027619.1	3876303	C	T	12.4757	0 0	0 2	0 13	0 2	0 4	0 3	0 15	0 4	0 15	0 9	0 5	0 16	0 17	0 11	0 5	0 9	0 13	0 2	0 4	0 3	0 50	0 3	0 1	0 2	0 6	0 0	0 7	0 1	0 11	0 5	0 3	0 9	0 7	0 14	0 13	0 17	0 1	0 3	0 6	0 7	0 8	0 4	0 1	0 5	0 11
CP027619.1	3876420	T	C	22.5764	0 1	0 7	0 17	0 5	0 6	0 7	0 20	0 14	1 23	0 17	0 10	0 31	0 14	0 18	0 6	0 22	0 19	0 13	0 9	0 23	1 153	0 8	0 10	0 9	0 2	0 6	0 1	0 8	0 19	0 26	0 15	1 19	0 14	1 55	0 37	0 48	1 8	0 4	0 5	0 11	0 12	0 6	0 4	2 13	0 20
CP027619.1	3876429	C	A	20.9757	0 1	0 7	0 23	0 3	0 3	0 4	1 18	0 16	0 24	0 28	0 7	0 43	0 18	0 18	0 6	0 27	1 17	0 15	0 9	0 26	0 207	0 10	0 7	0 12	0 3	0 10	0 0	0 16	0 26	0 28	0 15	0 21	0 11	0 57	0 39	0 52	0 7	0 6	0 5	0 12	0 10	0 7	0 3	0 12	0 22
CP027619.1	3876429	C	G	36.3681	0 1	0 7	0 23	0 3	0 3	0 4	1 18	0 16	0 24	0 28	0 7	0 43	0 18	1 18	0 6	0 27	0 17	0 15	0 9	0 26	0 207	0 10	0 7	0 12	0 3	0 10	0 0	0 16	0 26	0 28	0 15	0 21	0 11	0 57	0 39	0 52	0 7	0 6	0 5	1 12	0 10	0 7	1 3	0 12	0 22
CP027619.1	3876429	CGTG	GGTA	19.5625	0 1	0 7	0 23	0 3	0 3	0 4	0 18	0 16	0 24	0 28	0 7	0 43	0 18	0 18	0 6	0 27	0 17	0 15	0 9	0 26	0 207	0 10	0 7	0 12	0 3	0 10	0 0	0 16	0 26	0 28	0 15	0 21	0 11	0 57	0 39	0 52	0 7	0 6	0 5	0 12	0 10	0 7	0 3	0 12	0 22
CP027619.1	3876441	G	A	52.8368	0 3	0 12	0 22	0 4	0 3	0 4	0 25	0 18	0 32	0 37	0 8	0 68	0 27	0 25	0 8	0 32	0 22	0 21	0 12	0 35	0 285	0 11	0 8	0 12	0 5	0 12	0 5	0 18	0 35	0 32	0 14	0 21	0 21	0 67	0 51	0 63	0 14	0 10	0 6	0 16	0 18	0 7	0 7	0 15	0 24
CP027619.1	3876444	C	A	52.6597	0 3	0 12	0 20	0 6	0 3	0 4	0 25	0 21	0 31	0 35	0 9	0 74	0 25	0 25	0 8	1 29	0 21	0 23	0 11	0 37	0 310	0 11	0 7	0 11	0 4	0 14	0 5	0 18	0 34	0 30	0 14	0 19	0 22	0 71	0 49	0 62	0 15	0 12	0 6	0 17	0 16	0 7	1 6	0 16	1 23
CP027619.1	3876450	C	A	55.2361	0 3	0 14	0 21	0 7	0 4	0 4	0 29	0 24	0 39	1 35	0 11	0 82	0 27	0 26	0 11	0 31	0 24	0 22	0 11	0 39	0 341	0 11	0 7	0 10	0 4	0 13	0 6	0 19	0 35	0 32	0 14	0 20	0 28	1 77	0 51	1 69	0 16	0 14	0 6	0 18	0 16	0 9	0 7	0 20	0 24
CP027619.1	3876459	C	T	56.7014	0 3	0 14	0 20	0 8	0 4	0 2	0 30	0 27	0 38	0 34	0 11	0 83	0 26	0 28	0 12	0 27	0 26	0 22	0 12	0 44	0 364	0 9	0 8	0 9	0 4	0 12	0 8	0 21	0 37	0 33	0 13	1 18	0 27	0 79	0 55	1 68	0 15	0 15	0 6	0 17	0 17	0 9	0 7	0 19	0 24
CP027619.1	3876462	CGAA	TGAG	30.1667	0 3	0 14	0 20	0 8	0 4	0 2	0 30	0 28	0 34	0 30	0 9	0 82	0 26	0 27	0 12	0 24	0 24	0 19	0 11	0 43	0 349	0 8	0 8	0 8	0 3	0 10	0 8	0 19	0 33	0 29	0 13	0 15	0 27	0 77	0 51	0 63	0 14	0 13	0 5	0 16	0 17	0 7	0 4	0 18	0 17
CP027619.1	3876465	A	G	53.2743	0 3	0 14	0 20	0 8	0 4	0 2	0 30	0 28	0 34	0 30	0 9	0 82	0 26	0 27	0 12	0 24	0 24	0 19	0 11	0 43	0 349	0 8	0 8	0 8	0 3	0 10	0 8	0 19	0 33	0 29	0 13	0 15	0 27	0 77	0 51	0 63	0 14	0 13	0 5	0 16	0 17	0 7	0 4	0 18	1 17
CP027619.1	3876471	G	T	57.8681	0 3	0 18	0 23	0 9	0 5	0 1	1 32	0 29	1 32	0 29	0 14	1 86	1 37	0 30	0 11	0 24	0 29	0 22	0 11	1 44	2 372	0 9	0 9	0 11	0 4	0 11	0 8	0 21	0 36	0 27	0 13	0 22	0 30	0 77	1 48	1 67	0 18	0 14	0 4	0 19	0 21	0 8	0 5	0 19	0 25
CP027619.1	3876492	A	T	50.1875	0 7	1 21	0 25	0 7	0 3	0 6	1 38	0 37	0 31	0 26	0 17	1 89	0 55	0 33	0 12	0 29	0 25	0 19	0 11	0 54	1 338	0 12	0 9	0 12	0 6	0 13	0 11	0 21	0 39	0 32	0 14	0 18	0 26	0 81	0 56	0 64	0 25	0 14	0 7	0 16	0 21	0 9	0 4	0 14	0 19
CP027619.1	3876496	CTA	TTG	30.2778	0 7	0 22	0 20	0 5	0 4	0 7	0 41	0 37	0 33	0 28	0 15	0 92	0 56	0 31	0 14	0 29	0 28	0 15	0 15	0 59	0 339	0 13	0 10	0 12	0 5	0 9	0 11	0 19	0 38	0 33	0 15	0 19	0 26	0 79	0 59	0 75	0 26	0 12	0 14	0 13	0 21	0 10	0 5	0 14	0 17
CP027619.1	3876498	A	G	36.4479	0 7	0 22	0 20	2 5	0 4	0 7	0 41	1 37	2 33	0 28	3 15	1 92	1 56	2 31	1 14	1 29	2 28	2 15	2 15	2 59	33 339	1 13	0 10	1 12	1 5	3 9	2 11	1 19	0 38	1 33	0 15	0 19	2 26	5 79	0 59	1 75	3 26	3 12	0 14	1 13	3 21	0 10	0 5	4 14	1 17
CP027619.1	3876534	C	T	43.5833	0 6	0 30	0 30	0 3	0 4	0 8	0 43	0 33	0 43	0 24	0 26	0 105	0 73	0 44	0 19	0 26	0 31	0 17	0 24	0 71	0 386	0 18	0 20	0 10	0 13	0 14	0 8	0 25	0 52	0 33	0 24	0 31	0 28	0 112	0 65	1 106	0 38	0 14	0 19	0 17	0 20	0 8	0 4	0 19	0 29
CP027619.1	3876558	C	T	54.3819	0 7	0 32	0 36	0 3	0 6	0 7	0 62	0 37	0 60	0 35	0 29	0 141	0 83	0 42	0 24	0 35	0 36	0 26	0 32	0 77	0 586	0 32	0 24	0 14	0 23	0 14	0 12	0 38	0 77	0 48	0 27	0 33	0 35	0 161	0 74	0 136	0 54	0 21	0 28	0 11	0 19	0 10	0 6	0 29	0 44
CP027619.1	3876648	A	C	68.9653	0 3	0 29	1 56	0 8	0 17	0 11	1 73	1 60	2 77	0 42	0 27	1 189	0 132	0 42	0 26	0 69	0 62	0 33	0 36	1 120	3 823	0 31	0 29	0 15	0 25	0 26	0 13	0 49	0 97	0 54	0 25	0 42	0 55	0 202	0 115	1 216	0 53	0 23	0 11	0 47	0 27	0 21	0 4	0 40	1 61
CP027619.1	3876654	G	A	78.6979	0 1	0 31	0 56	0 10	0 19	0 12	1 91	0 60	0 84	0 44	0 27	0 202	0 137	0 41	0 28	1 72	0 68	0 37	0 42	0 140	1 903	0 39	0 31	0 17	0 26	0 33	0 13	1 51	0 116	1 56	0 25	0 46	0 60	0 221	0 126	1 215	0 56	0 24	0 18	0 48	0 30	0 22	0 4	1 45	0 66
CP027619.1	3876723	C	A	126.705	0 8	0 49	0 82	0 20	0 16	0 16	0 157	0 93	0 125	0 88	1 49	1 260	0 198	2 49	0 33	0 108	0 116	0 53	0 58	0 216	2 1349	0 66	0 54	0 30	0 44	2 43	0 27	0 78	0 187	0 70	0 42	0 85	0 82	1 299	0 172	0 310	0 87	0 33	1 39	0 61	0 46	0 27	0 10	0 64	0 94
CP027619.1	3876744	T	C	156.521	0 9	0 63	0 88	0 22	0 11	0 20	0 153	0 97	0 128	0 93	0 57	0 301	0 215	0 56	0 35	0 125	0 122	0 63	0 56	0 227	0 1482	0 64	0 54	0 30	0 44	0 53	0 29	0 76	0 190	0 93	0 41	0 87	0 82	0 323	0 192	0 338	0 108	0 49	0 38	0 61	0 58	0 29	0 12	0 65	0 96
CP027619.1	3876759	G	T	181.441	0 6	0 69	0 81	0 20	0 16	0 19	0 158	0 96	0 135	0 94	0 59	1 328	1 229	0 54	0 44	1 132	0 125	0 66	0 55	1 240	1 1480	0 65	0 58	1 25	0 45	0 57	0 26	0 78	0 189	0 99	0 40	1 82	0 81	0 360	0 200	0 342	0 118	0 59	0 34	0 62	0 63	0 32	0 15	1 67	0 103
CP027619.1	3876772	GC	TA	188.722	0 8	0 72	0 91	0 17	0 16	0 19	0 168	0 94	0 138	0 104	0 68	0 366	0 269	0 58	0 51	0 154	0 135	0 70	0 63	0 250	0 1528	0 67	0 66	0 33	0 42	0 58	0 29	0 80	0 215	0 108	0 40	0 84	0 84	0 388	0 223	0 356	0 120	0 65	0 42	0 64	0 67	0 32	0 15	0 81	0 113
CP027619.1	3876792	C	A	175.969	0 11	1 86	1 90	1 22	0 23	0 17	0 189	2 113	0 150	0 101	1 61	3 408	1 296	0 67	0 63	0 162	0 150	0 85	0 69	2 259	6 1685	0 66	1 68	0 38	0 50	0 59	0 30	0 106	0 221	0 108	0 40	0 90	0 95	0 437	0 254	1 385	0 119	0 66	0 50	0 60	0 76	0 35	0 16	1 82	0 137
CP027619.1	3876792	C	G	165.271	0 11	0 86	0 90	0 22	0 23	0 17	0 189	0 113	0 150	0 101	0 61	0 408	1 296	0 67	0 63	0 162	0 150	0 85	0 69	0 259	2 1685	0 66	0 68	0 38	0 50	0 59	0 30	0 106	0 221	0 108	0 40	0 90	0 95	0 437	0 254	0 385	0 119	0 66	0 50	0 60	0 76	0 35	0 16	0 82	0 137
CP027619.1	3876802	AA	TT	225.08	1 13	6 94	16 99	4 25	0 28	1 28	49 211	18 136	42 173	9 112	6 69	106 476	70 322	2 78	15 72	17 183	16 169	25 95	31 90	0 284	0 1923	24 69	16 79	6 42	25 61	26 67	8 35	0 118	62 236	16 118	5 52	12 100	40 104	122 500	0 286	0 435	26 126	17 74	6 54	20 67	9 87	5 43	2 18	29 87	43 153
CP027619.1	3876807	T	C	244.087	0 17	0 115	1 133	1 29	0 27	0 29	1 306	2 170	1 231	0 134	1 83	2 651	1 437	0 83	0 92	0 230	1 215	0 129	0 134	0 441	3 2843	0 107	0 111	0 55	0 101	0 103	0 57	0 166	1 330	1 145	0 66	0 120	0 164	2 690	1 410	2 483	0 181	0 102	0 71	0 111	0 99	0 54	0 23	0 132	0 218
CP027619.1	3876970	C	T	226.312	0 15	0 93	0 125	0 40	0 48	0 45	0 230	0 205	0 164	0 134	0 115	0 455	0 312	0 138	0 60	0 238	0 254	0 167	0 181	0 264	0 2016	0 114	0 150	0 72	0 99	0 90	0 108	0 142	0 262	0 153	0 91	0 123	0 140	1 550	0 362	0 359	0 221	0 103	0 85	0 117	0 118	0 83	0 37	0 127	0 264
CP027619.1	3946368	T	G	31.9375	0 13	0 31	0 51	0 3	0 2	0 3	0 4	0 69	0 97	0 47	0 42	0 0	0 0	0 1	0 23	0 26	0 28	0 1	0 1	1 151	3 1400	0 16	0 21	0 10	0 8	0 8	0 14	0 16	0 43	0 15	0 10	0 0	0 13	1 180	0 119	1 94	0 2	0 1	0 4	0 6	0 9	0 3	0 0	0 0	0 5
CP027619.1	3946423	C	T	43.8924	17 0	44 0	73 0	4 0	6 0	6 0	7 0	93 0	131 0	84 0	55 0	0 0	2 0	3 0	26 0	34 0	32 0	1 0	4 0	213 0	1750 0	37 0	38 0	5 0	11 0	11 0	13 0	27 1	57 0	24 0	12 0	2 0	8 0	261 0	176 0	141 0	5 0	0 0	3 0	3 0	9 0	10 0	1 0	2 0	5 0
CP027619.1	3946455	A	G	42.0833	15 0	42 0	61 0	2 0	11 0	5 0	12 0	87 0	143 0	90 0	54 0	1 0	3 0	3 0	31 0	29 2	29 0	1 0	3 0	221 1	1574 1	38 0	33 0	6 0	8 0	12 0	7 0	28 0	65 0	23 0	13 0	4 0	7 0	244 0	167 0	150 0	7 0	2 0	3 0	4 0	9 0	10 0	1 0	3 0	4 0
CP027619.1	3946523	C	CA	37.8715	1 16	5 35	16 53	1 0	1 5	0 1	0 2	15 53	17 81	24 69	19 39	4 0	1 3	0 1	6 21	4 32	5 32	0 2	0 1	30 207	160 1373	5 23	3 27	0 6	1 9	1 4	3 9	4 27	10 46	3 14	1 12	0 4	2 10	43 196	32 137	19 118	1 1	0 1	2 3	0 5	2 6	2 3	0 0	1 1	0 4
CP027619.1	3946541	G	A	35.5972	0 15	0 38	0 61	0 1	0 7	0 1	0 3	0 66	0 103	0 82	0 57	0 3	0 5	0 2	0 22	0 33	0 33	0 1	0 1	0 223	0 1434	0 33	0 29	0 4	0 7	0 6	0 9	0 25	0 56	0 16	0 11	0 4	0 11	0 212	0 151	0 122	0 2	0 1	0 4	0 3	0 10	0 6	0 0	0 2	0 4
CP027619.1	3952876	T	A	56.9097	0 8	0 47	0 34	0 46	0 14	0 7	0 49	1 27	2 62	1 32	0 28	1 62	0 43	0 16	0 42	0 52	0 53	0 106	0 109	0 127	5 725	2 66	1 75	0 62	0 83	0 76	0 37	0 36	0 74	0 29	0 18	0 29	0 35	0 96	0 54	0 47	0 47	0 30	0 23	0 53	0 34	0 22	1 12	0 33	0 57
CP027619.1	3952887	A	T	64.0243	0 10	0 55	1 38	0 54	0 15	0 7	0 54	0 35	0 69	0 34	0 33	0 70	1 52	0 17	0 57	0 54	0 64	1 116	0 121	0 136	2 838	0 75	0 82	0 72	0 86	0 88	0 42	0 44	0 84	0 28	1 16	0 33	0 35	2 106	0 69	0 54	1 44	0 32	0 23	0 54	0 40	0 22	0 15	0 43	1 61
CP027619.1	3952898	T	G	56.2917	10 0	55 0	38 0	50 0	17 0	7 0	57 0	38 0	75 0	35 0	36 0	69 0	52 0	15 0	59 0	57 0	67 0	129 0	116 0	146 0	837 0	74 0	87 0	70 0	101 0	89 0	38 1	41 0	85 0	30 1	14 0	33 0	36 0	109 1	71 0	59 0	50 0	31 0	22 0	56 0	41 0	21 0	19 0	51 0	55 0
CP027619.1	3952898	TT	GC	16.2396	0 0	0 0	0 0	0 0	0 0	0 0	0 0	0 0	0 0	0 0	0 0	0 0	0 0	0 0	0 0	0 0	0 0	0 0	0 0	0 0	0 0	0 0	0 0	0 0	0 0	0 0	0 1	0 0	0 0	0 1	0 0	0 0	0 0	0 1	0 0	0 0	0 0	0 0	0 0	0 0	0 0	0 0	0 0	0 0	0 0
CP027619.1	3952900	C	G	67.9479	0 10	0 57	0 43	0 50	0 17	0 7	0 58	0 38	0 77	0 35	0 36	0 72	0 53	0 15	0 59	0 59	0 69	0 134	0 119	1 146	2 876	0 80	0 90	1 69	0 104	0 94	0 40	0 42	0 88	0 31	0 15	0 32	1 36	0 112	0 71	0 61	0 51	0 32	0 24	0 56	0 41	0 21	0 20	1 52	0 55
CP027619.1	3952912	GCTGAG	AGTCAT	43.6007	0 6	0 41	0 33	0 32	0 10	0 4	0 38	0 25	0 53	0 20	0 20	0 44	0 31	0 8	0 44	0 38	0 54	0 88	0 87	0 81	0 608	0 55	0 57	0 46	0 72	0 53	0 29	0 28	0 57	0 18	0 11	0 16	0 22	0 64	0 45	0 48	0 34	0 21	0 21	0 30	0 30	0 12	0 9	0 38	0 35
CP027619.1	3952912	GCTGAG	TGTCAT	42.5556	0 6	0 41	0 33	0 32	0 10	0 4	0 38	0 25	0 53	0 20	0 20	0 44	0 31	0 8	0 44	0 38	0 54	0 88	0 87	0 81	0 608	0 55	0 57	0 46	0 72	0 53	0 29	0 28	0 57	0 18	0 11	0 16	0 22	0 64	0 45	0 48	0 34	0 21	0 21	0 30	0 30	0 12	0 9	0 38	0 35
CP027619.1	3952913	CTGAG	GTCAT	43.3021	0 6	0 41	0 33	0 32	0 10	0 4	0 38	0 25	0 53	0 20	0 20	0 44	0 31	0 8	0 44	0 38	0 54	0 88	0 87	0 81	0 608	0 55	0 57	0 46	0 72	0 53	0 29	0 28	0 57	0 18	0 11	0 16	0 22	0 64	0 45	0 48	0 34	0 21	0 21	0 30	0 30	0 12	0 9	0 38	0 35
CP027619.1	3952943	C	T	36.1667	0 6	0 33	0 28	0 21	0 4	0 1	0 23	0 20	0 36	0 17	0 15	0 29	0 30	0 3	0 29	0 30	0 38	0 60	0 69	0 58	0 480	0 28	0 39	0 31	0 52	0 39	0 21	0 17	0 44	0 15	0 13	0 16	0 18	0 49	0 33	0 41	0 28	0 12	0 13	0 22	0 23	0 11	0 7	0 39	0 22
CP027619.1	3952955	T	A	28.375	0 4	0 29	0 18	0 15	0 6	0 0	0 15	0 16	0 33	0 17	0 12	1 25	0 25	0 2	0 24	0 26	0 22	0 48	0 59	2 48	0 381	0 18	0 30	0 24	0 41	0 25	0 17	0 14	0 34	0 12	0 12	0 14	0 16	0 39	0 22	0 34	0 22	0 5	0 10	0 18	0 15	0 11	0 5	0 31	0 15
CP027619.1	3952969	C	G	17.6667	0 2	0 21	0 13	0 9	0 4	0 0	0 9	0 3	0 24	0 12	0 3	0 17	0 16	0 1	0 9	0 18	0 14	0 21	1 40	0 35	0 245	0 9	0 21	0 13	0 23	0 16	0 10	0 8	0 19	0 8	0 13	0 8	0 9	0 21	0 13	0 17	0 13	0 4	0 10	0 10	0 10	0 11	0 0	0 13	0 14
CP027619.1	3952987	TGAC	CGAA	14.2049	0 2	0 15	0 10	0 7	0 4	0 0	0 9	0 4	0 19	0 11	0 3	0 11	0 14	0 1	0 7	0 11	0 8	0 19	0 34	0 33	0 198	0 11	0 13	0 9	0 18	0 11	0 6	0 9	0 17	0 8	0 9	0 6	0 13	0 18	0 7	0 14	0 9	0 2	0 4	0 5	0 8	0 8	0 1	0 10	0 13
CP027619.1	3952990	C	A	12.8542	0 2	0 15	0 10	0 7	0 4	0 0	0 9	0 4	0 19	0 11	0 3	0 11	0 14	0 1	0 7	0 11	0 8	0 19	0 34	0 33	0 198	0 11	0 13	0 9	0 18	0 11	0 6	0 9	0 17	0 8	0 9	0 6	0 13	0 18	0 7	0 14	0 9	0 2	0 4	0 5	0 8	0 8	0 1	0 10	0 13
CP027619.1	3953017	G	A	10.8993	0 2	0 12	0 10	0 6	0 5	0 1	0 5	0 4	0 14	0 5	0 6	0 7	0 10	0 2	0 7	0 10	0 7	0 9	0 24	0 29	0 157	0 13	0 11	0 9	0 15	0 11	0 7	0 8	0 15	0 6	0 4	0 2	0 11	0 11	0 5	0 6	0 5	0 1	0 6	0 3	0 9	0 5	0 1	0 6	0 11
CP027619.1	4054261	T	G	16.3056	0 0	0 15	0 9	0 8	0 6	0 1	0 16	0 7	0 18	0 10	0 4	0 21	0 9	0 4	0 11	0 21	0 22	0 20	0 20	0 20	0 128	0 18	0 21	0 29	0 22	0 24	0 12	0 5	0 19	0 4	0 3	0 3	0 11	0 21	0 12	0 12	0 17	0 5	0 6	0 11	0 10	0 5	0 3	0 11	0 20
CP027619.1	4054298	G	A	10.7743	0 2	0 7	0 8	0 9	0 2	0 1	0 10	0 10	0 13	0 9	0 3	0 11	0 10	0 3	0 6	0 8	0 21	0 11	0 9	0 8	0 86	0 8	0 17	0 22	0 16	0 15	0 12	0 7	0 7	0 4	0 3	0 3	0 5	0 9	0 11	0 5	0 7	0 5	0 5	0 1	0 3	0 1	0 1	0 8	0 12
CP027619.1	4054319	G	T	12.9201	0 2	0 8	0 10	0 12	0 2	0 1	0 10	0 10	0 14	1 8	0 6	0 12	0 13	0 3	0 5	0 11	0 20	0 14	0 12	0 15	1 110	0 8	0 15	0 23	0 15	0 13	0 12	0 7	0 9	0 3	0 2	0 6	0 8	0 11	0 13	0 6	0 7	0 4	0 4	0 1	0 2	0 4	0 0	0 10	0 12
CP027619.1	4054325	A	T	13.066	0 2	0 9	0 10	0 11	0 1	0 1	0 9	0 10	1 14	0 10	0 6	0 13	1 12	0 4	0 6	0 10	0 20	0 14	0 14	0 15	1 104	0 8	0 13	0 21	0 15	0 12	0 13	0 7	0 9	0 3	0 2	0 5	0 9	0 9	0 13	0 7	0 9	0 5	0 5	0 1	0 2	0 5	0 0	0 9	0 12
CP027619.1	4054337	CG	GA	11.4028	0 1	0 6	0 6	0 10	0 2	0 1	0 7	0 9	0 12	0 8	0 5	0 9	0 13	0 4	0 5	0 11	0 12	0 11	0 11	0 17	0 99	0 8	0 11	0 18	0 11	0 6	0 11	0 8	0 11	0 4	0 2	0 3	0 7	0 6	0 7	0 7	0 12	0 4	0 4	0 0	0 3	0 4	0 0	0 7	0 12
CP027619.1	4054343	A	G	11.5174	0 1	0 5	0 7	0 9	0 2	0 1	0 6	0 9	0 12	0 7	0 6	0 8	0 13	0 5	0 4	0 12	0 10	0 11	0 11	0 17	0 103	0 8	0 11	0 18	0 12	0 7	0 12	0 7	0 11	0 4	0 2	0 3	0 7	0 6	0 6	0 6	0 12	0 4	0 4	0 1	0 3	0 4	0 0	0 7	0 12
CP027619.1	4054358	C	T	11.1215	0 0	0 7	0 5	0 8	0 1	0 0	0 7	0 6	0 12	0 4	0 7	0 10	0 11	0 5	0 5	0 10	0 8	0 15	0 14	0 14	0 108	0 9	0 12	0 14	0 7	0 14	0 12	0 6	0 10	0 3	0 1	0 3	0 8	0 7	0 6	0 5	0 11	0 4	0 2	0 1	0 2	0 3	0 0	0 7	0 11
CP027619.1	4141306	T	C	10.1701	0 3	0 7	0 4	0 9	0 4	0 4	0 11	0 4	0 8	0 6	0 3	0 15	0 14	0 2	0 8	0 7	0 1	0 20	0 29	0 28	0 124	0 14	0 13	0 8	0 20	0 21	0 13	0 8	0 13	0 7	0 1	0 4	0 7	0 10	0 5	0 3	0 15	0 10	0 3	0 9	0 14	0 4	0 2	0 7	0 10
CP027619.1	4212843	ATGGCT	TTGGTG	20.1493	0 2	0 5	0 10	0 25	0 1	0 3	0 15	0 3	0 11	0 11	0 7	0 24	0 8	0 4	0 9	0 16	0 16	0 21	0 15	0 24	0 259	0 15	0 25	0 29	0 32	0 45	0 14	0 12	0 22	0 7	0 3	0 7	0 8	0 21	0 7	0 16	0 34	0 7	0 5	0 34	0 6	0 5	0 5	0 37	0 22
CP027619.1	4212882	CACCATC	TATCATT	17.1424	0 2	0 7	0 7	0 21	0 7	0 2	0 13	0 3	0 7	0 6	0 3	0 14	0 4	0 4	0 4	0 8	0 13	0 20	0 8	0 20	0 177	0 21	0 24	0 27	0 47	0 28	0 12	0 14	0 8	0 5	0 1	0 6	0 4	0 14	0 7	0 7	0 25	0 9	0 5	0 27	0 3	0 5	0 1	0 14	0 18
CP027619.1	4311857	G	A	47.8507	0 8	0 35	0 26	0 45	0 17	0 8	0 54	0 40	0 37	0 28	0 26	0 96	0 52	0 9	0 33	0 39	0 39	0 68	0 79	0 67	0 422	0 55	0 55	0 42	0 77	0 68	0 24	0 30	0 62	0 22	0 19	0 38	0 35	0 80	0 49	0 53	0 119	0 45	0 31	0 49	0 44	0 40	0 15	0 48	0 71
CP027619.1	4311859	A	T	46.8299	0 8	0 31	0 23	0 42	0 17	0 8	0 54	0 40	0 33	0 26	0 26	1 94	0 51	0 9	0 32	0 37	0 38	0 66	0 78	0 65	1 408	0 54	1 52	0 43	0 71	0 64	0 22	0 30	0 62	0 21	0 19	0 36	0 33	1 74	0 46	0 53	1 116	0 42	0 30	0 47	1 42	0 38	0 14	0 46	0 71
CP027619.1	4311916	A	C	50.5208	0 10	0 40	0 31	0 45	0 16	0 5	0 54	0 23	0 30	0 33	0 22	0 99	0 52	0 9	0 43	0 41	0 40	1 94	0 84	0 57	0 478	0 65	0 60	0 56	0 83	0 82	0 39	0 43	0 76	0 24	0 19	0 39	0 32	0 89	0 64	0 58	0 104	0 59	0 29	0 59	0 45	0 41	0 19	0 42	0 69
CP027619.1	4311941	G	A	42.2708	0 6	0 36	0 28	0 30	0 9	0 7	0 39	0 19	0 28	0 29	0 15	0 88	0 54	0 11	0 41	0 28	0 34	0 65	0 82	0 44	0 380	0 55	0 51	0 56	0 69	0 66	0 32	0 33	0 60	0 27	0 13	0 29	0 28	0 69	0 52	0 53	0 92	0 47	0 26	0 52	0 29	0 38	0 11	0 35	0 53
CP027619.1	4311992	G	A	34.0486	0 3	0 22	0 19	0 14	0 5	0 6	0 37	0 17	0 22	0 18	0 15	0 51	0 38	0 10	0 23	0 23	0 19	0 52	0 66	0 44	0 348	0 45	0 31	0 46	0 37	0 45	0 35	0 21	0 46	0 10	0 5	0 24	0 27	0 51	0 40	0 42	0 65	0 34	0 25	0 39	0 29	0 26	0 10	0 32	0 46
CP027619.1	4393901	C	T	12.9618	0 1	0 5	0 8	0 1	0 4	0 0	0 9	0 8	0 10	0 6	0 2	0 9	0 11	0 4	0 8	0 8	0 9	0 11	0 9	0 4	0 69	0 8	0 12	0 9	0 9	0 4	0 5	0 6	0 13	0 1	0 5	0 8	0 6	0 30	0 11	0 8	0 12	0 9	0 1	0 9	0 3	0 1	0 1	0 5	0 4
CP027619.1	4393904	T	G	13.1007	0 1	0 4	1 7	0 1	0 3	0 0	0 9	0 7	0 10	0 6	0 2	0 10	0 11	0 3	0 7	0 8	0 9	0 10	0 9	0 4	0 73	0 7	0 11	0 9	0 8	0 4	0 5	0 6	0 13	0 1	0 5	0 7	0 6	0 31	0 9	0 9	0 11	0 9	0 1	0 9	0 3	0 1	0 1	0 5	0 4
CP027619.1	4393928	G	C	12.9236	0 1	0 3	0 5	0 1	0 2	0 1	0 7	0 6	0 5	0 4	0 2	0 6	0 13	0 3	0 5	0 6	0 8	0 10	0 7	0 4	0 100	0 4	0 7	0 8	0 7	0 8	0 8	0 6	0 10	0 1	0 6	0 5	0 2	0 23	0 13	0 7	0 7	0 5	0 1	0 7	0 3	0 2	0 1	0 5	0 6
CP027619.1	4393938	TTA	CTG	10.9062	0 1	0 4	0 4	0 0	0 1	0 1	0 7	0 6	0 6	0 3	0 2	0 5	0 12	0 3	0 3	0 5	0 4	0 9	0 7	0 4	0 102	0 5	0 7	0 8	0 6	0 9	0 9	0 6	0 13	0 2	0 7	0 5	0 2	0 25	0 13	0 8	0 9	0 5	0 1	0 7	0 3	0 2	0 1	0 5	0 6
CP027619.1	4393955	ACCG	CCCA	11.5	0 1	0 3	0 4	0 1	0 1	0 1	0 7	0 6	0 5	0 3	0 2	0 10	0 12	0 2	0 6	0 7	0 7	0 6	0 8	0 5	0 98	0 8	0 6	0 7	0 6	0 14	0 8	0 8	0 13	0 2	0 6	0 5	0 3	0 24	0 11	0 8	0 8	0 5	0 4	0 6	0 6	0 3	0 2	0 4	0 5
CP027619.1	4393958	G	A	12.25	0 1	0 3	0 4	0 1	0 1	0 1	0 7	0 6	0 5	0 3	0 2	0 10	0 12	0 2	0 6	0 7	0 7	0 6	0 8	0 5	0 98	0 8	0 6	0 7	0 6	0 14	0 8	0 8	0 13	0 2	0 6	0 5	0 3	0 24	0 11	0 8	0 8	0 5	0 4	0 6	0 6	0 3	0 2	0 4	0 5
CP027619.1	4393958	G	C	11.9306	0 1	0 3	0 4	0 1	0 1	0 1	0 7	0 6	0 5	0 3	0 2	0 10	0 12	0 2	0 6	0 7	0 7	0 6	0 8	0 5	0 98	0 8	0 6	0 7	0 6	0 14	0 8	0 8	0 13	0 2	0 6	0 5	0 3	0 24	0 11	0 8	0 8	0 5	0 4	0 6	0 6	0 3	0 2	0 4	0 5
CP027619.1	4393973	G	A	10.0035	0 1	0 1	0 4	0 1	0 1	0 1	0 4	0 6	0 3	0 1	0 1	0 7	0 10	0 1	0 3	0 4	0 6	0 4	0 6	0 4	0 63	0 6	0 5	0 3	0 2	0 12	0 9	0 5	0 7	0 1	0 2	0 0	0 2	0 13	0 6	0 4	0 7	0 3	0 4	0 5	0 5	0 3	0 1	0 2	0 5
CP027619.1	4394182	A	G	10.7292	0 6	0 6	0 7	0 10	0 1	0 6	0 6	0 10	0 5	0 10	0 8	0 17	0 17	0 8	0 5	0 10	0 11	0 17	0 14	0 11	0 102	0 17	0 8	0 10	0 10	0 9	0 9	0 5	0 9	0 3	0 2	0 7	0 6	0 20	0 12	0 15	0 14	0 6	0 5	0 10	0 11	0 7	0 1	0 8	0 11
CP027619.1	4563560	C	T	32.1562	0 3	0 11	0 26	0 16	0 7	0 8	0 45	0 35	0 30	0 25	0 16	0 87	0 53	0 17	0 18	0 22	0 44	0 40	0 56	0 46	0 378	0 29	0 25	0 10	0 27	0 26	0 5	0 23	0 32	0 17	0 3	0 25	0 15	37 0	30 0	29 0	0 52	0 32	0 26	0 50	0 47	0 40	0 7	0 23	0 35
CP027619.1	4563695	T	G	307.431	0 14	0 187	0 216	0 164	0 67	0 60	0 364	0 250	0 372	0 216	0 133	0 765	0 563	0 92	0 220	0 327	0 285	0 375	0 396	0 570	1 3919	0 196	0 194	0 84	0 181	0 194	0 84	0 195	0 368	0 137	0 74	0 178	0 140	568 3	337 1	449 2	0 504	0 264	0 150	0 396	0 262	0 163	0 50	0 242	0 357
CP027619.1	4563752	G	A	335.979	0 15	0 189	0 287	1 178	0 75	0 63	0 394	0 280	0 341	0 235	0 165	1 960	0 655	0 104	0 217	0 344	0 307	0 442	0 395	1 631	1 3816	0 210	0 191	0 98	0 214	0 205	0 89	0 201	0 422	0 172	0 97	0 207	0 183	0 734	0 466	0 614	0 570	0 298	0 181	0 420	0 261	0 221	0 55	1 270	0 383
CP027619.1	4563809	T	C	285.309	0 20	1 177	1 186	3 125	0 69	1 38	4 281	1 236	3 289	1 200	1 118	6 652	2 502	0 75	0 172	0 258	2 256	7 379	2 345	5 522	12 3488	2 162	2 153	0 61	0 187	0 153	2 93	4 158	0 328	3 132	0 104	4 157	0 177	5 534	3 303	7 440	0 430	2 205	2 169	1 313	1 228	0 149	1 33	2 261	0 392
CP027619.1	4563857	A	G	308.132	0 25	0 210	0 225	1 156	0 61	0 42	0 359	0 289	1 358	0 213	0 138	1 815	0 562	0 84	0 172	0 307	0 293	0 400	0 357	0 583	1 3943	0 167	0 156	0 85	0 180	0 150	0 98	0 166	0 377	0 166	0 93	0 196	0 169	0 585	0 322	0 490	0 494	0 238	0 176	0 386	0 266	0 156	0 35	0 257	1 365
CP027619.1	4563887	C	A	266.646	1 21	0 189	1 198	0 119	0 49	1 35	1 303	1 244	0 277	0 157	0 115	1 708	0 452	0 66	0 149	0 281	1 273	1 289	1 295	1 517	5 3414	0 146	0 139	0 61	0 149	1 107	0 79	0 134	1 346	0 146	0 83	0 167	0 163	2 487	0 276	3 425	1 428	0 198	1 180	0 333	1 188	0 114	0 31	0 208	0 339
CP027619.1	4563887	CGCC	AGCA	268.806	0 21	0 189	0 198	0 119	0 49	0 35	0 303	0 244	0 277	0 157	0 115	0 708	0 452	0 66	0 149	0 281	0 273	0 289	0 295	0 517	0 3414	0 146	0 139	0 61	0 149	0 107	0 79	0 134	0 346	0 146	0 83	0 167	0 163	0 487	0 276	0 425	0 428	0 198	0 180	0 333	0 188	0 114	0 31	0 208	0 339
CP027619.1	4563902	C	T	293.184	0 19	0 192	0 211	0 133	0 53	0 36	0 323	0 265	0 262	0 168	0 124	0 735	0 468	1 63	0 164	0 295	1 273	0 306	0 313	0 554	1 3654	0 150	0 141	0 66	0 155	0 129	0 93	0 150	0 350	0 166	0 86	0 173	0 174	0 515	0 313	0 459	0 470	0 194	0 182	0 337	0 194	0 132	0 33	0 235	0 373
CP027619.1	4563912	T	C	280.622	0 17	0 190	0 187	0 121	0 52	0 34	0 296	0 257	0 252	0 157	0 119	0 691	0 429	0 60	0 152	1 281	0 249	0 291	0 320	0 529	2 3385	0 141	0 132	0 66	0 139	0 120	0 91	0 140	0 326	0 144	0 88	0 166	1 154	1 458	0 282	1 431	0 432	0 181	1 175	1 291	0 191	0 120	0 29	0 226	0 360
CP027619.1	4563914	C	T	273.316	0 16	0 186	0 179	0 118	0 53	0 34	0 290	0 245	0 239	0 152	0 111	0 673	1 411	0 59	0 150	0 275	0 240	0 285	0 308	0 514	0 3282	0 139	0 124	0 62	0 134	0 119	0 88	0 133	0 327	0 137	0 86	0 162	0 148	0 448	0 272	0 407	0 420	0 182	0 174	1 278	0 186	1 117	0 30	1 217	0 350
CP027619.1	4563920	CGCA	AGCC	246.417	0 17	0 168	0 167	0 104	0 44	1 33	0 261	0 214	0 211	0 133	0 95	0 605	0 378	0 51	0 143	0 248	0 229	0 255	0 282	0 464	0 2991	0 125	0 106	0 58	0 117	0 109	0 79	0 133	0 273	0 132	0 81	0 139	0 129	0 401	0 250	0 378	0 384	0 155	0 172	0 245	0 162	0 97	0 29	0 196	0 320
CP027619.1	4563920	CGCA	AGCT	233.441	0 17	0 168	0 167	0 104	0 44	0 33	0 261	0 214	0 211	0 133	0 95	0 605	0 378	0 51	0 143	0 248	0 229	0 255	0 282	0 464	0 2991	0 125	0 106	0 58	0 117	0 109	0 79	0 133	0 273	0 132	0 81	0 139	0 129	0 401	0 250	0 378	0 384	0 155	0 172	0 245	0 162	0 97	0 29	0 196	0 320
CP027619.1	4563929	T	C	282.375	0 19	0 194	0 183	0 126	1 52	0 40	0 301	0 239	1 255	0 153	0 108	0 670	0 424	0 66	0 155	0 286	0 278	0 293	0 331	0 512	1 3290	0 150	0 117	0 66	0 132	0 118	0 90	0 152	0 312	0 150	0 85	0 161	0 136	0 466	0 283	0 440	0 430	1 167	0 200	2 287	0 180	0 117	0 32	0 226	0 374
CP027619.1	4563935	G	T	280.444	0 19	0 200	2 183	0 128	0 55	0 38	0 306	0 240	0 259	0 158	0 108	0 672	0 426	0 65	0 158	1 287	0 282	1 291	1 324	1 511	4 3273	0 162	1 119	0 67	0 134	0 115	0 94	1 149	1 316	1 142	0 85	1 157	0 138	0 470	2 277	0 438	0 431	0 165	0 206	0 294	0 188	1 121	0 33	0 229	0 371
CP027619.1	4563953	C	T	250.01	0 13	0 169	0 159	0 112	0 52	0 37	0 262	0 208	0 244	0 140	0 96	0 574	1 358	0 77	1 160	0 242	0 250	0 287	0 299	1 463	2 2898	0 150	0 98	0 69	0 126	0 108	0 81	0 144	1 266	0 137	0 69	0 146	0 113	0 452	0 265	0 384	1 400	0 148	0 179	0 250	0 173	0 115	0 30	0 209	0 335
CP027619.1	4563971	C	T	243.347	0 18	0 147	1 162	0 115	0 52	0 33	0 287	0 202	0 256	1 148	0 99	0 564	0 358	0 82	0 161	1 269	0 257	0 282	0 297	0 461	1 2864	0 151	0 99	0 56	0 140	1 90	0 80	0 141	0 270	0 129	0 66	0 148	0 116	1 454	0 258	0 380	2 393	0 140	0 161	1 256	0 191	0 118	0 33	0 209	0 342
CP027619.1	4564031	G	T	224.75	0 23	1 125	0 170	0 89	0 55	0 38	1 251	0 204	0 245	0 139	0 86	0 516	2 340	0 64	0 147	0 246	0 205	1 251	0 243	0 339	1 2556	0 115	0 98	0 63	0 107	0 123	0 59	1 133	0 238	0 105	0 57	0 115	0 140	2 425	0 217	1 335	0 339	1 115	0 137	0 245	0 180	1 110	0 18	1 174	2 290
CP027619.1	4564037	GGAG	AGAT	180.823	0 20	0 109	0 140	0 70	0 48	0 36	0 203	0 166	0 202	0 119	0 73	0 433	0 296	0 55	0 126	0 200	0 162	0 198	0 194	0 286	0 2026	0 88	0 76	0 54	0 82	0 99	0 43	0 113	0 192	0 87	0 48	0 88	0 116	0 346	0 179	0 275	0 281	0 92	0 112	0 214	0 147	0 92	0 15	0 141	0 239
CP027619.1	4564037	GGAG	CGAA	184.899	0 20	0 109	0 140	0 70	0 48	0 36	0 203	0 166	0 202	0 119	0 73	0 433	0 296	0 55	0 126	0 200	0 162	0 198	0 194	0 286	0 2026	0 88	0 76	0 54	0 82	0 99	0 43	0 113	0 192	0 87	0 48	0 88	0 116	0 346	0 179	0 275	0 281	0 92	0 112	0 214	0 147	0 92	0 15	0 141	0 239
CP027619.1	4564037	GGAG	CGAT	180.951	0 20	0 109	0 140	0 70	0 48	0 36	0 203	0 166	0 202	0 119	0 73	0 433	0 296	0 55	0 126	0 200	0 162	0 198	0 194	0 286	0 2026	0 88	0 76	0 54	0 82	0 99	0 43	0 113	0 192	0 87	0 48	0 88	0 116	0 346	0 179	0 275	0 281	0 92	0 112	0 214	0 147	0 92	0 15	0 141	0 239
CP027619.1	4564043	T	C	196.455	0 21	0 116	1 150	0 75	0 50	0 38	0 210	0 171	0 210	0 133	0 77	1 453	0 316	0 60	0 122	0 198	1 172	0 210	0 207	0 290	0 2163	0 94	1 82	0 55	0 77	0 104	0 43	0 114	0 205	0 94	0 51	0 97	1 122	341 1	181 0	273 4	0 304	0 93	0 112	0 225	0 158	0 101	0 14	0 149	0 227
CP027619.1	4564046	C	A	196.663	0 20	2 113	0 150	0 77	0 49	1 38	1 209	0 172	0 212	1 129	1 77	0 449	1 311	0 60	1 123	2 197	2 169	0 214	0 206	4 286	4 2138	0 95	1 85	0 56	0 77	0 104	0 43	0 115	1 201	0 95	0 52	1 98	1 123	2 350	0 185	1 287	3 302	3 90	1 111	1 222	1 153	0 101	0 14	1 152	0 227
CP027619.1	4564055	CAAT	AAGC	189.434	0 23	0 118	0 147	0 83	0 52	0 38	0 217	0 175	0 214	0 134	0 72	0 453	0 310	0 62	0 120	0 214	0 168	0 209	0 217	0 297	0 2098	0 93	0 80	0 52	0 79	0 99	0 40	0 105	0 202	0 88	0 60	0 107	0 129	0 371	0 185	0 293	0 305	0 103	0 121	0 229	0 161	0 98	0 13	0 159	0 228
CP027619.1	4564057	A	G	189.819	0 23	0 118	0 147	0 83	0 52	0 38	1 217	0 175	1 214	0 134	0 72	0 453	3 310	0 62	0 120	0 214	1 168	0 209	0 217	0 297	4 2098	0 93	0 80	0 52	0 79	1 99	0 40	0 105	0 202	0 88	0 60	0 107	0 129	0 371	0 185	0 293	1 305	0 103	0 121	1 229	0 161	1 98	0 13	0 159	0 228
CP027619.1	4564057	AT	GC	197.146	0 23	0 118	0 147	0 83	0 52	0 38	0 217	0 175	0 214	0 134	0 72	0 453	0 310	0 62	0 120	0 214	0 168	0 209	0 217	0 297	0 2098	0 93	0 80	0 52	0 79	0 99	0 40	0 105	0 202	0 88	0 60	0 107	0 129	0 371	0 185	0 293	0 305	0 103	0 121	0 229	0 161	0 98	0 13	0 159	0 228
CP027619.1	4564076	G	T	201.156	0 21	0 122	0 152	0 88	0 59	0 37	0 223	0 177	0 204	0 132	0 81	0 454	2 320	0 77	0 103	0 219	0 179	0 216	0 205	0 297	1 2173	0 104	0 95	1 52	0 78	0 100	0 48	0 100	0 219	2 88	1 66	0 132	0 136	0 385	0 201	0 311	1 303	0 121	0 113	1 229	0 150	0 113	0 15	0 162	0 245
CP027619.1	4564555	G	A	158.142	0 20	0 96	0 114	0 94	0 44	0 30	0 177	0 135	0 169	0 120	0 72	0 361	0 247	0 58	0 89	0 169	0 153	0 153	0 156	0 266	0 1689	0 81	0 61	0 51	0 72	0 66	0 31	0 64	0 168	0 73	0 57	0 121	0 94	1 299	0 164	0 268	0 240	0 98	0 85	0 187	0 110	0 75	0 18	0 141	0 208
CP027619.1	4564564	G	T	169.458	0 22	0 96	0 122	0 95	0 50	0 31	2 186	0 130	1 166	0 120	1 70	1 392	0 273	0 60	0 95	0 171	0 166	0 165	0 160	0 291	3 1719	0 85	0 69	0 55	0 75	0 82	0 44	0 82	1 168	0 78	0 56	0 130	0 95	0 337	0 183	2 291	1 251	0 103	1 93	0 194	0 125	1 83	0 21	0 148	0 222
CP027619.1	4564594	A	T	150.038	0 22	1 82	0 114	0 88	0 46	0 18	1 159	0 114	0 165	0 96	0 68	1 333	0 217	0 45	0 83	2 144	0 142	1 144	1 137	0 249	0 1600	1 74	0 55	0 52	0 74	0 62	0 33	1 83	0 129	0 78	0 35	0 93	0 84	0 299	0 163	0 267	0 225	0 86	0 98	0 171	0 112	0 81	0 24	1 133	1 199
CP027619.1	4564615	G	A	107.198	0 19	0 59	0 77	0 60	0 31	0 11	0 103	0 79	0 119	0 63	0 48	0 230	0 147	0 33	0 63	0 102	0 91	0 103	0 98	0 166	1 1160	0 52	0 39	0 35	0 47	0 40	0 19	0 61	0 94	0 56	0 25	0 68	0 62	0 226	0 120	1 180	0 159	0 68	0 71	0 122	0 83	0 66	0 12	0 100	0 148
CP027619.1	4564621	CCTT	TCTC	95.3854	0 15	0 54	0 69	0 50	0 27	0 10	0 92	0 72	0 104	0 56	0 43	0 205	0 136	0 30	0 57	0 91	0 83	0 89	0 91	0 145	0 1061	0 45	0 34	0 30	0 40	0 36	0 18	0 57	0 82	0 49	0 23	0 61	0 57	0 207	0 109	0 166	0 150	0 57	0 64	0 108	0 71	0 62	0 11	0 89	0 126
CP027619.1	4564624	T	C	94.8785	0 15	0 54	0 69	0 50	0 27	0 10	0 92	0 72	0 104	0 56	0 43	0 205	0 136	0 30	0 57	0 91	0 83	0 89	0 91	0 145	0 1061	0 45	0 34	0 30	0 40	0 36	0 18	0 57	0 82	0 49	0 23	0 61	0 57	0 207	0 109	0 166	0 150	0 57	0 64	0 108	0 71	0 62	0 11	0 89	0 126
CP027619.1	4564645	T	C	36.4688	0 4	0 25	0 27	0 16	0 12	0 4	0 38	0 28	0 58	0 20	0 15	1 77	0 56	0 15	0 20	0 40	0 36	0 43	0 52	0 63	0 456	0 21	0 9	0 12	0 15	0 13	0 4	0 22	1 32	0 16	0 7	0 32	0 23	0 74	1 31	0 74	0 58	0 23	0 22	0 37	0 31	0 20	0 5	0 35	0 52
CP027619.1	4564704	C	T	19.4896	0 4	1 13	0 18	0 15	0 10	0 5	0 33	0 15	0 41	0 23	0 12	0 37	0 29	0 14	0 14	0 35	0 21	0 14	0 20	0 27	0 109	0 11	0 11	0 9	0 1	0 4	0 6	0 8	0 17	0 14	0 7	0 20	0 6	48 0	28 0	27 0	0 33	0 6	0 18	0 23	0 14	0 5	0 4	0 15	0 26
CP027619.1	4564757	C	T	11.2153	0 1	0 12	0 19	0 16	0 9	0 7	0 26	0 10	0 17	0 15	0 7	0 31	0 13	0 4	0 13	0 45	0 24	0 12	0 6	0 3	0 61	0 6	0 5	0 8	0 1	0 1	0 3	0 8	0 11	0 13	0 5	0 7	0 1	11 0	5 0	5 0	0 17	0 12	0 14	0 20	0 10	0 4	0 2	0 11	0 17
CP027619.1	4564791	A	G	11.9236	0 3	0 11	0 17	0 15	0 10	0 4	0 30	0 6	0 18	0 24	0 12	0 30	0 14	0 10	0 8	0 35	0 30	0 8	0 7	0 1	0 33	0 4	0 1	0 8	0 1	0 0	0 3	0 7	0 11	0 16	0 5	0 12	0 5	5 0	5 0	10 0	0 18	0 18	0 16	0 23	0 13	0 9	0 2	0 13	0 12
CP027619.1	4564855	T	G	10.1319	5 0	12 0	18 1	6 0	7 0	3 0	30 0	8 0	18 0	14 0	3 0	27 0	11 0	13 0	10 0	23 0	25 0	10 0	5 0	0 0	6 0	6 0	8 0	7 0	0 0	0 0	2 0	4 0	5 0	9 0	9 0	14 0	6 0	12 0	11 0	15 0	18 0	4 0	6 0	12 0	8 0	8 1	1 0	5 0	11 0
CP027619.1	4567544	CA	TG	10.4271	0 0	0 14	0 6	0 12	0 5	0 3	0 8	0 4	0 5	0 15	0 7	0 10	0 3	0 1	0 4	0 9	0 13	0 7	0 3	0 17	0 77	0 15	0 5	0 8	0 10	0 19	0 7	0 6	0 16	0 5	0 2	0 7	0 10	0 10	0 14	0 22	0 24	0 5	0 13	0 19	0 10	0 7	0 5	0 7	0 19
CP027619.1	4567721	G	A	10.316	0 1	0 9	0 6	0 11	0 8	0 4	0 12	0 8	0 12	0 9	0 9	0 9	0 5	0 1	0 7	0 11	0 11	0 7	0 7	0 19	0 89	0 13	0 12	0 14	0 15	0 21	0 11	0 7	0 16	0 7	0 3	0 8	0 7	0 17	0 16	0 25	1 29	0 9	0 6	0 16	0 3	0 1	0 2	0 4	0 15
CP027619.1	4567811	G	A	16.7153	0 6	0 25	0 14	0 14	0 6	0 4	0 20	0 9	0 14	0 17	0 8	0 10	0 7	0 3	0 13	0 11	0 15	0 13	0 16	0 25	0 251	0 22	0 24	0 18	0 24	0 26	0 21	0 19	0 27	0 13	0 4	0 16	0 31	0 35	0 14	0 25	0 35	0 7	0 18	0 32	0 12	0 13	0 3	0 19	0 33
CP027619.1	4567832	T	G	15.8924	0 4	0 18	0 9	0 12	0 4	0 4	0 19	0 8	0 10	0 15	0 9	0 11	0 6	0 3	0 11	0 10	0 8	0 10	0 16	0 28	1 238	0 19	0 18	0 20	0 27	0 25	0 17	0 20	0 25	0 10	0 3	0 14	0 29	0 30	0 19	0 24	0 28	0 7	0 14	1 28	0 10	0 8	0 3	0 12	1 30
CP027619.1	4567933	C	G	14.3715	0 3	0 19	0 9	0 7	0 5	0 5	0 17	0 8	0 11	0 21	0 9	0 12	0 11	0 4	0 7	0 10	0 9	0 3	0 9	0 30	0 164	0 10	0 12	1 16	0 32	0 32	0 18	0 12	0 27	0 11	0 8	0 13	0 20	0 42	0 29	0 31	0 32	0 20	0 11	0 21	0 13	0 5	0 2	0 16	0 26
CP027619.1	4567940	C	T	13.4167	0 2	0 22	0 8	0 7	0 3	0 2	0 15	0 6	0 8	0 20	0 8	0 10	0 12	0 3	0 7	0 9	0 8	0 4	0 8	0 25	0 157	0 7	0 9	0 17	0 28	0 31	0 18	0 11	0 24	0 13	0 8	0 11	0 19	37 0	28 0	30 0	0 26	0 18	0 12	0 17	0 12	0 4	0 2	0 14	0 24
CP027619.1	4577268	A	G	58.1111	0 20	0 72	0 58	0 49	0 28	0 13	0 43	0 22	0 28	0 11	0 6	0 34	0 22	0 14	0 51	0 74	0 70	0 60	0 72	0 87	1 560	0 55	0 51	0 79	0 70	0 62	0 23	0 44	0 98	0 58	0 24	0 45	0 54	132 1	57 0	108 1	0 87	0 32	0 11	0 15	0 8	0 7	0 10	0 17	0 21
CP027619.1	4577281	C	T	57.5486	0 22	0 80	0 60	0 49	0 22	0 15	0 40	0 20	0 26	0 10	0 7	0 38	0 22	0 13	0 47	0 74	0 70	0 60	0 78	0 72	0 514	0 50	0 54	0 90	0 68	0 63	0 29	0 48	0 95	0 53	0 27	0 48	0 51	131 0	57 0	110 0	0 85	0 33	0 10	0 12	0 8	0 8	0 10	0 15	0 20
CP027619.1	4577367	A	T	63.2014	0 33	0 112	0 77	0 32	0 23	0 12	0 32	0 15	0 36	0 13	0 4	0 28	0 21	0 11	0 54	0 69	1 59	0 74	0 75	1 80	2 691	1 73	0 55	0 69	0 76	0 73	0 46	0 41	0 112	0 51	0 25	0 34	0 59	112 2	73 0	131 1	0 86	0 29	0 10	0 16	0 14	0 8	0 15	0 29	0 31
CP027619.1	4577772	C	T	20.3785	0 9	0 39	0 12	0 17	0 4	0 6	0 19	0 6	0 3	0 1	0 2	0 11	0 5	0 7	0 7	0 19	0 22	0 27	0 20	0 22	0 171	0 16	0 17	0 28	0 26	0 17	0 10	0 9	0 47	0 18	0 5	0 14	0 22	0 38	0 30	0 35	0 16	0 6	0 1	0 7	0 4	0 1	0 2	1 9	0 5
CP027619.1	4577799	CGAC	TGAA	25.2812	0 10	0 46	0 18	0 20	0 6	0 6	0 20	0 6	0 7	0 3	0 2	0 12	0 5	0 9	0 11	0 24	0 26	0 38	0 27	0 28	0 257	0 20	0 25	0 33	0 28	0 23	0 13	0 15	0 52	0 21	0 7	0 15	0 25	0 56	0 36	0 45	0 18	0 13	0 2	0 6	0 4	0 2	0 3	0 13	0 5
CP027619.1	4577817	A	T	29.3194	0 12	0 46	0 27	0 21	0 10	0 6	0 23	0 9	0 6	0 4	0 2	0 14	0 5	0 8	0 15	0 33	0 33	0 47	0 32	0 35	0 330	1 17	0 25	0 41	1 39	0 32	0 12	0 16	0 51	0 20	0 7	0 22	0 30	0 63	0 34	0 51	0 23	0 17	0 2	0 2	0 5	0 2	0 4	0 11	0 10
CP027619.1	4578163	G	T	23.4653	0 8	0 40	0 26	0 12	0 8	0 3	0 17	0 10	0 13	0 3	0 0	0 8	0 10	0 2	0 15	0 27	0 28	0 28	0 26	0 17	0 271	1 21	0 20	0 27	0 27	0 25	0 13	0 17	0 32	0 12	0 6	0 20	0 22	0 60	1 28	0 41	0 22	0 16	0 3	0 1	0 5	0 2	0 3	0 5	0 15
CP027619.1	4578169	G	A	23.9306	0 8	0 41	0 25	1 17	0 9	0 4	0 15	0 10	0 15	0 3	0 0	1 7	0 10	0 3	0 14	0 24	0 26	0 27	0 28	0 22	10 257	0 23	0 19	0 31	1 24	0 25	0 14	0 15	0 34	0 11	0 5	0 19	0 24	0 58	0 27	1 43	0 22	0 17	0 3	0 1	0 5	0 2	0 3	0 5	0 14
CP027619.1	4578181	A	T	22.7986	0 8	0 34	0 19	0 16	0 9	0 5	0 15	0 9	0 13	0 2	0 0	0 5	0 10	0 3	0 12	0 21	0 18	0 23	0 31	0 18	2 223	0 21	0 15	0 30	0 25	0 23	0 13	0 11	0 34	0 10	0 4	0 18	0 22	0 52	0 21	0 42	0 24	0 14	0 2	0 1	0 5	0 2	0 3	0 4	0 13
CP027619.1	4578321	G	C	11.2083	0 2	0 17	0 9	0 6	0 10	0 6	0 7	0 4	0 7	0 2	0 5	0 3	0 3	0 5	0 8	0 18	0 9	0 10	0 5	0 15	1 112	0 9	0 8	0 16	0 11	0 4	0 3	0 8	0 11	0 8	0 0	0 4	0 10	0 26	0 11	0 17	0 15	0 7	0 1	0 0	0 3	0 2	0 1	0 6	0 4
CP027619.1	4586508	G	T	18.5972	0 3	0 18	0 22	0 7	0 9	0 6	0 5	0 7	1 18	0 19	0 13	0 10	0 9	0 0	0 28	0 23	0 22	0 10	0 10	0 56	1 384	0 24	0 26	0 23	0 45	0 58	0 22	0 21	0 28	0 8	0 6	0 15	0 17	0 41	0 25	0 23	0 21	0 9	0 5	0 14	0 7	0 7	0 3	0 11	0 24
CP027619.1	4586613	GACAG	CACAA	19.0972	0 8	0 36	0 13	0 10	0 6	0 6	0 9	0 5	0 34	0 15	0 11	0 17	0 13	0 5	0 18	0 33	0 32	0 16	0 11	0 63	0 433	0 21	0 22	0 25	0 46	0 41	0 15	0 18	0 47	0 10	0 9	0 9	0 19	0 34	0 18	0 50	0 20	0 13	0 5	0 18	0 14	0 8	0 1	0 11	0 18
CP027619.1	4586629	G	A	21.684	0 7	0 46	0 15	0 12	0 6	0 6	0 10	0 5	1 36	0 19	0 11	0 18	0 15	0 5	0 26	0 36	0 36	0 15	0 14	1 70	0 519	0 22	0 26	0 26	0 52	0 52	0 13	0 24	0 53	0 9	0 9	0 7	0 21	0 33	0 23	0 52	0 21	0 13	0 4	0 19	0 14	0 9	0 1	0 16	0 27
CP027619.1	4586637	C	T	27.4132	0 7	0 49	0 18	0 19	0 11	0 6	0 9	0 9	0 42	0 23	0 14	0 19	0 12	0 3	0 31	0 39	0 38	0 16	0 14	0 89	0 690	0 29	0 34	0 33	0 64	0 63	0 15	0 25	0 70	0 10	0 10	0 12	0 29	0 47	0 32	1 61	0 30	0 18	0 5	0 20	0 13	0 8	0 1	0 25	0 27
CP027619.1	4586643	CGGG	AGGA	27.375	0 4	0 42	0 21	0 21	0 12	0 6	0 10	0 9	0 38	0 23	0 14	0 20	0 12	0 3	0 24	0 39	0 36	0 19	0 11	0 84	0 730	0 27	0 37	0 34	0 67	0 65	0 12	0 24	0 68	0 13	0 8	0 13	0 28	0 44	0 31	0 57	0 31	0 14	0 7	0 16	0 12	0 8	0 1	0 29	0 26
CP027619.1	4586727	T	C	14.2812	0 6	0 18	0 5	0 11	0 3	0 4	0 7	0 9	0 13	0 11	0 10	0 2	0 5	0 3	0 21	0 23	0 12	0 10	0 10	1 54	0 308	0 24	0 14	0 24	0 46	0 27	0 9	0 12	0 29	0 8	0 5	0 6	0 11	0 35	0 10	0 30	0 11	0 5	0 5	0 13	0 7	0 3	0 5	0 10	0 16
CP027619.1	4611451	T	C	14.6181	0 2	0 13	0 8	0 13	0 3	0 1	0 11	0 7	0 15	0 8	0 4	0 20	0 5	0 4	0 10	0 9	0 12	0 11	0 18	0 30	0 115	0 9	0 8	0 19	0 17	0 11	0 7	0 5	0 13	0 4	0 1	0 4	0 4	0 30	0 18	0 11	0 13	0 4	0 5	0 11	0 12	0 9	0 2	0 4	0 13
CP027619.1	4611475	A	C	14.6181	0 4	0 13	0 6	0 17	0 3	0 1	0 18	0 5	0 18	0 12	0 5	0 21	0 5	0 5	0 14	0 11	0 14	0 12	0 18	0 28	0 163	0 9	0 11	0 20	0 18	0 13	0 8	0 7	0 13	0 6	0 0	0 5	0 11	0 33	0 27	0 19	0 15	0 6	0 7	0 14	0 12	0 10	0 2	0 6	0 9
CP027619.1	4611475	A	T	16.8472	0 4	0 13	0 6	0 17	0 3	0 1	0 18	0 5	0 18	0 12	0 5	0 21	0 5	0 5	0 14	0 11	0 14	0 12	0 18	0 28	1 163	0 9	0 11	0 20	0 18	0 13	0 8	0 7	0 13	0 6	0 0	0 5	0 11	0 33	0 27	0 19	0 15	0 6	0 7	0 14	0 12	0 10	0 2	0 6	0 9
CP027619.1	4611481	T	C	16.4896	0 4	0 16	0 5	0 21	0 3	0 1	0 19	0 5	0 15	0 14	0 5	0 18	0 4	0 5	0 14	0 10	0 13	0 12	0 13	0 27	0 152	0 9	0 9	0 21	0 15	0 15	0 6	0 8	0 13	0 7	0 0	0 6	0 11	0 32	0 24	0 17	0 14	0 5	0 9	0 13	0 12	0 10	0 3	0 8	0 7
CP027619.1	4611514	T	C	16.7326	0 3	0 15	0 6	0 21	0 2	0 3	0 18	0 6	0 12	0 14	0 7	0 9	0 7	0 3	0 14	0 14	0 8	0 20	0 11	0 16	0 157	0 14	0 13	0 33	0 16	0 14	0 14	0 15	0 10	0 7	0 1	0 9	0 13	0 20	0 24	0 25	0 15	0 9	0 11	0 12	0 7	0 7	0 1	0 11	0 7
CP027619.1	4611524	AG	TA	16.7083	0 2	0 13	0 8	0 25	0 4	0 4	0 22	0 6	0 11	0 17	0 8	0 8	0 8	0 3	0 14	0 16	0 10	0 21	0 11	0 16	0 172	0 16	0 15	0 32	0 15	0 17	0 18	0 16	0 13	0 6	0 2	0 14	0 13	0 24	0 26	0 30	0 16	0 9	0 11	0 13	0 8	0 9	0 3	0 11	0 4
CP027619.1	4611525	G	A	16.0243	0 2	0 13	0 8	0 25	0 4	0 4	0 22	0 6	0 11	0 17	0 8	0 8	0 8	0 3	0 14	0 16	0 10	0 21	0 11	0 16	0 172	0 16	0 15	0 32	0 15	0 17	0 18	0 16	0 13	0 6	0 2	0 14	0 13	0 24	0 26	0 30	0 16	0 9	0 11	0 13	0 8	0 9	0 3	0 11	0 4
CP027619.1	4611531	C	G	17.3542	0 0	0 14	0 10	0 27	0 5	0 4	0 24	0 7	0 10	0 16	0 9	1 9	0 10	0 3	0 12	0 14	0 9	0 24	0 11	0 18	1 183	0 19	0 15	0 28	0 15	0 19	0 18	0 16	0 14	0 5	0 2	0 14	0 12	0 24	0 27	0 30	0 17	0 11	0 11	0 13	0 8	0 9	0 3	0 13	0 4
CP027619.1	4611537	T	G	17.4549	0 0	0 17	0 11	0 28	0 5	0 4	0 22	0 8	0 9	0 18	0 8	0 12	0 10	0 3	0 9	0 15	0 9	0 23	0 12	0 19	2 186	0 23	0 18	0 29	0 14	0 20	0 18	0 18	0 16	0 6	0 2	0 14	0 12	0 26	0 27	0 30	0 18	0 9	0 12	0 15	0 8	0 8	0 3	0 13	0 5
CP027619.1	4611642	C	G	24.8889	0 6	0 25	0 20	0 27	0 4	0 4	0 33	0 10	0 25	0 26	0 16	0 30	0 19	0 4	0 23	0 14	0 20	0 23	0 18	0 47	0 200	0 23	0 32	0 47	0 36	0 31	0 16	0 18	0 19	0 9	0 3	0 10	0 15	0 58	2 27	0 40	0 38	0 18	0 12	0 12	0 17	0 25	0 4	0 14	0 12
CP027619.1	4611679	G	T	17.4028	0 4	0 18	0 15	0 26	0 5	0 2	0 19	1 9	0 21	0 12	0 12	0 24	1 9	0 1	0 16	0 9	1 15	0 18	0 14	0 32	7 139	0 18	0 17	1 31	0 25	0 23	0 13	0 17	1 10	0 10	0 4	0 12	0 14	1 39	0 19	1 22	0 24	0 12	0 6	0 14	0 14	1 13	0 4	0 13	0 6
CP027619.1	4694094	T	G	13.1771	2 0	4 8	9 0	15 0	1 0	3 0	12 0	12 0	9 0	12 0	11 0	15 0	6 0	5 0	0 10	9 0	5 0	18 0	8 0	14 0	99 0	11 0	15 0	16 0	6 0	8 0	5 0	11 0	18 0	9 0	4 0	5 0	10 0	0 39	0 23	0 17	17 0	8 0	5 0	14 0	8 0	6 0	0 2	0 15	0 27
CP027619.1	4694248	C	A	17.4931	0 2	10 6	0 17	0 19	0 3	0 4	0 16	0 11	0 14	0 15	0 11	0 35	0 28	0 8	17 0	0 10	0 13	0 32	0 28	1 11	0 120	0 17	0 18	0 17	1 32	0 13	0 19	0 13	0 17	0 6	0 5	0 9	0 13	44 0	25 0	28 0	0 29	0 13	0 9	0 17	0 18	0 9	3 0	9 0	22 0
CP027619.1	4694543	A	G	11.4444	2 0	6 5	6 0	7 0	2 0	2 0	20 0	5 0	8 0	10 0	8 0	35 0	26 0	6 0	0 10	6 0	3 0	17 0	16 0	13 0	125 0	16 0	14 0	12 0	12 0	14 0	8 0	7 0	13 0	10 0	5 0	6 0	11 0	0 29	0 9	0 19	16 0	13 0	4 0	10 0	5 0	6 0	0 1	0 10	0 18
CP027619.1	4776771	G	C	12.4618	3 0	10 0	9 0	3 0	8 0	2 0	12 0	10 0	15 0	12 0	5 0	6 0	3 0	2 0	3 0	17 0	16 0	8 0	9 0	11 0	119 0	6 0	12 0	24 0	12 0	16 0	8 0	5 0	12 0	7 0	2 0	12 0	16 0	25 0	14 0	24 0	14 0	7 0	6 0	7 0	7 0	5 0	4 0	8 0	19 0
CP027619.1	4776801	AGT	A	45.5382	0 12	0 56	0 33	0 29	0 14	0 11	0 44	0 20	0 55	0 33	0 16	0 27	0 24	0 4	0 26	0 42	0 38	0 31	0 26	0 86	0 577	0 53	0 48	0 68	0 45	0 66	0 44	0 27	0 55	0 19	0 14	0 35	0 41	0 88	0 63	0 81	0 57	0 33	0 25	0 41	0 31	0 16	0 11	0 34	0 55
CP027619.1	4776828	CC	TT	62.3194	5 9	33 45	15 27	18 26	5 12	4 15	16 35	14 19	30 48	11 31	12 13	10 30	12 20	2 8	25 26	11 45	15 37	17 30	12 23	38 86	265 516	16 62	26 40	34 57	32 37	41 59	17 33	14 28	27 49	7 19	5 12	20 26	14 34	47 80	37 42	46 57	26 58	11 34	9 17	14 44	15 23	6 21	10 10	24 30	22 40
CP027619.1	4776911	AAC	A	87.8333	0 15	0 114	0 90	0 79	0 31	0 16	0 99	0 43	0 95	0 89	0 37	0 78	0 42	0 19	16 45	0 117	0 102	0 57	0 56	0 173	0 1049	0 116	0 105	0 143	0 159	0 106	0 79	0 57	0 110	0 47	0 24	0 76	0 79	0 200	0 106	0 150	0 152	0 72	0 37	0 117	0 77	0 45	0 28	0 70	0 85
CP027619.1	4776930	CT	TG	62.4132	0 12	0 67	0 79	0 55	0 19	0 14	0 54	0 33	0 67	0 63	0 22	0 50	0 27	0 10	0 49	0 76	0 56	0 37	0 45	0 96	0 627	0 69	0 66	0 81	0 85	0 69	0 52	0 35	0 65	0 30	0 20	0 44	0 54	1 127	0 67	0 90	0 96	0 43	0 26	0 73	0 47	0 39	0 23	0 41	0 66
CP027619.1	4776931	T	G	90.5382	7 12	40 67	29 79	28 55	11 19	6 14	40 54	11 33	38 67	38 63	19 22	27 50	18 27	6 10	40 49	41 76	44 56	24 37	18 45	80 96	375 627	58 69	44 66	56 81	77 85	45 69	23 52	19 35	47 65	12 30	12 20	39 44	25 54	91 127	53 67	68 90	44 96	28 43	17 26	44 73	43 47	13 39	6 23	28 41	36 66
CP027619.1	4776981	C	T	104.812	8 20	36 69	25 64	46 62	12 26	11 21	43 48	20 36	34 66	39 49	19 30	21 38	8 30	3 15	48 58	38 72	27 72	17 22	26 46	66 99	365 685	52 107	46 71	59 108	48 87	59 77	33 66	24 34	54 69	24 32	9 23	38 45	43 78	99 127	68 89	53 98	40 95	30 51	15 27	42 60	31 47	25 43	9 28	22 29	48 61
CP027619.1	4777018	C	T	118.368	16 21	46 82	30 65	48 55	13 28	11 21	44 56	23 39	37 75	26 57	16 35	19 42	18 41	6 17	55 69	46 85	41 93	22 44	34 47	69 115	402 905	52 118	66 79	73 108	44 95	79 90	41 81	29 40	71 94	32 45	12 26	38 50	42 81	238 0	150 0	143 0	52 106	32 48	20 42	47 52	25 64	27 31	11 27	33 39	55 66
CP027619.1	4777066	C	A	56.4931	2 9	6 74	4 36	5 32	5 20	0 17	4 48	1 28	4 45	3 39	1 29	2 27	4 31	0 7	4 49	4 56	13 63	2 41	2 27	13 81	42 500	8 86	11 74	15 89	5 66	11 67	6 55	5 32	7 68	3 45	3 17	4 46	4 51	9 98	3 76	9 68	5 86	4 38	5 31	7 42	2 40	4 37	0 13	2 21	10 52
CP027619.1	4777107	AAAAG	GAAAA	65.566	0 22	0 82	0 34	0 64	0 25	0 24	0 58	0 39	0 70	0 58	0 30	0 31	0 32	0 12	0 51	0 82	0 94	0 51	0 37	0 94	0 689	0 104	0 96	0 112	0 97	0 77	0 64	0 39	0 92	0 51	0 21	0 50	0 64	0 108	0 86	0 94	0 113	0 45	0 38	0 67	0 54	0 48	0 17	0 27	0 66
CP027619.1	4777112	G	A	66.566	0 23	0 84	0 34	0 63	0 26	1 24	0 56	0 40	0 69	0 56	0 31	0 33	0 33	0 12	0 50	0 82	0 95	0 51	0 38	0 92	1 701	0 106	0 103	0 119	0 97	0 76	0 66	0 38	0 93	0 51	0 21	0 50	0 65	0 109	0 83	0 93	0 115	0 47	0 38	0 68	0 56	0 50	0 17	0 29	0 65
CP027619.1	4777131	C	A	45.9375	0 21	0 54	0 23	0 54	1 15	0 16	0 37	0 34	0 50	0 36	0 17	0 22	0 23	0 10	0 29	0 58	0 64	0 33	0 24	0 67	0 531	0 76	0 59	0 78	0 67	0 49	0 45	0 23	1 62	0 31	0 17	0 27	0 46	1 76	0 59	0 66	0 85	0 33	0 25	0 46	0 41	0 34	0 12	0 21	0 47
CP027619.1	4777141	A	T	39.0729	0 19	0 44	0 20	0 48	0 15	0 16	0 29	0 25	0 40	0 30	0 13	0 20	0 18	0 10	0 21	0 49	0 55	0 25	0 21	0 56	0 471	0 64	1 48	0 60	1 50	0 39	0 37	0 17	0 52	0 27	0 10	0 20	2 32	0 61	0 52	0 58	0 67	0 29	0 23	0 42	0 33	1 26	0 10	0 19	0 41
CP027619.1	4777158	T	C	25.1667	0 10	0 30	0 14	0 33	0 7	0 13	0 15	0 19	0 20	0 14	0 4	0 12	0 12	0 6	0 15	0 36	0 33	0 18	0 11	0 38	0 311	0 42	0 26	0 46	0 31	0 21	0 16	0 14	0 25	0 12	0 5	0 16	0 23	0 31	0 38	0 35	0 45	0 23	0 16	0 26	0 24	0 12	0 6	0 11	0 30
CP027619.1	4816722	T	A	10.1285	0 3	0 9	0 2	0 3	0 1	0 4	0 16	0 4	0 2	0 2	0 3	0 13	0 8	0 6	0 2	0 8	0 3	0 7	0 8	0 10	1 118	0 9	0 9	0 20	0 15	0 10	0 16	0 12	0 11	0 10	0 5	0 4	0 10	16 1	6 0	8 0	0 18	0 6	0 3	0 13	0 3	0 3	0 3	0 2	1 8
CP027619.1	4816737	T	G	10.1007	0 3	0 8	0 3	0 2	0 3	0 4	0 15	0 7	0 3	0 2	0 3	0 13	0 7	0 5	0 3	0 8	0 4	0 5	0 8	0 15	0 107	0 10	0 10	0 20	0 18	0 8	1 13	0 12	0 8	0 8	0 4	0 3	0 10	0 16	0 6	0 7	0 21	0 4	0 4	0 12	0 3	0 5	0 4	0 2	0 9
CP027619.1	4816737	TTTC	GTTT	10.0312	0 3	0 8	0 3	0 2	0 3	0 4	0 15	0 7	0 3	0 2	0 3	0 13	0 7	0 5	0 3	0 8	0 4	0 5	0 8	0 15	0 107	0 10	0 10	0 20	0 18	0 8	0 13	0 12	0 8	0 8	0 4	0 3	0 10	0 16	0 6	0 7	0 21	0 4	0 4	0 12	0 3	0 5	0 4	0 2	0 9
CP027619.1	4816746	ATCC	GTCT	10.4965	0 3	0 7	0 2	0 2	0 3	0 4	0 12	0 7	0 3	0 2	0 2	0 12	0 7	0 6	0 3	0 9	0 6	0 5	0 9	0 23	0 109	0 11	0 11	0 20	0 21	0 10	0 14	0 10	0 9	0 9	0 4	0 4	0 11	0 16	0 6	0 7	0 22	0 4	0 4	0 11	0 3	0 7	0 2	0 1	0 11
CP027619.1	4816761	A	T	11.0104	0 1	0 8	0 4	0 4	0 5	0 2	0 9	0 7	0 4	0 0	0 2	0 13	0 7	0 5	0 4	0 9	0 8	0 6	0 15	0 27	0 115	0 12	0 12	0 21	0 21	0 10	0 13	0 10	0 9	0 9	0 6	0 3	0 11	0 13	0 5	0 7	0 25	0 6	0 4	0 11	0 3	0 6	0 3	0 3	0 13
CP027619.1	4816770	C	T	11.9271	0 1	0 9	0 4	0 5	0 6	0 3	0 16	0 9	0 6	0 0	0 1	0 16	0 7	0 6	0 4	0 11	0 10	0 9	0 15	0 33	0 120	0 13	0 12	0 20	0 20	0 11	0 15	0 11	0 8	0 8	0 5	0 4	0 14	0 15	0 6	0 9	0 26	0 8	0 3	0 9	0 4	0 6	0 2	0 5	0 14
CP027619.1	4816785	C	A	12.0243	0 1	0 11	0 6	0 6	0 6	0 5	0 11	0 12	0 7	0 2	0 0	0 16	0 8	0 8	0 3	0 9	0 11	0 14	0 12	0 35	0 111	0 13	0 12	0 16	0 24	0 17	0 13	0 11	0 9	0 8	0 4	0 4	0 12	0 17	0 6	0 8	0 24	0 10	0 4	0 9	0 7	0 6	0 2	0 8	0 15
CP027619.1	4817102	TTG	CTA	23.7812	0 7	0 17	0 14	0 12	0 5	0 5	0 28	0 14	0 16	0 6	0 6	0 26	0 25	0 7	0 9	0 24	0 13	0 24	0 27	0 54	0 346	0 23	0 20	0 25	0 46	0 51	0 25	0 19	0 11	0 17	0 6	0 12	0 16	0 17	0 8	0 21	0 37	0 25	0 8	0 29	0 11	0 9	0 4	0 14	0 11
CP027619.1	4817110	T	C	26.0417	0 9	0 18	0 14	0 13	0 7	0 5	0 30	0 14	0 21	0 7	0 5	0 29	0 26	0 7	0 9	0 24	0 15	0 26	0 26	0 53	0 379	0 24	0 23	1 35	0 48	0 55	0 26	0 19	0 13	0 20	0 6	0 14	0 17	0 18	0 8	0 19	0 38	0 28	0 9	0 31	0 13	0 11	0 4	0 14	0 13
CP027619.1	4817122	T	C	24.9549	0 10	0 16	0 12	0 11	0 8	0 5	0 32	0 15	0 18	0 8	0 4	0 26	0 24	0 7	0 8	0 21	0 14	0 26	0 21	0 57	0 362	0 23	0 17	0 36	0 44	0 56	0 21	0 19	0 14	0 16	0 7	0 12	0 15	0 18	0 8	0 22	0 41	0 23	0 8	0 30	0 11	0 10	0 3	0 12	0 14
CP027619.1	4817137	A	C	26.3819	0 9	0 17	0 13	0 9	0 8	0 2	0 34	0 16	0 23	0 11	0 3	0 28	0 23	0 6	0 12	0 23	0 16	0 35	0 20	0 47	0 340	0 24	0 20	0 35	0 55	0 52	0 21	0 19	0 19	0 15	0 8	0 7	0 18	0 20	0 9	0 17	0 48	0 25	0 6	0 30	0 12	0 8	0 4	0 11	0 12
CP027619.1	4817158	GAAT	AACC	23.5903	0 6	0 17	0 15	0 9	0 6	0 6	0 39	0 11	0 18	0 7	0 3	0 31	0 23	0 12	0 14	0 28	0 18	0 31	0 11	0 32	0 312	0 27	0 19	0 37	0 60	0 70	0 18	0 15	0 24	0 11	0 6	0 8	0 19	0 18	0 9	0 11	0 55	0 22	0 9	0 23	0 12	0 5	0 7	0 9	0 16
CP027619.1	4817160	AT	CC	27.0312	0 6	0 17	0 15	0 9	0 6	0 6	0 39	0 11	0 18	0 7	0 3	0 31	0 23	0 12	0 14	0 28	0 18	0 31	0 11	0 32	0 312	0 27	0 19	0 37	0 60	0 70	0 18	0 15	0 24	0 11	0 6	0 8	0 19	0 18	0 9	0 11	0 55	0 22	0 9	0 23	0 12	0 5	0 7	0 9	0 16
CP027619.1	4817170	G	C	30.2569	0 5	0 18	0 16	0 9	0 6	0 6	0 42	0 12	0 20	0 7	0 3	0 35	0 27	0 13	0 16	0 34	0 19	0 36	0 17	0 36	1 367	0 28	0 25	0 36	0 69	0 74	0 26	0 13	0 26	0 13	0 6	0 9	1 19	0 20	0 11	0 17	0 65	0 28	0 9	0 24	0 13	0 8	0 7	0 14	0 19
CP027619.1	4817182	A	C	30.2708	0 1	0 23	0 16	0 8	0 7	0 7	0 46	0 14	0 22	0 8	0 3	0 39	0 30	0 12	0 17	0 27	0 20	0 37	0 27	1 40	0 382	0 25	0 26	0 39	0 72	0 72	0 31	0 12	0 26	0 11	0 9	0 11	0 22	0 20	0 11	0 18	0 64	0 29	0 9	0 24	0 10	0 7	0 8	0 13	0 17
CP027619.1	4817190	G	A	30.6493	0 3	0 21	0 15	0 8	0 5	0 8	0 51	0 14	0 22	0 9	0 4	0 39	0 32	0 10	0 15	0 28	0 21	0 34	0 30	0 45	0 377	0 28	0 26	0 41	0 76	0 70	0 31	0 11	0 29	0 11	0 10	0 9	0 23	0 21	0 15	0 17	0 59	0 28	0 12	0 24	0 12	0 7	0 9	0 13	0 16
CP027619.1	4817200	C	A	32.0069	0 2	0 18	0 12	0 11	0 4	0 8	0 54	0 14	0 22	0 10	0 3	0 39	0 32	0 16	0 16	0 25	0 24	0 35	0 39	0 50	2 425	1 33	0 29	0 44	1 83	0 76	0 32	0 9	0 26	0 13	0 11	1 9	1 33	0 21	0 15	0 18	0 72	0 33	0 12	0 20	0 12	0 12	0 8	0 15	0 24
CP027619.1	4817206	ATAT	GTAC	30.4236	0 2	0 19	0 12	0 12	0 6	0 8	0 55	0 14	0 21	0 9	0 4	0 42	0 29	0 16	0 17	0 24	0 25	0 32	0 44	0 54	0 425	0 34	0 31	0 46	0 79	0 73	0 29	0 11	0 26	0 13	0 10	0 12	0 30	0 18	0 16	0 19	0 71	0 33	0 12	0 23	0 12	0 14	0 10	0 13	0 25
CP027619.1	4817248	A	C	22.9722	3 0	19 0	3 0	16 0	8 0	4 0	26 1	10 0	13 0	10 0	4 0	40 0	17 0	15 0	14 0	10 0	18 0	18 1	41 0	36 0	348 1	28 0	21 0	32 0	52 0	37 0	15 0	12 0	21 0	8 0	8 0	15 0	28 1	16 0	16 0	13 0	54 0	29 0	11 0	17 0	12 0	17 0	7 1	7 0	18 0
CP027619.1	4817335	A	G	10.5764	1 0	12 0	3 0	5 0	1 0	0 0	16 0	8 0	6 0	2 0	4 0	5 0	11 0	6 0	2 0	4 0	10 0	8 0	3 0	33 0	109 0	2 0	14 0	18 0	23 0	23 0	14 0	5 0	14 0	5 0	1 0	5 0	13 0	4 0	5 0	3 0	26 0	16 0	4 0	9 0	6 0	5 0	2 0	6 0	15 0
CP027619.1	4875698	CAGAGGGA	GAGGGGGG	10.1424	1 0	3 0	0 0	5 0	1 0	1 0	2 0	2 0	10 0	1 0	0 0	0 0	0 0	0 0	0 0	10 0	8 0	1 0	6 0	4 0	11 0	4 0	2 0	12 0	2 0	1 0	0 0	0 0	2 0	0 0	0 0	0 0	5 0	0 2	0 4	0 0	0 0	0 0	1 0	0 0	1 0	0 0	1 0	2 0	23 0
CP027619.1	4875745	G	A	11.8472	1 0	2 0	0 0	6 0	1 0	0 0	4 0	2 0	16 0	1 0	1 0	0 0	0 0	0 0	0 0	6 0	6 0	3 0	5 0	7 0	22 0	6 0	2 0	14 0	2 0	1 0	0 0	2 0	1 0	0 0	0 0	2 0	2 0	0 1	0 2	0 0	0 0	0 0	0 0	0 0	0 0	0 0	1 0	2 0	23 0
CP027619.1	4875767	C	T	10.4583	1 0	1 0	0 0	5 0	0 0	0 0	2 0	0 0	11 0	3 0	3 0	0 0	0 0	0 0	0 0	3 0	3 0	1 0	3 0	7 0	32 0	5 0	2 0	10 0	1 0	0 0	1 0	2 0	2 0	0 0	0 0	2 0	2 0	0 0	0 2	0 0	0 0	0 0	0 0	0 0	0 0	0 0	0 0	2 0	16 0
CP027619.1	4923952	T	TG	18.5243	0 1	0 17	0 8	0 11	0 7	0 3	0 20	0 9	0 5	0 7	0 3	0 38	0 28	0 8	0 14	0 27	0 20	0 44	0 29	0 16	0 128	0 19	0 9	0 13	0 16	0 21	0 11	0 9	0 26	0 7	0 5	0 7	0 4	0 44	0 14	0 14	0 42	0 18	0 5	0 18	0 16	0 12	0 4	0 9	0 14
CP027619.1	4923971	A	C	20.0347	0 2	0 15	0 8	0 10	0 7	0 5	0 21	0 12	0 6	0 8	0 3	0 40	0 34	0 6	0 13	0 26	0 23	0 46	0 32	0 19	0 149	0 20	0 10	0 15	0 16	0 20	0 13	0 11	0 31	0 9	0 6	0 7	0 2	0 40	0 16	0 22	0 50	0 18	0 7	0 19	0 15	0 14	0 5	0 13	0 17
CP027619.1	4924038	C	CT	28.5451	0 1	0 8	0 14	0 17	0 3	0 9	0 24	0 18	0 16	0 15	0 10	0 68	0 45	0 13	0 13	0 18	0 15	0 49	0 48	0 22	0 189	0 19	0 20	0 14	0 26	0 29	0 11	0 25	0 34	0 15	0 9	0 24	0 17	34 0	17 0	29 0	0 53	0 36	0 19	0 26	0 26	0 19	0 4	0 13	0 18
CP027619.1	4924255	AGAT	TGAA	19.3924	0 1	0 6	0 3	0 9	0 6	0 1	0 22	0 12	0 8	0 16	0 3	0 41	0 39	0 8	0 11	0 25	0 21	0 37	0 36	0 28	0 135	0 15	0 4	0 15	0 19	0 12	0 8	0 13	0 25	0 16	0 5	0 13	0 9	0 29	0 16	0 12	0 40	0 17	0 11	0 27	0 21	0 14	0 7	0 10	0 13
CP027619.1	4924258	T	C	19.4271	0 1	0 6	0 3	0 9	0 6	0 1	0 22	0 12	0 8	0 16	0 3	0 41	0 39	0 8	0 11	0 25	0 21	0 37	0 36	0 28	0 135	0 15	0 4	0 15	0 19	0 12	0 8	0 13	0 25	0 16	0 5	0 13	0 9	0 29	0 16	0 12	0 40	0 17	0 11	0 27	0 21	0 14	0 7	0 10	0 13
CP027619.1	4924267	CGTGATCGCC	AGCGATAGCT	16.5347	0 1	0 7	0 2	0 4	0 4	0 1	0 14	0 13	0 5	0 14	0 4	0 41	0 38	0 7	0 11	0 23	0 17	0 35	0 31	0 20	0 116	0 16	0 4	0 8	0 14	0 11	0 9	0 11	0 25	0 11	0 5	0 10	0 9	0 26	0 10	0 10	0 36	0 12	0 9	0 21	0 16	0 12	0 6	0 8	0 12
CP027619.1	4924267	CGTGATCGCC	AGCGATCGCT	16.559	0 1	0 7	0 2	0 4	0 4	0 1	0 14	0 13	0 5	0 14	0 4	0 41	0 38	0 7	0 11	0 23	0 17	0 35	0 31	0 20	0 116	0 16	0 4	0 8	0 14	0 11	0 9	0 11	0 25	0 11	0 5	0 10	0 9	0 26	0 10	0 10	0 36	0 12	0 9	0 21	0 16	0 12	0 6	0 8	0 12
CP027619.1	4924282	G	A	17.441	0 1	0 5	0 2	0 6	0 4	0 1	0 16	0 12	0 8	0 13	0 4	0 37	0 32	0 6	0 13	0 23	0 19	0 36	0 36	0 18	0 113	0 15	0 6	0 8	0 15	0 13	0 8	0 11	0 22	0 11	0 5	0 10	0 9	0 28	0 13	0 13	0 44	0 12	0 11	0 23	0 17	0 12	0 7	0 8	0 12
CP027619.1	4924297	G	A	14.9688	0 1	0 4	0 1	0 7	0 2	0 1	0 17	0 9	0 6	0 10	0 4	0 27	0 32	0 5	0 11	0 17	0 14	0 25	0 35	0 14	0 81	0 11	0 6	0 7	0 12	0 15	0 10	0 7	0 18	0 10	0 6	0 12	0 9	0 23	0 15	0 15	0 40	0 11	0 11	0 17	0 19	0 9	0 3	0 8	0 13
CP027619.1	4924303	C	T	16.4931	0 2	0 7	0 1	0 8	0 2	0 1	0 18	0 10	0 7	0 11	0 4	0 34	0 38	0 6	0 12	0 18	0 12	0 28	0 41	0 14	0 96	0 12	0 7	0 6	0 12	0 15	0 11	0 8	0 17	0 11	0 6	0 12	0 9	0 24	0 18	0 18	0 41	0 12	0 12	0 19	0 27	0 13	0 3	0 7	0 13
CP027619.1	4924314	CGTCCAG	GGTCAAC	13.7396	0 0	0 8	0 2	0 7	0 1	0 0	0 17	0 9	0 6	0 7	0 6	0 29	0 32	0 5	0 10	0 14	0 12	0 23	0 35	0 13	0 83	0 11	0 7	0 4	0 11	0 15	0 9	0 7	0 11	0 9	0 6	0 11	0 6	0 21	0 20	0 14	0 35	0 10	0 7	0 16	0 22	0 11	0 0	0 2	0 10
CP027619.1	4924314	CGTCCAG	GGTCCAA	13.3125	0 0	0 8	0 2	0 7	0 1	0 0	0 17	0 9	0 6	0 7	0 6	0 29	0 32	0 5	0 10	0 14	0 12	0 23	0 35	0 13	0 83	0 11	0 7	0 4	0 11	0 15	0 9	0 7	0 11	0 9	0 6	0 11	0 6	0 21	0 20	0 14	0 35	0 10	0 7	0 16	0 22	0 11	0 0	0 2	0 10
CP027619.1	4924327	G	A	12.3854	0 1	0 8	0 2	0 9	0 4	0 3	0 16	0 8	0 6	0 7	0 5	0 25	0 26	0 4	0 7	0 8	0 8	0 28	0 32	0 10	0 79	0 11	0 5	0 4	0 12	0 13	0 8	0 7	0 12	0 13	0 4	0 10	0 5	0 15	0 21	0 14	0 33	0 10	0 6	0 13	0 20	0 9	0 0	0 5	0 13
CP027619.1	4960521	G	A	10.3333	17 0	31 0	21 0	19 0	13 0	8 0	0 7	6 0	28 0	18 0	8 0	2 0	9 0	5 0	20 0	16 0	16 0	5 0	5 0	32 0	151 0	19 0	14 1	17 0	13 0	17 0	4 0	3 0	9 0	3 0	4 0	6 0	8 0	0 9	0 11	0 12	1 0	0 0	4 0	8 0	3 0	1 0	1 0	5 0	22 0
CP027619.1	4960613	G	A	13.5833	0 10	0 38	0 24	0 38	0 15	0 6	0 8	0 19	0 34	0 19	0 16	0 9	0 11	0 6	0 13	0 18	0 22	0 8	0 11	0 29	0 215	0 28	0 27	0 14	0 19	0 9	0 8	0 3	0 16	0 6	0 3	0 12	0 12	0 14	0 9	0 19	0 4	0 1	0 2	0 5	0 4	0 3	0 1	0 11	0 32
CP027619.1	4960706	C	G	19.441	0 8	0 50	0 40	0 42	0 4	0 6	0 6	0 21	0 37	0 31	0 19	0 6	0 7	0 5	0 13	0 21	1 25	0 19	0 10	0 49	1 351	0 35	0 25	0 30	0 31	0 23	0 8	0 14	0 22	0 3	0 5	0 8	0 10	0 18	0 11	0 16	0 5	0 1	0 2	0 5	0 6	0 3	0 4	0 7	0 36
CP027619.1	4960718	T	C	29.1146	0 12	0 69	0 50	0 58	0 10	0 8	0 11	0 30	0 53	1 45	0 23	0 14	0 9	0 5	0 18	0 42	0 38	0 30	0 18	0 70	0 528	0 55	0 34	0 49	0 53	0 38	0 13	0 17	0 22	0 3	0 6	0 13	0 18	0 35	0 21	0 26	0 7	0 1	0 3	0 7	0 10	0 4	0 5	0 14	0 59
CP027619.1	4960734	G	A	26.4549	0 12	0 55	0 39	0 41	0 7	0 7	0 9	0 26	0 45	0 35	0 11	0 16	0 7	0 2	0 22	0 36	0 39	0 24	0 18	0 70	0 486	0 53	0 28	0 38	0 47	0 36	0 12	0 17	0 15	0 2	0 5	0 10	0 19	0 29	0 25	0 21	0 5	0 2	0 2	0 6	0 6	0 2	0 4	0 14	0 59
CP027619.1	4960755	G	T	27.8264	0 14	0 45	1 38	0 38	0 7	0 6	0 15	1 32	0 45	0 33	0 15	0 14	0 10	0 1	0 21	0 39	0 40	0 26	0 17	0 76	0 488	0 57	0 40	0 37	1 49	0 45	0 21	0 15	0 18	0 5	0 3	0 11	0 21	0 29	1 24	0 22	0 3	0 5	0 3	0 6	0 7	0 1	0 5	0 16	0 55
CP027619.1	4960767	C	T	35.0764	0 15	0 48	0 43	0 47	0 9	0 6	0 20	0 41	0 66	0 41	0 19	0 22	0 14	0 2	0 31	0 49	0 55	0 30	0 23	0 101	0 635	0 67	0 62	0 42	0 67	0 58	0 26	0 23	0 26	0 11	0 2	0 12	0 19	0 52	0 29	0 32	0 5	0 5	0 3	0 11	0 7	0 1	0 4	0 18	0 68
CP027619.1	4960803	GC	AA	32.25	0 14	0 46	0 42	0 52	0 7	0 7	0 20	0 46	0 76	0 46	0 26	0 18	0 15	0 5	0 27	0 44	0 45	0 26	0 23	0 89	0 647	0 60	0 64	0 33	0 59	0 67	0 28	0 20	0 29	0 15	0 3	0 15	0 21	0 48	0 27	0 35	0 5	0 3	0 6	0 12	0 5	0 4	0 2	0 20	0 50
CP027619.1	4960803	GC	TA	32.1632	0 14	0 46	0 42	0 52	0 7	0 7	0 20	0 46	0 76	0 46	0 26	0 18	0 15	0 5	0 27	0 44	0 45	0 26	0 23	0 89	0 647	0 60	0 64	0 33	0 59	0 67	0 28	0 20	0 29	0 15	0 3	0 15	0 21	0 48	0 27	0 35	0 5	0 3	0 6	0 12	0 5	0 4	0 2	0 20	0 50
CP027619.1	4960804	C	A	32.4236	0 14	0 46	0 42	2 52	0 7	0 7	0 20	0 46	0 76	0 46	0 26	0 18	0 15	0 5	0 27	0 44	1 45	0 26	0 23	0 89	0 647	0 60	0 64	0 33	0 59	0 67	0 28	0 20	0 29	0 15	0 3	0 15	0 21	0 48	0 27	0 35	0 5	0 3	0 6	0 12	0 5	0 4	0 2	0 20	0 50
CP027619.1	4960819	GGAAGCTTA	AGAGGCATG	32.2326	0 12	0 56	0 32	0 59	0 13	0 8	0 17	0 48	0 76	0 49	0 22	0 20	0 18	0 6	0 28	0 48	0 48	0 30	0 27	0 93	0 663	0 50	0 69	0 29	0 51	0 66	0 22	0 15	0 36	0 15	0 3	0 17	0 24	0 48	0 31	0 34	0 3	0 0	0 5	0 14	0 5	0 4	0 2	0 21	0 58
CP027619.1	4960895	C	T	39.684	0 14	0 84	0 50	0 66	0 15	0 7	0 22	0 38	0 82	0 53	0 44	0 28	0 17	0 7	0 41	0 64	0 51	0 40	0 37	0 125	0 723	0 81	0 70	0 50	0 82	0 74	0 16	0 16	0 39	0 16	0 9	0 20	0 20	0 57	0 39	0 53	0 8	0 7	0 6	0 18	0 11	0 7	0 5	0 24	0 81
CP027619.1	4960997	A	AT	22.5833	5 0	33 0	20 0	14 0	5 0	4 0	0 19	15 0	26 0	23 0	19 0	8 0	6 0	3 0	14 0	13 0	16 0	12 0	11 0	30 0	274 0	24 0	37 0	13 0	11 0	16 0	7 0	7 0	14 0	4 0	2 0	8 0	14 0	0 73	0 29	0 40	2 0	2 0	2 0	4 0	3 0	0 0	1 0	13 0	15 0
CP027619.1	4961022	A	AT	12.4375	4 0	24 2	11 1	17 0	6 0	2 0	0 5	10 0	14 0	17 1	12 0	5 0	4 1	0 0	11 0	23 0	13 0	10 0	9 1	26 0	224 28	18 0	28 2	15 0	11 1	16 0	13 0	10 1	11 1	4 0	5 0	3 0	12 0	0 31	0 12	1 14	2 0	1 0	4 0	7 0	1 0	1 0	2 0	13 2	16 2
CP027619.1	4984088	A	C	12.3472	0 0	0 14	0 4	0 26	0 2	0 0	0 6	0 5	0 9	0 12	0 3	0 9	0 4	0 5	0 4	0 8	0 9	0 16	0 17	0 10	0 89	0 7	0 6	0 16	0 12	0 4	0 11	0 3	0 7	0 5	0 2	0 6	0 3	0 17	0 9	0 18	0 12	0 9	0 9	0 11	0 6	0 7	0 3	0 8	0 13
CP027619.1	4984112	GACC	AACT	13.3958	0 2	0 8	0 6	0 26	0 1	0 2	0 5	0 4	0 8	0 16	0 7	0 9	0 5	0 3	0 5	0 11	0 10	0 17	0 8	0 13	0 78	0 9	0 10	0 18	0 8	0 6	0 12	0 4	0 10	0 4	0 2	0 1	0 5	0 20	0 12	0 11	0 10	0 10	0 10	0 8	0 7	0 9	0 2	0 8	0 15
CP027619.1	4984121	G	C	15.9201	0 2	0 11	0 7	0 26	0 0	0 2	0 6	0 4	0 7	0 16	0 9	0 12	0 6	0 4	0 6	0 10	0 12	0 23	0 11	0 17	0 107	0 11	0 13	0 17	0 10	0 7	0 13	0 8	0 12	0 3	0 2	0 1	0 6	0 24	0 16	0 15	0 13	0 11	0 6	0 12	0 12	0 9	0 3	0 10	0 18
CP027619.1	4984142	C	A	14.4062	0 4	0 14	0 7	1 25	0 0	0 2	0 7	0 4	0 4	0 14	0 9	0 16	0 6	0 3	0 7	0 11	0 9	0 18	0 10	0 14	0 116	0 12	0 11	0 16	0 7	0 9	0 14	0 10	0 13	0 1	0 2	0 4	0 5	0 26	0 14	0 14	0 13	0 13	0 6	0 11	0 16	0 9	0 3	0 9	0 16
CP027619.1	4984142	C	G	16.2465	0 4	0 14	0 7	1 25	0 0	0 2	0 7	0 4	0 4	1 14	0 9	0 16	0 6	0 3	0 7	0 11	0 9	0 18	0 10	0 14	0 116	0 12	0 11	0 16	0 7	0 9	0 14	0 10	0 13	0 1	0 2	0 4	0 5	0 26	0 14	0 14	0 13	0 13	0 6	0 11	0 16	0 9	0 3	0 9	0 16
CP027619.1	4984157	T	A	17.3021	0 4	0 14	0 9	0 23	0 0	0 3	0 6	0 3	0 3	0 16	0 7	0 16	0 5	0 2	0 7	0 10	0 9	0 17	0 13	0 13	0 118	0 13	0 12	0 16	0 8	0 9	0 18	0 12	0 12	0 1	0 1	0 5	0 7	0 27	0 22	0 15	0 17	0 14	0 5	0 16	0 17	0 9	0 2	0 9	0 22
CP027619.1	4984163	T	C	16.7431	0 5	0 14	0 10	0 20	0 1	0 3	0 6	0 1	0 3	0 13	0 7	0 15	0 5	0 2	0 6	0 9	0 9	0 16	0 12	0 13	0 116	0 11	0 12	0 12	0 13	0 9	0 17	0 12	0 14	0 0	0 1	0 5	0 8	0 24	0 23	0 12	0 17	0 16	0 3	0 16	0 18	0 7	0 2	0 7	0 19
CP027619.1	4984169	G	A	17.8368	0 5	0 18	0 12	0 22	0 1	0 3	0 7	0 2	0 6	0 11	0 8	0 15	0 5	0 2	0 9	0 7	0 9	0 19	0 14	0 14	0 123	0 10	0 12	0 11	0 14	0 8	0 17	0 12	0 13	0 0	0 1	0 6	0 9	0 25	0 27	0 14	0 22	0 19	0 4	0 16	0 18	0 7	0 2	0 8	0 16
CP027619.1	4984181	GT	TC	17.2812	0 5	0 18	0 13	0 19	0 2	0 3	0 10	0 4	0 7	0 13	0 8	0 14	0 7	0 3	0 11	0 5	0 6	0 15	0 15	0 14	0 115	0 10	0 11	0 14	0 17	0 12	0 13	0 16	0 16	0 3	0 1	0 7	0 9	0 26	0 30	0 12	0 17	0 15	0 6	0 14	0 19	0 6	0 3	0 7	0 17
CP027619.1	4984217	A	G	17.5	2 0	15 0	17 0	16 0	3 0	2 0	10 0	6 0	0 11	16 0	8 0	9 0	7 0	1 0	12 0	4 0	9 0	15 0	13 0	14 0	113 0	10 0	9 0	14 0	17 0	18 0	11 0	13 0	18 0	4 0	3 0	5 0	14 0	0 27	0 29	0 18	26 0	15 0	7 0	13 0	21 0	7 0	4 0	7 0	17 0
CP027619.1	4984328	G	C	10.8056	0 0	11 0	2 0	10 0	0 0	0 0	7 0	4 0	0 8	3 0	6 0	12 0	5 0	4 0	13 0	7 0	4 0	14 0	10 0	13 0	53 0	2 0	7 0	8 0	11 0	15 0	7 0	3 0	7 0	5 0	0 0	2 0	5 0	0 33	0 18	0 19	19 0	3 0	8 0	8 0	6 0	5 0	0 0	7 0	7 0
CP027619.1	5034347	ACT	A	10.125	0 2	0 8	0 7	0 14	0 0	0 4	0 12	0 2	0 3	0 9	0 4	0 9	0 4	0 2	0 8	0 12	0 10	0 14	0 5	0 12	0 57	0 11	0 17	0 19	0 14	0 12	0 5	0 4	0 12	0 2	0 1	0 4	0 7	0 27	0 12	0 9	0 16	0 7	0 7	0 17	0 4	0 10	0 2	0 6	0 9
CP027619.1	5088370	A	C	13.0069	0 2	0 9	0 7	0 12	0 3	0 4	0 9	0 5	0 7	0 21	0 4	0 13	0 6	0 5	0 14	0 5	0 11	0 15	0 10	0 23	0 111	19 14	15 13	17 23	0 18	0 14	0 3	0 6	0 15	0 6	0 3	0 12	0 7	0 23	0 24	0 14	0 17	0 7	0 2	0 15	0 10	0 9	0 3	0 1	0 4
CP027619.1	5088377	C	T	12.8646	0 1	0 8	0 6	0 10	0 3	0 4	0 10	0 5	0 8	0 22	0 4	0 12	0 6	0 5	0 14	0 5	0 12	0 12	0 10	0 25	0 114	14 12	13 15	16 22	0 19	0 11	0 3	0 9	0 15	0 6	0 3	0 10	0 6	0 21	0 25	0 11	0 16	0 7	0 2	0 14	0 9	0 9	0 2	0 3	0 8
CP027619.1	5088424	T	C	15.2674	0 2	0 12	0 10	0 15	0 3	0 1	0 12	0 6	0 9	0 14	0 6	0 14	0 4	0 3	0 11	0 12	0 14	0 16	0 16	0 28	0 140	0 5	0 13	1 31	0 20	0 11	0 11	0 11	0 20	0 5	0 2	0 10	0 9	0 25	0 27	0 10	0 21	0 13	0 1	0 11	0 12	0 9	0 2	0 4	0 20
CP027619.1	5088469	A	C	13.2049	0 1	0 8	0 9	0 14	0 5	0 0	0 8	0 5	0 7	0 4	0 4	0 14	0 4	0 3	0 10	0 14	0 11	0 16	0 20	0 19	0 117	0 6	0 9	0 20	0 17	0 19	0 12	0 7	0 19	0 1	0 2	0 5	0 9	0 25	0 14	0 6	0 11	0 9	0 8	0 6	0 7	0 7	0 4	0 1	0 19
CP027619.1	5088493	T	TG	15.7604	0 1	0 5	8 0	9 0	0 4	0 2	0 5	0 13	0 7	0 9	0 8	12 0	5 0	3 0	0 13	0 14	0 12	0 26	0 18	0 20	0 167	10 0	8 0	15 0	16 0	16 0	9 0	0 9	0 16	0 2	0 6	0 5	0 12	0 29	0 22	0 17	0 17	0 9	0 12	0 7	0 13	0 11	0 7	0 3	0 18
CP027619.1	5088647	A	G	18.3854	0 5	0 13	0 11	0 23	0 2	0 1	0 14	0 9	0 14	0 13	0 6	0 1	0 11	0 4	0 14	0 16	0 17	0 33	0 19	0 19	0 180	0 11	0 29	0 16	0 18	0 26	0 15	0 8	0 16	0 5	0 2	0 7	0 8	0 34	0 32	0 14	0 24	0 3	0 8	0 13	0 11	0 12	0 2	0 2	0 23
CP027619.1	5088647	AATA	GATG	17.3958	0 5	0 13	0 11	0 23	0 2	0 1	0 14	0 9	0 14	0 13	0 6	0 1	0 11	0 4	0 14	0 16	0 17	0 33	0 19	0 19	0 180	0 11	0 29	0 16	0 18	0 26	0 15	0 8	0 16	0 5	0 2	0 7	0 8	0 34	0 32	0 14	0 24	0 3	0 8	0 13	0 11	0 12	0 2	0 2	0 23
CP027619.1	5088672	A	T	20.566	0 5	0 16	0 11	0 21	0 1	0 1	0 11	0 4	0 18	0 10	0 9	0 5	0 9	0 2	0 12	0 15	0 19	0 24	0 17	0 23	0 154	0 15	0 21	0 17	0 16	0 24	0 9	0 8	0 15	0 5	0 1	0 5	0 6	0 37	0 26	0 12	0 24	0 5	0 5	0 12	0 9	0 8	0 2	0 4	0 25
CP027619.1	5088677	T	C	22.7847	0 6	0 15	0 10	0 25	0 2	0 1	0 16	0 4	0 19	0 10	0 10	0 6	0 9	0 3	0 10	0 14	0 20	0 32	0 22	0 22	0 192	0 14	0 20	0 22	0 19	0 25	0 10	0 7	0 13	0 8	0 3	0 6	0 7	0 36	0 28	0 12	0 24	0 5	0 5	0 14	0 10	0 8	0 3	0 5	0 26
CP027619.1	5088683	A	G	23.0451	0 6	0 14	0 9	0 27	0 2	0 1	0 15	0 7	0 19	0 11	0 10	0 5	0 8	0 2	0 12	0 14	0 21	0 25	0 23	0 21	0 168	0 13	0 19	0 19	0 16	0 27	0 11	0 7	0 13	0 7	0 3	0 5	0 7	0 38	0 28	0 13	0 27	0 7	0 5	0 15	0 6	0 9	0 3	0 4	0 25
CP027619.1	5088698	T	C	22.6458	0 6	0 12	0 10	0 21	0 3	0 2	0 14	0 8	0 14	0 8	0 11	0 7	0 6	0 2	0 16	0 14	0 15	0 28	0 23	0 14	0 157	0 14	0 18	0 20	0 13	0 29	0 13	0 8	0 8	0 7	0 4	0 5	0 7	0 33	0 27	0 14	0 24	0 9	0 4	0 10	0 5	0 11	0 2	0 5	0 22
CP027619.1	5088701	TACA	AACG	17.2326	0 5	0 8	0 10	0 19	0 3	0 1	0 14	0 8	0 11	0 8	0 11	0 7	0 4	0 2	0 13	0 14	0 14	0 25	0 23	0 14	0 156	0 14	0 15	0 17	0 11	0 28	0 11	0 7	0 5	0 6	0 4	0 5	0 4	0 31	0 26	0 14	0 20	0 9	0 4	0 8	0 4	0 9	0 2	0 4	0 19
CP027619.1	5088704	A	G	19.7986	0 5	0 8	0 10	0 19	0 3	0 1	0 14	0 8	0 11	0 8	0 11	0 7	0 4	0 2	0 13	0 14	0 14	0 25	0 23	0 14	0 156	0 14	0 15	0 17	0 11	0 28	0 11	0 7	0 5	0 6	0 4	0 5	0 4	0 31	0 26	0 14	0 20	0 9	0 4	0 8	0 4	0 9	0 2	0 4	0 19
CP027619.1	5089157	G	A	20.5868	0 5	0 10	0 9	0 17	0 2	0 2	0 14	0 9	0 9	0 7	0 9	0 11	0 8	0 3	0 12	0 14	0 11	0 21	0 20	0 17	0 154	0 13	0 17	0 20	0 16	0 26	0 11	0 10	0 5	0 6	0 5	0 5	0 5	0 28	0 26	0 10	0 15	0 9	0 6	0 13	0 5	0 8	0 1	0 5	0 16
CP027619.1	5089190	A	G	16.3924	0 2	0 8	0 5	0 18	0 1	0 3	0 10	0 9	0 6	0 9	0 5	0 11	1 6	0 2	0 8	0 10	0 9	0 22	0 19	0 14	0 128	0 11	0 14	0 17	0 16	0 20	0 22	0 7	0 3	0 5	0 4	0 3	0 6	0 17	0 22	0 12	0 11	0 9	0 7	0 10	0 4	0 6	0 1	0 6	0 9
CP027619.1	5089191	T	C	15.7535	0 2	0 8	0 5	0 18	0 1	0 3	0 9	0 9	0 7	0 8	0 5	0 10	0 7	0 2	0 8	0 10	0 8	0 21	0 19	0 14	0 127	0 11	0 14	0 15	0 16	0 20	0 21	0 7	0 3	0 5	0 4	0 2	0 6	0 17	0 22	0 12	0 11	0 9	0 7	0 10	0 4	0 6	0 1	0 6	0 9
CP027619.1	5089199	A	G	11.9792	0 1	0 6	0 4	0 8	0 0	0 3	0 2	0 5	0 4	0 7	0 4	0 10	0 6	0 1	0 9	0 6	0 4	0 12	0 11	0 13	0 76	0 10	0 8	0 12	0 9	0 13	0 18	0 6	0 2	0 2	0 1	0 2	0 4	0 10	0 17	0 9	0 7	0 8	0 5	0 7	0 3	0 5	0 0	0 7	0 6
CP027619.1	5164326	CAGGT	TAAGC	10.566	0 4	0 10	0 11	0 22	0 3	0 7	0 2	0 7	0 10	0 5	0 2	0 2	0 0	0 0	0 19	0 14	0 13	0 0	0 1	0 43	0 263	0 8	0 8	0 2	0 18	0 8	0 8	0 7	0 1	0 4	0 2	0 4	0 15	0 21	0 13	0 18	0 4	0 6	0 3	0 16	0 3	0 2	0 3	0 29	0 21
CP027619.1	5164368	C	T	20.1562	8 1	15 0	17 0	30 0	5 0	8 0	2 0	0 22	0 17	0 11	0 6	1 0	0 0	1 0	36 0	34 0	28 0	4 0	2 1	0 75	1 394	17 2	10 0	5 0	23 0	26 0	16 0	0 8	0 18	0 12	0 2	0 10	0 21	0 34	0 38	0 48	16 0	6 0	2 0	34 1	4 0	5 0	2 0	48 0	56 0
CP027619.1	5164422	G	T	19.6597	9 0	15 0	19 0	28 0	3 1	4 0	0 0	0 18	0 17	0 6	0 5	5 0	1 0	2 0	30 0	37 0	34 0	3 0	1 1	1 62	2 408	15 1	15 0	8 0	18 1	30 0	11 0	1 7	1 25	0 12	0 1	0 2	0 19	1 43	0 30	0 41	18 0	8 0	4 0	32 0	5 0	7 0	2 0	51 0	54 0
CP027619.1	5204270	GG	TC	12.7708	0 2	0 8	0 8	0 6	0 2	0 3	0 6	0 0	0 8	0 7	0 9	0 1	0 1	0 0	0 44	0 4	0 6	0 1	0 0	0 19	0 176	0 10	0 12	0 1	0 2	0 13	0 4	0 37	0 75	0 54	0 29	0 43	0 72	0 106	0 70	0 27	0 3	0 0	0 2	0 3	0 1	0 0	0 2	0 3	0 7
CP027619.1	5204291	A	G	19.0243	0 3	0 11	0 7	0 4	0 5	0 5	0 11	0 2	0 8	0 7	0 8	0 1	0 0	0 0	0 67	0 5	0 10	0 1	0 2	0 28	0 245	0 11	0 13	0 3	0 5	0 13	0 6	0 49	0 119	0 67	0 44	0 57	0 88	0 150	0 104	0 47	0 2	0 0	0 2	0 5	0 3	0 1	0 1	0 5	0 7
CP027619.1	5204299	CGGA	AGTG	17.7569	0 4	0 9	0 7	0 3	0 5	0 3	0 8	0 2	0 5	0 6	0 5	0 1	0 0	0 0	0 54	0 4	0 9	0 1	0 0	0 25	0 217	0 9	0 10	0 3	0 6	0 13	0 5	0 44	0 127	0 59	0 43	0 49	0 80	0 122	0 98	0 38	0 0	0 0	0 1	0 4	0 3	0 2	0 1	0 4	0 6
CP027619.1	5204338	CTCC	ATCA	18.5451	0 3	0 15	0 13	0 3	0 6	0 5	0 5	0 5	0 14	0 13	0 5	0 2	0 0	0 0	0 70	0 5	0 15	0 0	0 1	0 26	0 182	0 9	0 8	0 2	0 10	0 10	0 8	0 48	0 129	0 73	0 42	0 49	0 60	0 144	0 92	0 52	0 1	0 0	0 1	0 5	0 4	0 3	0 0	0 4	0 3
CP027619.1	5204338	CTCC	ATCG	16.3993	0 3	0 15	0 13	0 3	0 6	0 5	0 5	0 5	0 14	0 13	0 5	0 2	0 0	0 0	0 70	0 5	0 15	0 0	0 1	0 26	0 182	0 9	0 8	0 2	0 10	0 10	0 8	0 48	0 129	0 73	0 42	0 49	0 60	0 144	0 92	0 52	0 1	0 0	0 1	0 5	0 4	0 3	0 0	0 4	0 3
CP027619.1	5204347	G	A	19.309	0 3	0 19	0 14	0 3	0 5	0 4	0 6	0 5	0 17	0 14	0 6	0 2	0 0	0 0	0 79	0 11	0 14	0 2	0 4	0 33	0 192	0 9	0 11	0 2	0 12	0 12	0 9	0 50	0 139	0 74	0 48	0 53	0 65	0 159	0 99	0 64	0 2	0 1	0 1	0 6	0 4	0 3	0 0	0 4	0 3
CP027619.1	5204359	C	G	17.7708	0 2	0 21	0 14	0 4	0 4	0 3	0 5	0 5	0 16	0 17	0 8	0 2	0 0	0 0	1 68	0 9	0 14	0 3	0 5	0 35	0 167	0 8	0 10	0 3	0 12	0 13	0 10	0 54	0 109	0 71	0 39	0 52	0 51	0 148	1 90	0 61	0 2	0 1	0 2	0 5	0 2	0 2	0 0	0 6	0 2
CP027619.1	5204365	C	G	18.316	0 1	0 21	0 15	0 4	0 4	0 3	0 4	0 3	0 18	0 17	0 8	0 2	0 0	0 0	0 71	0 10	0 14	0 3	0 5	0 37	1 188	0 9	0 10	0 3	0 13	0 12	0 9	0 59	0 108	0 83	0 43	0 54	0 54	0 159	0 94	0 60	0 2	0 1	0 2	0 6	0 2	0 2	0 0	0 4	0 2
CP027619.1	5204374	A	C	18.316	0 0	0 19	0 16	0 5	0 5	0 2	0 4	0 5	0 19	0 18	0 13	0 2	0 0	0 0	0 75	0 12	0 13	0 4	0 5	1 39	0 212	0 8	0 12	0 3	0 14	0 13	0 7	0 61	0 96	0 76	0 39	0 60	0 54	0 164	0 99	0 61	0 2	0 1	0 2	0 6	0 2	0 1	0 0	0 4	0 2
CP027619.1	5204377	A	C	19.3194	0 1	0 17	0 17	0 6	0 6	0 2	0 4	0 5	0 19	0 19	0 15	0 2	0 1	0 0	0 81	0 11	0 14	0 4	0 5	0 44	0 227	0 10	0 13	0 3	0 16	0 13	0 10	0 68	0 105	0 81	0 43	0 66	0 60	0 182	0 109	0 68	0 2	0 1	0 2	0 8	0 2	0 1	0 0	0 4	0 2
CP027619.1	5206331	CCTCCGGCGG	GCTCTGATGT	10.8819	0 2	0 4	0 4	0 9	0 5	0 3	0 3	0 9	0 19	0 5	0 7	0 2	0 1	0 0	0 15	0 16	0 18	0 8	0 10	0 36	0 176	0 11	0 9	0 11	0 11	0 9	0 6	0 5	0 12	0 5	0 4	0 13	0 18	0 16	0 10	0 12	0 11	0 4	0 3	0 5	0 7	0 4	0 2	0 16	0 16
CP027619.1	5206332	CTCC	ATCA	10.9688	0 2	0 4	0 4	0 9	0 5	0 3	0 3	0 9	0 19	0 5	0 7	0 2	0 1	0 0	0 15	0 16	0 18	0 8	0 10	0 36	0 176	0 11	0 9	0 11	0 11	0 9	0 6	0 5	0 12	0 5	0 4	0 13	0 18	0 16	0 10	0 12	0 11	0 4	0 3	0 5	0 7	0 4	0 2	0 16	0 16
CP027619.1	5206341	G	A	12.9549	0 2	0 6	0 5	0 10	0 7	0 4	0 6	0 10	0 20	0 5	1 7	0 3	0 1	0 0	0 16	0 17	0 25	0 9	0 11	0 37	0 203	0 13	0 9	0 13	0 13	0 10	0 8	0 7	0 13	0 5	0 6	0 16	0 20	0 21	0 11	0 16	0 11	0 4	0 6	0 6	0 7	0 4	0 3	0 17	0 19
CP027619.1	5206468	G	T	14.7639	0 6	1 30	0 15	0 27	0 10	0 10	0 11	0 15	0 19	0 11	0 8	0 5	0 0	0 3	0 16	0 20	0 19	1 9	0 14	0 28	1 209	0 17	0 17	0 10	0 12	0 13	0 6	0 12	0 30	0 13	0 6	0 17	0 30	0 26	0 14	0 30	0 15	0 8	0 1	0 10	0 6	0 2	0 6	0 13	0 22
CP027619.1	5206534	C	T	11.6424	0 5	0 15	0 11	0 17	0 4	0 4	0 9	0 13	0 20	0 11	0 5	0 6	0 2	0 2	0 11	0 12	0 12	0 15	0 9	0 21	0 181	0 10	0 14	0 17	0 16	0 6	0 8	0 12	0 22	0 16	0 6	0 9	0 22	0 16	0 14	0 19	0 5	0 3	0 2	0 11	0 4	0 2	0 1	1 14	0 11
CP027619.1	5230519	A	G	13.125	0 2	0 9	0 12	0 12	0 0	0 3	0 11	0 12	0 9	0 9	0 3	0 13	0 12	0 3	0 16	0 13	0 12	0 12	0 19	0 21	0 144	0 11	0 11	0 19	0 14	0 27	0 7	0 3	0 14	0 6	0 1	0 4	0 9	0 25	0 11	0 13	0 12	0 10	0 9	0 12	0 10	0 5	0 4	0 8	0 16
CP027619.1	5370161	C	T	10.2778	0 1	0 11	0 8	0 11	0 3	0 4	0 3	0 7	0 10	0 11	0 6	0 5	0 7	0 3	0 4	0 6	0 17	0 16	0 15	0 16	0 107	0 12	0 9	0 13	0 20	0 9	0 6	0 9	0 15	0 6	0 3	0 4	0 15	0 24	0 6	0 14	0 24	0 8	0 4	0 8	0 7	0 5	0 3	0 8	0 18
CP027619.1	5420713	G	GA	13.9375	0 6	3 27	1 15	0 10	0 1	0 7	1 4	0 8	0 12	1 14	0 7	0 4	0 4	0 2	0 22	0 14	2 15	0 7	0 9	0 36	3 172	2 18	2 26	4 27	0 23	0 28	2 19	0 14	0 39	1 17	0 5	1 12	0 23	1 22	1 10	0 13	2 39	1 13	0 6	0 33	4 24	3 12	0 5	1 16	4 25
CP027619.1	5420753	C	T	21.0035	0 5	0 33	0 24	0 17	0 7	0 9	0 8	0 11	0 11	0 21	0 17	0 11	0 10	0 6	0 30	0 22	0 23	0 12	0 11	0 35	0 254	0 37	0 46	0 41	0 51	0 47	0 36	0 18	0 45	0 21	0 6	0 17	0 28	36 0	27 0	20 0	0 62	0 35	1 17	0 43	0 34	0 22	0 6	0 18	0 41
CP027619.1	5420771	T	C	18.5069	0 4	0 37	0 19	0 17	0 8	0 8	0 8	0 9	0 12	0 18	0 17	0 12	0 9	0 4	0 22	0 24	0 21	0 12	0 13	0 28	0 240	0 37	0 42	0 37	0 52	0 50	0 34	0 15	0 34	0 16	0 4	0 16	0 28	24 0	26 0	19 0	0 51	0 29	0 23	0 45	0 21	0 19	0 8	0 16	0 34
CP027619.1	5420805	C	T	29.4479	0 6	0 56	0 33	0 34	0 15	0 9	0 15	0 14	0 19	0 42	0 25	0 18	0 14	0 4	0 33	0 30	0 26	0 12	0 19	0 49	0 416	0 59	0 60	0 59	0 62	0 70	0 44	0 27	0 46	0 18	0 5	0 18	0 39	51 0	32 0	39 0	0 64	0 45	0 27	0 48	0 45	0 37	0 11	0 32	0 41
CP027619.1	5420813	TCG	CCA	28.5694	0 6	0 59	0 31	0 29	0 14	0 9	0 14	0 14	0 22	0 41	0 25	0 18	0 10	0 4	0 31	0 30	0 23	0 7	0 18	0 50	0 426	0 57	0 57	0 53	0 58	0 61	0 40	0 27	0 48	0 19	0 5	0 17	0 40	50 0	29 0	39 0	0 62	0 35	0 26	0 43	0 48	0 33	0 11	0 31	0 42
CP027619.1	5433787	A	C	12.6319	0 6	0 22	0 18	0 18	0 12	0 7	0 10	0 10	0 15	0 5	0 6	0 12	0 10	0 7	0 17	0 20	0 16	0 12	0 13	26 0	142 1	0 20	0 16	0 13	0 37	0 25	1 10	0 9	0 15	0 3	0 6	0 9	0 10	0 17	0 19	0 16	0 24	0 14	0 3	0 23	0 13	0 11	0 4	0 18	0 21
CP027619.1	5499896	A	C	18.1875	0 1	0 15	0 14	0 15	0 2	0 5	0 18	0 14	0 11	0 8	0 4	0 30	0 26	0 4	0 15	0 28	0 31	0 33	0 27	0 31	0 211	0 15	0 12	0 20	0 23	0 15	0 11	0 18	0 22	0 13	0 5	0 6	0 16	0 56	0 26	0 35	0 40	0 21	0 11	0 16	0 20	0 13	0 6	0 12	0 17
CP027619.1	5500010	G	C	15.7639	0 2	0 8	0 8	0 12	0 3	0 3	0 12	0 10	0 16	0 9	0 8	1 31	0 21	0 6	0 15	0 21	0 25	0 31	0 32	0 25	1 135	0 13	0 11	0 17	0 18	0 22	0 13	0 7	0 29	0 5	0 1	0 5	0 2	0 47	0 20	0 13	0 28	0 9	0 2	0 13	0 10	0 8	0 2	0 5	0 11
CP027619.1	5500010	GAAAA	CAAAT	15.2396	0 2	0 8	0 8	0 12	0 3	0 3	0 12	0 10	0 16	0 9	0 8	0 31	0 21	0 6	0 15	0 21	0 25	0 31	0 32	0 25	0 135	0 13	0 11	0 17	0 18	0 22	0 13	0 7	0 29	0 5	0 1	0 5	0 2	0 47	0 20	0 13	0 28	0 9	0 2	0 13	0 10	0 8	0 2	0 5	0 11
CP027619.1	5500017	GAAGAT	TAACAG	15.1875	0 2	0 5	0 9	0 12	0 2	0 3	0 7	0 8	0 15	0 11	0 6	0 31	0 21	0 7	0 17	0 21	0 24	0 29	0 28	0 18	0 116	0 12	0 10	0 16	0 18	0 24	0 12	0 5	0 30	0 3	0 0	0 5	0 2	0 48	0 21	0 12	0 25	0 10	0 3	0 12	0 7	0 8	0 2	0 5	0 10
CP027619.1	5500022	T	G	14.3438	0 2	0 5	0 9	0 12	0 2	0 3	0 7	0 8	0 15	0 11	0 6	0 31	0 21	0 7	0 17	0 21	0 24	0 29	0 28	0 18	0 116	0 12	0 10	0 16	0 18	0 24	0 12	0 5	0 30	0 3	0 0	0 5	0 2	0 48	0 21	0 12	0 25	0 10	0 3	0 12	0 7	0 8	0 2	0 5	0 10
CP027619.1	5500027	C	T	16.8576	0 4	0 5	0 9	0 13	0 3	0 3	0 9	0 7	0 14	0 12	0 5	0 33	0 23	0 9	0 22	0 21	0 23	0 28	0 29	0 16	0 125	0 14	0 9	0 17	0 17	0 19	0 9	0 6	0 33	0 3	0 0	0 5	0 5	0 47	0 20	0 12	0 26	0 11	0 3	0 14	0 6	0 8	0 2	0 5	0 9
CP027619.1	5500035	A	T	17.7396	0 4	0 5	0 8	0 12	0 2	0 3	0 10	0 8	0 11	0 11	0 5	0 32	0 23	0 9	0 22	0 23	0 21	0 31	0 28	0 19	0 132	0 18	0 10	0 16	0 20	0 21	0 12	0 4	0 33	0 4	0 0	0 5	0 6	0 38	0 20	0 11	0 27	0 10	0 3	0 18	0 5	0 10	0 2	0 8	0 13
CP027619.1	5500083	C	T	11.5694	0 3	0 7	0 7	0 6	0 1	0 1	0 7	0 3	0 4	0 9	0 5	0 16	0 13	0 2	0 11	0 14	0 20	0 18	0 12	0 14	0 105	0 12	0 10	0 8	0 14	0 10	0 8	0 5	0 16	0 2	0 2	0 3	0 7	0 25	0 12	0 10	0 11	0 8	0 6	0 12	0 5	0 4	0 1	0 9	0 8
CP027619.1	5526820	G	C	10.2535	0 1	0 10	0 6	0 12	0 2	0 1	0 10	0 2	0 12	0 6	0 4	0 6	0 5	0 3	0 8	0 8	0 12	0 19	0 16	0 19	0 75	0 8	0 10	0 6	0 10	0 10	0 11	0 8	0 10	0 5	0 3	0 12	0 10	0 27	0 7	0 11	0 12	0 10	0 6	0 11	0 5	0 3	0 3	0 13	0 19
CP027619.1	5547515	T	C	16.25	0 4	0 19	0 11	0 18	0 4	0 5	0 7	0 9	0 6	0 15	0 12	0 32	0 22	0 8	0 18	0 8	1 17	0 20	0 25	0 15	0 106	0 14	0 11	0 16	0 25	0 9	0 8	0 11	0 23	0 10	0 7	0 10	0 4	0 37	0 25	0 10	0 35	0 15	0 15	0 15	0 17	0 11	0 2	0 14	0 26
CP027619.1	5547530	A	G	18.6146	0 3	0 21	0 9	1 22	0 5	0 5	0 14	0 8	0 9	0 14	0 10	0 39	0 28	0 5	0 17	0 11	0 22	0 19	0 24	0 20	0 121	0 17	0 13	0 25	0 25	0 9	0 7	0 14	0 25	0 10	0 6	0 12	0 8	0 31	0 28	0 16	1 38	0 18	0 15	0 20	0 17	0 12	0 3	0 15	0 28
CP027619.1	5547543	C	A	27.0451	0 3	0 24	0 17	0 31	0 6	0 4	0 28	0 14	0 17	0 20	0 9	0 62	0 41	0 5	0 25	0 18	0 31	0 39	0 25	0 28	0 177	0 27	0 20	0 29	0 22	0 27	0 14	0 18	0 39	1 16	0 10	0 13	0 17	0 49	0 45	0 31	0 59	0 25	0 18	0 30	0 21	0 19	0 5	0 27	0 44
CP027619.1	5547551	TC	AT	26.0174	0 3	0 23	0 18	0 32	0 5	0 5	0 35	0 13	0 17	0 19	0 8	0 59	0 37	0 5	0 24	0 17	0 33	0 37	0 23	0 29	0 172	0 24	0 19	0 28	0 19	0 27	0 13	0 18	0 40	0 18	0 8	0 12	0 17	0 46	0 47	0 36	0 62	0 23	0 17	0 31	0 19	0 19	0 5	0 27	0 40
CP027619.1	5547575	C	T	26.8958	0 3	0 20	0 17	0 31	0 10	0 5	0 37	0 12	0 18	0 21	0 10	0 55	0 42	0 5	0 25	0 24	0 31	0 39	0 31	0 33	0 166	0 27	0 18	0 26	0 22	0 34	0 14	0 19	0 41	0 18	0 9	0 17	0 21	0 51	0 47	0 41	0 65	0 22	0 16	0 33	0 19	0 19	0 4	0 25	0 44
CP027619.1	5547587	CCCT	TCCG	26.2951	0 3	0 17	0 17	0 30	0 8	0 3	0 31	0 10	0 18	0 21	0 11	0 62	0 46	0 4	0 21	0 26	0 35	0 38	0 31	0 37	0 167	0 29	0 21	0 26	0 24	0 33	0 19	0 19	0 45	0 14	0 8	0 18	0 20	0 50	0 40	0 42	0 56	0 23	0 12	0 35	0 18	0 18	0 4	0 25	0 42
CP027619.1	5547708	A	C	40.934	0 5	0 32	0 20	0 33	0 11	0 3	0 35	0 23	1 37	0 32	0 19	0 83	0 60	0 7	0 33	0 29	0 33	0 48	0 66	0 60	0 269	0 37	0 37	0 27	0 46	0 48	0 25	0 22	0 69	0 15	0 8	0 26	0 36	2 75	0 52	0 47	0 81	0 42	0 19	0 42	0 28	0 19	1 7	1 48	0 43
CP027619.1	5547743	C	T	50.9896	0 8	0 39	0 31	0 38	0 7	0 2	0 37	0 29	0 47	0 38	0 28	0 101	0 64	0 15	0 35	0 36	0 32	0 63	0 80	0 78	0 388	0 43	0 41	0 39	0 66	0 57	0 38	0 22	0 69	0 16	0 9	0 31	0 40	0 104	0 51	0 62	0 100	0 47	0 24	0 47	0 36	0 23	0 14	0 66	0 27
CP027619.1	5547748	TA	CT	55.5694	0 6	0 43	0 32	0 38	0 10	0 3	0 37	0 28	0 51	0 40	0 31	0 98	0 68	0 19	0 35	0 36	0 34	0 69	0 85	0 79	0 441	0 49	0 46	0 37	0 73	0 64	0 40	0 25	0 77	0 17	0 11	0 30	0 42	0 119	0 53	0 66	0 115	0 49	0 30	0 52	0 37	0 28	0 18	0 71	0 33
CP027619.1	5547767	C	T	63.25	0 5	0 40	0 36	0 43	0 13	0 4	0 43	0 28	0 53	0 49	0 27	0 91	0 74	0 23	0 39	0 41	0 39	0 90	0 102	0 80	0 469	0 56	0 47	0 48	0 67	0 72	0 47	0 27	0 89	0 24	0 10	0 32	0 42	0 122	0 62	0 72	0 122	0 57	0 29	0 60	0 40	0 27	0 18	0 72	0 48
CP027619.1	5547779	A	C	50.3542	0 5	0 35	0 28	0 42	0 12	0 3	0 30	0 21	0 39	0 41	0 26	0 72	0 56	0 22	0 27	0 32	0 35	0 78	0 82	0 71	0 367	0 47	0 39	0 37	0 59	0 62	0 39	0 26	0 65	0 22	0 9	0 24	0 30	0 102	0 47	0 59	0 87	0 40	0 24	0 48	0 32	0 23	0 15	0 51	0 40
CP027619.1	5547791	AGCT	GGCC	47.0972	0 5	0 34	0 26	0 37	0 13	0 5	0 28	0 24	0 38	0 37	0 18	0 69	0 49	0 19	0 30	0 31	0 35	0 72	0 76	0 64	0 319	0 45	0 37	0 31	0 55	0 61	0 35	0 28	0 63	0 25	0 9	0 26	0 30	0 94	0 48	0 50	0 79	0 44	0 19	0 53	0 31	0 22	0 13	0 47	0 34
CP027619.1	5547817	GAGTT	AAGTC	56.3333	0 6	0 39	0 23	0 44	0 13	0 9	0 33	0 26	0 42	0 41	0 19	0 94	0 83	0 16	0 48	0 50	0 38	0 86	0 99	0 66	0 411	0 58	0 47	0 47	0 70	0 79	0 37	0 42	0 89	0 34	0 13	0 33	0 41	0 120	0 76	0 60	0 99	0 66	0 27	0 61	0 42	0 30	0 11	0 40	0 62
CP027619.1	5547827	G	C	51.9028	0 6	0 37	0 20	1 39	0 13	0 9	0 34	0 27	0 34	0 38	0 16	0 91	0 85	0 19	0 41	0 47	0 32	0 74	0 85	0 62	1 387	0 48	0 37	1 42	0 58	0 71	0 31	0 38	0 83	0 35	0 12	0 32	0 38	1 111	0 67	0 56	0 95	0 64	0 23	0 53	1 36	0 29	0 10	0 34	0 58
CP027619.1	5547937	T	G	70.4931	0 7	0 55	0 53	0 57	0 26	0 14	0 77	0 32	0 50	0 54	0 37	0 136	0 118	0 22	0 53	0 73	0 52	0 106	0 105	0 86	1 628	0 79	0 61	0 66	0 85	0 83	0 62	0 57	0 119	0 30	0 30	1 66	0 66	0 155	0 88	0 116	0 138	0 83	1 45	0 84	0 75	0 52	1 18	0 57	0 86
CP027619.1	5548029	T	G	23.0208	0 2	0 16	0 13	0 16	0 2	0 1	0 24	0 6	0 8	0 13	0 8	0 20	0 18	0 5	0 14	0 3	0 15	0 32	0 28	0 25	0 161	0 21	0 22	0 23	0 35	0 33	0 11	0 17	0 53	0 11	0 7	0 18	0 25	0 60	0 39	0 35	0 33	0 26	0 13	0 18	0 22	0 15	0 5	0 19	0 28
CP027619.1	5548227	CT	C	10.7569	0 6	0 8	0 6	0 18	0 2	0 2	0 9	0 3	0 11	0 16	0 12	0 2	0 2	0 3	0 7	0 9	0 6	0 7	0 5	0 8	0 80	0 19	0 19	0 39	0 17	0 19	0 6	0 7	0 10	0 5	0 1	0 2	0 6	0 10	0 8	0 12	0 15	0 8	0 2	0 6	0 3	0 5	0 2	0 1	0 18
CP027619.1	5548237	ACTCG	TCTCA	11.9062	0 7	0 12	0 6	0 20	0 3	0 2	0 8	0 3	0 14	0 18	0 13	0 3	0 2	0 4	0 7	0 8	0 7	0 12	0 6	0 11	0 93	0 18	0 21	0 36	0 16	0 17	0 6	0 8	0 10	0 9	0 1	0 1	0 5	0 15	0 9	0 14	0 16	0 8	0 1	0 9	0 3	0 5	0 3	0 0	0 18
CP027619.1	5648591	G	C	18.8507	0 5	0 13	0 11	0 16	0 1	0 3	0 14	0 3	0 9	0 9	0 4	0 48	0 34	0 7	0 14	0 8	0 13	0 51	0 40	0 19	0 163	0 20	0 19	0 27	0 35	0 31	0 21	0 8	0 28	0 13	0 5	1 6	0 9	0 32	0 23	0 15	0 33	0 15	0 11	1 26	0 19	0 27	0 2	0 7	0 22
CP027619.1	5687478	AG	CT	39.4861	0 14	0 27	0 4	0 131	0 23	0 20	0 1	0 50	0 76	0 33	0 26	0 13	0 11	0 0	0 10	0 70	0 78	0 11	0 9	0 95	0 616	0 37	0 41	0 22	0 78	0 43	0 12	0 29	0 51	0 26	0 15	0 45	0 44	0 11	0 6	0 8	0 15	0 10	0 5	0 15	0 6	0 3	0 4	0 27	0 19
CP027619.1	5687487	C	G	42.0243	0 15	0 29	0 4	0 139	0 26	1 16	0 1	0 55	0 83	0 35	0 26	0 12	0 13	0 0	0 12	0 76	0 78	0 11	0 8	0 102	0 651	0 35	0 43	0 22	0 84	0 45	0 12	0 32	1 54	0 28	0 18	0 46	0 45	0 11	0 5	0 8	0 16	0 12	0 5	0 19	0 7	0 4	0 2	0 32	0 19
CP027619.1	5687491	C	A	42.4965	0 17	0 29	0 4	0 140	0 28	0 18	0 1	0 54	1 84	0 36	0 26	0 14	0 13	0 0	0 13	0 76	2 78	0 12	0 8	0 106	2 668	0 36	0 44	0 20	0 84	1 47	0 12	0 33	1 55	0 28	0 16	0 47	0 45	0 10	0 5	0 8	0 16	1 12	0 5	0 19	0 7	0 5	0 2	0 32	0 19
CP027619.1	5687495	T	C	44.0799	0 18	0 28	0 4	1 141	0 29	0 16	0 1	0 61	0 84	0 39	0 27	0 15	0 13	0 0	0 12	0 80	0 86	0 12	0 8	0 112	0 690	0 38	0 44	0 18	0 88	0 50	0 10	0 33	0 59	0 31	0 16	0 51	0 47	0 13	0 7	0 10	0 17	0 13	0 4	0 19	0 8	0 5	0 2	0 28	0 19
CP027619.1	5687538	C	A	33.8021	0 17	0 26	0 3	1 86	0 21	0 14	0 1	1 37	0 50	0 27	0 18	0 17	0 10	0 0	0 8	0 61	0 69	0 7	0 8	0 98	3 582	0 26	0 33	0 8	0 62	0 52	0 8	0 22	0 39	0 24	0 15	0 55	0 35	0 9	0 5	0 10	0 22	0 8	0 1	0 11	0 5	0 6	0 4	0 21	0 11
CP027619.1	5698850	A	G	11.7812	0 7	0 10	0 6	0 15	0 4	0 2	0 10	0 6	0 12	0 9	0 8	0 19	0 10	0 5	0 16	0 6	0 7	0 7	0 11	0 17	0 68	0 10	0 12	0 17	0 16	0 13	0 9	0 6	0 9	0 9	0 4	0 11	0 8	0 23	0 15	0 11	0 19	0 10	0 2	0 13	0 4	0 8	0 1	0 15	0 22
CP027619.1	5698885	CAT	C	14.6701	6 0	10 0	5 0	0 18	1 0	3 0	13 0	0 10	10 0	6 0	7 0	10 0	7 0	8 0	10 0	10 0	11 0	9 0	14 0	16 0	66 0	20 0	9 0	23 0	22 0	17 0	13 0	6 0	11 0	12 0	5 0	9 0	12 0	0 32	0 26	0 12	16 0	13 0	4 0	13 0	7 0	5 0	3 0	12 0	20 0
CP027619.1	5698928	C	T	20.3021	5 0	20 1	12 0	25 0	5 0	4 0	16 0	12 0	17 0	12 0	8 0	16 0	6 0	12 0	14 0	19 0	19 0	19 0	17 0	13 0	134 0	31 0	13 0	35 1	20 0	30 0	16 0	12 0	16 0	12 0	6 0	16 0	14 0	38 0	34 0	15 0	16 0	13 0	10 0	24 0	16 0	11 0	6 0	18 0	26 0
CP027619.1	5699017	A	G	22.5139	0 1	0 23	0 16	0 26	0 4	0 8	0 8	0 10	0 18	0 23	0 9	0 23	0 12	0 6	0 20	0 16	0 19	0 24	0 15	0 23	0 184	0 24	0 29	0 36	0 29	0 27	0 18	0 9	0 17	0 12	0 9	0 10	0 22	0 32	0 20	0 30	0 43	0 16	0 14	0 19	0 16	0 8	0 9	0 22	0 34
CP027619.1	5699023	GAAAAAATC	AAAAAATCA	20.7778	0 1	0 20	0 12	0 27	0 4	0 9	0 11	0 10	0 21	0 24	0 9	0 20	0 10	0 6	0 20	0 16	0 19	0 21	0 16	0 24	0 153	0 21	0 27	0 30	0 26	0 28	0 17	0 8	0 15	0 10	0 8	0 11	0 21	0 26	0 18	0 35	0 34	0 16	0 15	0 17	0 12	0 7	0 6	0 17	0 32
CP027619.1	5699033	G	A	23.2882	1 0	22 0	15 0	0 30	4 0	9 0	11 0	0 11	23 0	25 0	10 0	22 0	12 0	5 0	20 0	18 0	20 0	24 0	17 0	28 0	174 0	23 0	32 0	37 0	29 0	30 0	19 0	8 0	18 0	11 0	9 0	11 0	20 0	0 32	0 18	0 40	40 0	17 0	15 0	18 0	14 0	7 0	7 0	21 0	35 0
CP027619.1	5699038	G	A	25.4549	0 1	0 25	0 16	0 36	0 5	0 9	0 13	0 14	0 23	0 25	0 13	0 25	0 12	0 6	0 20	0 18	0 20	0 29	0 19	0 32	0 205	0 25	0 34	0 42	0 30	0 36	0 21	0 8	0 22	0 11	0 9	0 12	0 19	0 35	0 22	0 40	0 45	0 19	0 16	0 18	0 16	0 8	0 8	0 27	0 38
CP027619.1	5730331	GGAC	AGAG	10.3229	0 4	0 9	0 6	0 9	0 9	0 1	0 12	0 4	0 2	0 6	0 3	0 6	0 6	0 7	0 8	0 12	0 9	0 10	0 8	0 12	0 149	0 8	0 6	0 19	0 8	0 6	0 9	0 4	0 11	0 5	0 1	0 8	0 7	0 15	0 6	0 10	0 16	0 16	0 3	0 7	0 8	0 9	0 1	0 12	0 5
CP027619.1	5730334	C	G	10.5243	0 4	0 9	0 6	0 9	0 9	0 1	0 12	0 4	0 2	0 6	0 3	0 6	0 6	0 7	0 8	0 12	0 9	0 10	0 8	0 12	0 149	0 8	0 6	0 19	0 8	0 6	0 9	0 4	0 11	0 5	0 1	0 8	0 7	0 15	0 6	0 10	0 16	0 16	0 3	0 7	0 8	0 9	0 1	0 12	0 5
CP027619.1	5730478	C	T	11.2049	0 5	0 10	0 8	0 11	0 1	0 5	0 11	0 6	0 4	0 9	0 1	0 7	0 6	0 4	0 12	0 11	0 7	0 10	0 9	0 26	0 99	0 8	0 9	0 15	0 12	0 7	0 9	0 6	0 11	0 6	0 4	0 2	0 5	0 23	0 8	0 10	0 14	0 9	0 11	0 13	0 7	0 8	0 2	0 8	0 11
CP027619.1	5787013	T	A	12.4236	0 1	0 12	0 9	0 9	0 14	0 3	0 18	0 9	0 14	0 18	0 7	0 13	0 10	0 18	0 9	0 17	0 13	0 7	0 13	0 3	0 8	0 16	0 11	0 13	0 2	0 5	0 7	0 8	0 13	0 9	0 7	0 12	0 8	0 22	0 12	0 17	0 14	0 13	0 20	0 6	0 22	0 10	0 0	0 7	0 14
CP027619.1	5787163	T	C	32.7049	0 12	0 34	0 14	0 20	0 19	1 16	0 36	0 26	0 23	0 40	0 19	0 42	0 29	0 30	0 32	0 38	0 27	0 31	0 39	0 14	0 67	0 32	0 34	0 40	0 10	0 12	0 34	0 12	0 37	0 22	0 13	0 24	0 19	1 73	0 40	0 40	0 49	0 25	0 28	0 34	0 36	0 20	0 9	0 19	0 56
CP027619.1	5787184	A	G	33.5104	0 12	0 34	0 9	0 25	0 18	0 12	0 35	0 30	0 23	0 49	0 21	0 37	0 25	0 30	0 26	0 34	0 39	0 30	0 32	0 18	0 87	0 40	0 30	0 34	0 14	0 12	0 34	0 16	0 44	0 21	0 13	0 23	0 21	0 69	0 49	1 41	0 43	0 24	0 20	0 41	0 40	0 25	0 8	0 16	0 50
CP027619.1	5787247	T	C	40.7535	0 14	0 39	0 24	0 30	0 19	0 13	0 26	0 28	0 29	1 43	0 25	0 44	0 45	0 25	0 41	0 55	0 42	0 41	0 38	0 23	0 128	0 40	0 32	0 40	0 16	0 18	0 32	0 16	0 44	0 22	0 10	0 28	0 27	0 86	0 52	0 35	1 75	0 34	0 26	0 44	0 36	0 26	0 5	0 19	0 51
CP027619.1	5787253	AACC	TACA	38.1667	0 17	0 34	0 27	0 25	0 20	0 9	0 27	0 26	0 29	0 35	0 22	0 39	0 41	0 21	0 36	0 50	0 34	0 33	0 37	0 23	0 111	0 36	0 27	0 44	0 15	0 18	0 33	0 13	0 37	0 18	0 10	0 26	0 24	0 77	0 38	0 34	0 76	0 30	0 24	0 32	0 31	0 24	0 3	0 18	0 48
CP027619.1	5787268	C	A	42.7465	0 18	0 41	0 27	0 26	0 20	0 12	0 25	1 25	0 34	0 34	0 14	0 45	0 46	0 25	0 46	0 49	0 38	1 32	0 40	0 21	0 131	0 34	0 24	0 44	0 15	0 18	0 32	1 10	0 40	0 21	0 10	0 30	0 28	0 94	1 34	0 37	0 80	0 27	0 24	0 32	0 36	0 29	0 4	0 25	0 47
CP027619.1	5787280	C	T	55.4792	0 17	0 41	0 38	0 30	0 23	0 18	0 53	0 27	0 32	0 48	0 16	0 55	0 58	0 35	0 44	0 62	0 61	0 37	0 38	0 23	0 167	0 48	0 24	0 43	0 13	0 18	1 38	0 14	0 56	0 18	0 23	0 29	1 40	0 111	0 46	0 58	0 91	0 35	0 29	0 31	0 46	0 39	0 9	0 23	0 61
CP027619.1	5787307	C	T	61.7396	0 20	0 55	0 42	0 32	0 20	0 19	0 60	0 25	0 40	1 48	0 17	0 69	0 51	0 39	0 44	0 73	1 63	0 36	0 42	0 28	0 176	0 45	0 25	0 54	0 15	0 19	1 48	0 15	0 63	0 28	0 28	0 30	0 55	0 121	0 58	0 73	0 97	0 41	0 33	0 33	0 52	0 43	0 6	0 23	0 67
CP027619.1	5787316	T	C	54.3229	0 22	0 56	0 47	0 36	0 21	0 18	0 60	0 25	0 41	0 45	0 17	0 75	0 52	0 36	0 46	0 72	0 69	0 44	0 42	0 31	0 179	0 50	0 38	0 62	0 14	0 20	1 45	0 19	0 68	0 34	0 29	0 37	0 45	0 121	0 62	0 79	0 81	0 34	0 35	0 32	0 53	0 41	0 7	0 31	0 75
CP027619.1	5787316	TCTC	CTTG	54.0208	0 22	0 56	0 47	0 36	0 21	0 18	0 60	0 25	0 41	0 45	0 17	0 75	0 52	0 36	0 46	0 72	0 69	0 44	0 42	0 31	0 179	0 50	0 38	0 62	0 14	0 20	0 45	0 19	0 68	0 34	0 29	0 37	0 45	0 121	0 62	0 79	0 81	0 34	0 35	0 32	0 53	0 41	0 7	0 31	0 75
CP027619.1	5787328	G	C	61.1007	0 18	0 57	1 38	0 36	0 18	0 16	0 53	0 25	0 43	0 47	0 15	0 76	0 45	0 41	0 43	0 66	0 68	0 46	0 40	1 28	0 178	0 48	0 40	0 61	0 12	0 20	1 50	0 20	0 71	0 37	0 27	0 32	1 46	1 122	0 59	1 76	0 80	0 36	0 38	0 34	0 63	0 37	0 8	0 31	0 85
CP027619.1	5787337	T	A	55.0521	0 17	1 55	0 44	0 32	0 19	0 15	1 52	0 25	1 42	0 43	0 21	1 67	0 50	0 40	0 40	1 62	0 66	0 48	0 38	0 29	0 159	0 49	0 42	0 64	0 15	0 21	0 51	0 21	0 66	0 32	0 27	0 30	0 46	1 122	0 57	0 77	0 79	0 37	0 38	0 34	0 62	0 36	0 7	0 30	0 76
CP027619.1	5787343	C	A	55.8264	0 19	0 58	0 47	0 34	0 23	0 16	0 52	0 28	0 45	0 41	0 22	1 67	0 53	0 43	0 40	0 57	1 64	0 44	0 38	0 29	1 172	0 46	0 44	0 71	0 18	0 23	0 59	0 21	0 66	0 36	0 27	0 31	0 51	0 124	0 61	0 71	1 79	0 38	0 45	0 37	0 63	0 38	0 7	0 28	0 79
CP027619.1	5787343	C	G	55.6042	0 19	0 58	0 47	0 34	0 23	0 16	0 52	0 28	0 45	0 41	0 22	1 67	0 53	0 43	0 40	0 57	1 64	1 44	0 38	0 29	0 172	0 46	0 44	0 71	0 18	0 23	0 59	0 21	0 66	0 36	0 27	0 31	0 51	1 124	0 61	0 71	0 79	0 38	0 45	0 37	0 63	0 38	0 7	0 28	0 79
CP027619.1	5787358	GTCCACT	ATCAACA	45.0938	0 17	0 43	0 32	0 24	0 14	0 10	0 33	0 25	0 34	0 31	0 21	0 54	0 41	0 33	0 30	0 52	0 48	0 40	0 24	0 15	0 164	0 31	0 31	0 57	0 12	0 14	0 47	0 16	0 49	0 25	0 8	0 28	0 45	0 82	0 40	0 53	0 76	0 29	0 31	0 27	0 49	0 23	0 3	0 28	0 61
CP027619.1	5787358	GTCCACT	ATCCACA	43.5139	0 17	0 43	0 32	0 24	0 14	0 10	0 33	0 25	0 34	0 31	0 21	0 54	0 41	0 33	0 30	0 52	0 48	0 40	0 24	0 15	0 164	0 31	0 31	0 57	0 12	0 14	0 47	0 16	0 49	0 25	0 8	0 28	0 45	0 82	0 40	0 53	0 76	0 29	0 31	0 27	0 49	0 23	0 3	0 28	0 61
CP027619.1	5787376	G	A	59.8889	0 19	0 65	0 38	0 33	0 22	0 16	0 47	0 38	0 47	0 37	0 28	0 72	0 57	0 40	0 32	0 69	0 53	0 46	0 37	0 22	0 236	0 50	0 49	0 73	0 19	0 20	0 55	0 26	0 57	0 31	0 13	0 26	0 54	0 97	0 62	0 72	0 87	0 46	0 38	0 42	0 63	0 25	0 5	0 37	0 70
CP027619.1	5787382	G	A	58.3889	0 19	0 62	0 36	0 35	0 21	0 14	0 47	0 40	0 50	0 32	0 29	0 74	0 61	0 38	0 33	0 68	0 55	0 43	0 39	0 23	0 244	0 45	0 49	0 70	0 21	0 22	0 50	0 24	0 56	0 26	0 13	0 25	0 49	0 93	0 61	0 67	0 87	0 43	0 34	0 37	0 64	0 24	0 6	0 36	0 67
CP027619.1	5787388	G	A	60.6944	0 21	0 65	1 39	0 35	0 22	0 14	0 48	0 46	0 50	0 35	0 31	0 76	0 62	0 39	0 33	0 74	0 60	0 47	0 44	0 24	0 273	0 47	0 47	0 70	0 24	0 23	0 57	0 24	0 60	0 27	0 17	0 25	0 48	0 100	0 64	0 69	0 93	0 45	0 34	0 38	0 67	0 27	0 6	0 35	0 77
CP027619.1	5787397	TTCC	ATCA	53.5139	0 16	0 61	0 35	0 33	0 22	0 16	0 40	0 44	0 42	0 36	0 32	0 75	0 65	0 36	0 32	0 75	0 56	0 47	0 51	0 19	0 273	0 51	0 42	0 56	0 24	0 25	0 59	0 27	0 58	0 21	0 16	0 24	0 43	0 101	0 64	0 64	0 93	0 45	0 33	0 43	0 56	0 28	0 8	0 32	0 62
CP027619.1	5787400	C	A	55.9236	0 16	1 61	0 35	0 33	0 22	0 16	1 40	0 44	0 42	0 36	0 32	0 75	0 65	0 36	0 32	0 75	0 56	0 47	0 51	0 19	0 273	1 51	0 42	0 56	0 24	0 25	0 59	1 27	0 58	0 21	0 16	0 24	0 43	0 101	0 64	0 64	2 93	0 45	0 33	0 43	1 56	0 28	0 8	0 32	0 62
CP027619.1	5787415	CAACGGC	AAACGGT	52.9618	0 15	0 60	0 31	0 29	0 21	0 13	0 47	0 43	0 36	0 44	0 28	0 69	0 56	0 37	0 35	0 86	0 58	0 41	0 43	0 25	0 302	0 55	0 37	0 50	0 21	0 20	0 39	0 23	0 62	0 21	0 15	0 29	0 42	0 86	0 63	0 69	0 97	0 47	0 34	0 49	0 52	0 23	0 7	0 28	0 56
CP027619.1	5787415	CAACGGC	AAATGGT	51.3958	0 15	0 60	0 31	0 29	0 21	0 13	0 47	0 43	0 36	0 44	0 28	0 69	0 56	0 37	0 35	0 86	0 58	0 41	0 43	0 25	0 302	0 55	0 37	0 50	0 21	0 20	0 39	0 23	0 62	0 21	0 15	0 29	0 42	0 86	0 63	0 69	0 97	0 47	0 34	0 49	0 52	0 23	0 7	0 28	0 56
CP027619.1	5787430	C	T	64.8854	0 18	0 71	0 40	0 33	0 23	0 15	1 52	0 45	0 49	0 50	0 29	0 90	0 76	0 39	0 42	0 92	0 61	0 47	0 62	0 46	0 444	0 68	0 48	0 63	0 36	0 37	0 45	0 30	0 77	0 28	0 22	0 42	0 39	0 115	0 78	0 86	0 103	0 64	0 37	0 68	0 61	0 27	0 18	0 26	0 74
CP027619.1	5787445	CAAT	AAAC	69.9097	0 19	0 62	0 47	0 39	0 25	0 10	0 63	0 43	0 69	0 53	0 24	0 105	0 95	0 34	0 47	0 86	0 65	0 58	0 74	0 71	0 541	0 70	0 55	0 65	0 52	0 49	0 48	0 26	0 90	0 32	0 24	0 42	0 33	0 141	0 88	0 97	0 109	0 58	0 37	0 69	0 66	0 29	0 25	0 30	0 83
CP027619.1	5787496	G	T	96.0035	0 25	0 76	0 66	1 50	0 28	0 14	0 100	0 66	1 85	0 74	0 34	0 160	0 137	1 37	0 70	0 95	0 81	0 108	0 118	0 111	2 909	0 79	0 94	0 72	2 83	0 81	0 46	0 55	1 131	0 49	0 29	0 52	0 61	0 192	1 109	1 146	0 141	0 68	0 63	0 85	1 88	0 53	0 22	0 52	0 110
CP027619.1	5787511	T	A	98.5764	0 22	1 86	1 59	0 46	0 28	0 14	1 108	0 69	1 75	1 72	0 42	2 158	0 141	0 32	0 73	0 93	1 87	0 113	0 125	1 111	10 989	0 83	0 93	1 72	1 77	0 85	1 48	0 53	0 133	0 49	0 26	0 52	0 57	0 181	3 97	2 150	1 145	1 70	0 63	2 91	1 77	1 59	0 18	0 61	0 104
CP027619.1	5787517	C	T	109.858	0 27	0 101	0 60	0 51	0 34	0 17	0 129	0 76	0 75	0 83	0 46	0 172	0 152	0 36	0 81	0 95	0 98	0 119	0 142	0 126	0 1134	0 107	0 94	0 84	0 92	0 109	0 67	0 67	0 137	0 56	0 25	0 63	0 70	0 210	0 120	0 158	0 166	0 80	0 69	0 104	0 82	0 63	0 19	0 67	0 114
CP027619.1	5787526	CGCG	TGCT	102.26	0 21	0 85	0 57	0 49	0 29	0 14	0 119	0 70	0 64	0 83	0 40	0 164	0 133	0 32	0 78	0 92	0 92	0 118	0 131	0 139	0 1080	0 93	0 84	0 75	0 99	0 106	0 70	0 58	0 129	0 48	0 26	0 59	0 58	0 188	0 117	0 148	0 166	0 84	0 54	0 101	0 66	0 56	0 18	0 65	0 97
CP027619.1	5787529	G	T	102.507	0 21	0 85	0 57	0 49	1 29	0 14	0 119	0 70	0 64	1 83	0 40	0 164	1 133	0 32	1 78	0 92	0 92	0 118	0 131	0 139	5 1080	0 93	0 84	0 75	0 99	1 106	0 70	0 58	0 129	0 48	0 26	0 59	0 58	1 188	1 117	0 148	1 166	0 84	0 54	0 101	0 66	0 56	0 18	0 65	0 97
CP027619.1	5787535	C	T	120.74	0 25	0 99	0 59	0 56	0 34	0 15	0 133	0 81	0 67	0 95	0 43	0 203	0 149	0 32	0 92	0 101	0 109	0 148	0 166	0 177	0 1305	0 119	0 94	0 83	0 125	0 134	0 77	0 71	0 147	0 56	0 30	0 64	0 70	0 227	0 137	0 179	0 183	0 93	0 63	0 116	0 76	0 59	0 26	0 76	0 114
CP027619.1	5787574	C	T	226.767	0 35	0 157	0 125	0 115	0 52	0 21	0 206	0 142	0 179	0 105	0 77	0 461	0 292	0 51	1 160	0 174	0 175	0 334	0 325	0 458	1 2578	0 239	0 169	0 163	0 314	0 345	0 129	0 140	0 290	0 81	0 46	0 136	0 141	0 443	0 274	0 354	0 331	0 169	0 90	0 188	0 139	0 93	0 35	0 122	0 202
CP027619.1	5787580	GGTG	AGTT	223.715	0 36	0 147	0 128	0 122	0 48	0 24	0 197	0 141	0 176	0 109	0 74	0 459	0 278	0 52	0 160	0 171	0 169	0 338	0 324	0 471	0 2563	0 227	0 164	0 162	0 325	0 342	0 121	0 138	0 282	0 79	0 45	0 141	0 142	0 452	0 271	0 345	0 337	0 170	0 88	0 178	0 143	0 91	0 35	0 120	0 196
CP027619.1	5787589	C	T	260.91	0 39	0 170	0 152	0 143	0 54	0 26	0 241	0 158	0 208	0 119	0 81	1 555	0 338	0 60	0 196	0 221	0 208	0 388	0 385	0 548	0 2990	0 267	0 191	0 180	0 397	0 412	0 134	0 171	0 361	0 89	0 58	0 172	0 158	0 532	0 309	0 417	0 413	0 198	0 99	0 213	1 170	0 113	0 40	0 130	0 235
CP027619.1	5787643	G	T	327.083	0 41	1 234	2 188	0 166	0 60	0 26	3 279	0 209	2 255	1 156	1 93	2 644	5 428	0 93	2 261	0 250	0 277	2 462	0 440	3 602	8 3583	0 313	1 249	0 239	1 561	0 507	2 194	2 228	2 464	1 102	0 68	1 173	1 187	4 675	1 413	3 458	3 535	0 247	0 120	1 259	0 190	1 164	2 59	2 160	3 300
CP027619.1	5787649	C	T	329.521	0 39	0 232	0 192	1 167	0 59	0 27	0 272	0 204	0 259	1 151	0 94	0 632	0 441	0 93	0 263	0 252	0 278	1 453	0 436	0 605	0 3619	0 301	1 243	0 239	1 567	0 505	0 202	0 233	0 468	0 105	0 70	0 166	0 188	0 688	0 413	1 455	1 527	0 246	0 120	1 255	0 190	0 165	0 58	0 167	0 306
CP027619.1	5787655	G	T	342.507	0 37	1 250	0 201	2 164	0 64	0 26	0 267	1 202	2 264	0 154	0 95	1 653	0 443	0 93	2 268	1 269	0 287	0 470	2 445	1 622	8 3750	1 307	0 251	2 245	4 569	1 512	0 215	0 235	2 482	0 108	0 69	0 160	0 196	3 709	3 418	3 456	0 542	0 246	0 125	0 253	0 191	2 169	0 58	0 179	1 338
CP027619.1	5787667	A	T	326.465	1 32	0 226	0 189	0 143	0 58	0 23	3 243	1 196	2 244	0 148	2 85	3 601	1 402	0 85	2 246	1 251	3 266	2 448	1 410	5 586	15 3633	0 288	0 247	1 232	3 530	1 458	0 218	1 217	2 443	0 109	0 61	0 144	0 191	3 671	0 411	2 412	1 501	0 228	1 121	2 233	1 168	1 150	0 60	1 174	0 315
CP027619.1	5787679	C	T	370.42	0 40	1 231	0 181	0 156	0 53	0 30	0 265	0 214	0 266	0 160	0 103	0 648	0 429	0 92	0 264	0 301	1 276	0 486	0 469	0 655	0 4145	0 297	1 280	0 251	0 541	1 521	0 223	0 232	0 513	0 128	0 70	0 158	0 207	0 708	0 447	0 456	0 518	1 263	0 137	0 262	0 184	0 153	0 69	0 188	1 322
CP027619.1	5787691	C	T	391.576	0 41	0 238	0 187	0 163	0 58	0 29	0 278	0 231	0 268	0 174	0 98	0 665	0 451	0 100	0 281	0 330	0 285	0 513	0 490	0 671	0 4378	0 296	0 291	0 251	0 558	0 574	0 227	0 248	0 525	0 132	0 77	1 160	0 205	0 758	0 473	1 506	0 550	0 268	0 148	0 283	0 192	0 148	0 74	0 198	0 327
CP027619.1	5787721	T	C	434.361	0 45	0 281	1 225	0 182	0 61	0 38	0 341	0 259	0 282	0 194	0 124	0 829	0 531	1 93	1 331	1 392	0 325	0 613	0 559	0 762	1 5027	0 335	0 324	1 299	1 660	0 647	1 229	0 275	0 621	0 176	0 82	0 194	0 229	0 909	0 569	0 574	2 632	0 343	0 163	0 304	0 221	0 178	0 96	0 205	0 355
CP027619.1	5787737	G	A	470.073	0 59	0 305	0 245	0 211	0 68	0 43	0 385	0 282	0 327	0 216	0 147	0 910	0 612	0 101	0 363	0 414	0 353	0 650	0 631	0 814	3 5435	0 379	0 390	0 333	0 726	0 731	0 229	0 336	0 676	0 195	0 89	0 218	0 256	1 992	0 649	0 623	0 698	0 384	0 172	0 350	0 251	0 186	0 104	0 227	0 369
CP027619.1	5787744	C	G	339.174	0 46	0 240	0 187	1 172	0 48	0 30	0 293	0 197	0 237	0 166	0 117	1 704	1 459	1 75	0 266	0 300	0 267	1 491	0 473	0 601	3 4025	0 290	1 302	0 259	0 566	0 538	0 154	0 252	0 507	0 139	0 62	0 165	0 180	1 755	0 503	1 478	1 543	0 288	0 118	0 271	0 193	0 153	0 77	0 175	1 285
CP027619.1	5787744	CAA	GAG	337.5	0 46	0 240	0 187	0 172	0 48	0 30	0 293	0 197	0 237	0 166	0 117	0 704	0 459	0 75	0 266	0 300	0 267	0 491	0 473	0 601	0 4025	0 290	0 302	0 259	0 566	0 538	0 154	0 252	0 507	0 139	0 62	0 165	0 180	0 755	0 503	0 478	0 543	0 288	0 118	0 271	0 193	0 153	0 77	0 175	0 285
CP027619.1	5787867	T	C	45.8264	0 12	0 28	0 30	0 34	0 9	0 9	0 42	0 35	0 38	0 32	0 6	0 83	0 61	0 13	0 52	0 30	0 34	0 63	0 59	0 87	0 516	0 35	0 31	0 38	0 54	0 41	0 24	0 27	0 33	0 18	0 10	0 25	0 33	0 114	0 44	0 59	0 88	0 28	0 19	0 32	0 24	0 27	0 9	0 24	0 41
CP027619.1	5787879	T	C	29.1354	0 8	0 21	0 21	0 23	0 7	0 5	0 32	0 25	0 28	0 26	0 2	0 65	0 45	0 8	0 31	0 17	0 22	0 38	0 37	0 55	0 335	0 25	0 23	0 23	0 37	0 31	0 15	0 17	0 18	0 10	0 8	0 15	0 18	0 73	0 29	0 41	0 59	0 15	0 12	0 19	0 16	0 15	0 9	0 12	0 22
CP027619.1	5787884	C	T	27.1076	0 7	0 20	0 17	0 22	0 6	0 5	0 29	0 20	0 25	0 27	0 2	0 57	0 42	0 7	0 32	0 16	0 21	0 36	0 35	0 54	0 328	0 25	0 23	0 21	0 35	0 30	0 15	0 16	0 17	0 9	0 8	0 12	0 18	0 69	0 28	0 40	0 52	0 14	0 11	0 18	0 12	0 14	0 8	0 11	0 22
CP027619.1	5787903	T	G	18.6736	0 4	0 16	0 15	0 15	0 4	0 4	0 17	0 12	0 17	0 14	0 2	0 41	0 30	0 4	0 24	0 9	0 19	0 27	0 23	0 40	0 220	0 17	0 14	0 16	0 25	0 24	0 13	0 10	0 13	0 7	0 8	0 7	0 14	0 46	0 23	0 26	0 32	0 10	0 9	0 16	0 6	0 12	0 8	0 11	0 19
CP027619.1	5789474	G	T	11.5972	0 0	0 6	0 5	0 12	0 5	0 0	0 9	0 8	0 6	0 5	0 2	0 15	0 13	0 7	0 6	0 8	0 12	0 13	0 17	0 11	0 36	0 15	0 13	0 11	1 14	0 14	0 12	0 3	0 10	0 6	0 2	0 8	0 11	0 17	0 5	0 8	0 12	0 5	0 10	0 8	0 6	0 3	0 1	0 8	0 6
CP027619.1	5789507	C	T	14.2535	0 1	0 8	0 5	0 15	0 2	0 0	0 10	0 8	0 10	0 10	0 4	0 18	0 11	0 7	0 7	0 11	0 15	0 18	0 19	0 11	0 79	0 19	0 15	0 15	0 21	0 19	0 17	0 4	0 15	0 11	0 1	0 14	0 12	0 18	0 9	0 12	0 16	0 8	0 10	0 16	0 11	0 6	0 5	0 9	0 9
CP027619.1	5789523	C	G	14.5833	0 1	0 10	0 6	0 13	0 3	0 0	0 13	0 5	0 12	0 10	0 6	0 17	0 12	0 8	0 8	0 9	0 10	0 19	0 18	0 14	0 80	0 17	0 15	0 16	1 19	0 19	0 13	0 5	0 16	0 11	0 2	0 14	0 13	0 20	0 10	0 12	0 16	0 9	0 6	0 18	0 9	0 7	0 9	0 11	0 14
CP027619.1	5790618	C	G	14.0035	0 7	0 8	0 11	0 10	0 3	0 1	0 21	0 8	0 13	0 7	0 0	0 20	0 8	0 5	0 12	0 11	0 12	0 20	0 13	0 13	0 84	0 17	0 14	0 13	0 18	0 20	0 9	0 9	1 20	0 5	0 1	0 12	0 12	0 17	0 18	0 10	0 20	0 12	0 7	0 15	0 7	0 7	0 3	0 18	0 30
CP027619.1	5790637	A	T	18.1076	0 8	0 17	0 12	0 15	0 4	0 2	0 21	0 6	0 15	0 8	0 2	0 23	0 11	0 6	0 17	0 13	0 17	0 28	0 21	0 16	2 115	0 19	0 16	0 17	0 21	0 19	0 14	0 6	0 26	0 8	0 2	0 11	0 17	0 28	0 21	0 17	0 25	0 15	0 10	0 16	0 8	0 10	0 6	0 17	0 34
CP027619.1	5790643	G	A	14.4826	0 6	0 14	0 11	0 9	0 3	0 1	0 11	0 7	0 8	0 6	0 2	0 20	0 9	0 5	0 12	0 13	0 16	0 20	0 18	0 10	0 101	0 14	0 12	0 14	0 16	0 12	0 15	0 6	0 18	0 5	0 3	0 8	0 14	0 17	0 15	0 15	0 16	0 12	0 5	0 13	0 8	0 9	0 4	0 13	0 28
CP027619.1	5790658	T	A	20.4618	0 6	1 17	0 11	0 19	0 3	0 1	0 19	0 15	0 14	0 8	0 5	0 29	0 14	0 7	0 12	0 18	0 21	0 27	0 18	0 18	1 126	0 15	1 24	0 21	0 20	1 21	0 16	0 6	0 26	0 8	0 5	0 11	0 27	0 30	0 22	0 22	0 32	0 19	0 8	0 23	0 11	0 10	0 7	1 12	0 29
CP027619.1	5790807	C	T	17.1111	0 3	0 18	0 11	0 20	0 8	0 5	0 21	0 7	0 19	0 12	0 7	0 27	0 19	0 12	0 14	0 23	0 12	0 10	0 15	0 18	0 102	0 14	0 19	0 23	0 22	0 15	0 12	0 12	0 33	0 8	0 7	0 8	0 17	0 34	0 16	0 13	0 29	0 19	0 8	0 20	0 14	0 11	0 6	0 6	0 32
CP027619.1	5790859	G	A	12.1493	0 2	0 14	0 13	0 9	0 6	0 5	0 13	0 5	0 14	0 8	0 1	0 22	0 13	0 6	0 9	0 13	0 11	0 12	0 11	0 9	0 77	0 14	0 8	0 23	0 10	0 14	0 14	0 5	0 22	0 6	0 1	0 7	0 11	0 24	0 5	0 13	0 23	0 12	0 8	0 14	0 6	0 5	0 5	0 4	0 23
CP027619.1	5980985	CT	C	37.875	0 11	0 23	0 24	0 55	0 5	0 7	0 13	0 25	23 0	0 10	0 9	0 12	0 10	0 3	0 40	25 0	20 0	0 33	0 38	29 0	167 1	0 23	0 29	0 18	0 39	0 39	0 14	0 18	0 44	0 24	0 9	0 27	0 31	0 59	0 46	0 47	0 30	0 10	0 9	0 46	0 10	0 11	0 13	0 84	0 94
CP027619.1	5981071	C	T	27.934	0 10	0 17	0 15	0 33	0 4	0 6	0 15	0 9	0 21	0 4	0 6	0 9	0 9	0 10	0 40	0 8	0 31	0 24	0 19	0 33	0 237	0 23	0 16	0 14	0 35	0 27	0 12	0 19	0 31	0 16	0 6	0 20	0 23	0 60	0 31	0 34	0 19	0 13	0 6	0 24	0 6	0 8	0 6	0 63	0 62
CP027619.1	5981088	CGCG	TGCA	29.8264	0 12	0 15	0 14	0 35	0 4	0 7	0 15	0 12	0 22	0 4	0 7	0 10	0 7	0 9	0 41	0 11	0 27	0 29	0 21	0 32	0 244	0 25	0 16	0 14	0 41	0 32	0 11	0 19	0 33	0 18	0 5	0 20	0 26	0 59	0 40	0 41	0 26	0 13	0 6	0 30	0 6	0 8	0 7	0 67	0 66
CP027619.1	5981106	CACA	AACT	32.0243	0 8	0 13	0 19	0 43	0 5	0 6	0 11	0 25	0 28	0 5	0 6	0 15	0 13	0 5	0 37	0 18	0 30	0 30	0 25	0 35	0 221	0 20	0 17	0 10	0 31	0 31	0 12	0 18	0 31	0 15	0 4	0 28	0 26	0 57	0 37	0 38	0 22	0 15	0 11	0 36	0 11	0 9	0 11	0 65	0 76
CP027619.1	5981127	T	A	32.7431	0 7	0 10	0 19	0 46	0 6	0 3	0 15	0 27	0 26	0 6	0 6	0 12	0 14	0 4	0 35	0 19	0 27	0 29	0 24	0 31	0 209	0 20	0 18	0 11	0 29	0 28	0 15	0 22	0 24	0 15	0 7	0 25	0 25	0 51	1 32	0 34	0 23	0 16	0 13	2 37	0 14	0 8	0 10	0 63	0 75
CP027619.1	6038182	C	CATGATG	13.7882	2 1	7 13	1 4	0 11	0 3	0 2	0 16	3 0	0 12	5 2	3 1	11 3	4 0	1 3	0 17	0 21	0 23	6 0	4 1	0 32	0 85	9 0	4 4	10 5	12 2	8 0	6 1	5 2	5 4	6 1	2 1	2 2	4 1	0 28	0 18	0 23	0 34	0 9	0 11	0 18	0 19	0 5	0 5	0 14	0 13
CP027619.1	6038350	C	T	42.191	0 1	0 38	0 30	0 38	15 0	5 0	0 45	0 20	0 23	0 35	0 16	0 64	0 33	0 17	0 44	0 44	0 49	0 30	0 43	0 35	0 293	0 46	0 40	0 57	0 65	0 55	0 24	0 17	0 46	0 30	0 12	0 22	0 23	0 86	0 45	0 48	0 89	0 29	0 27	0 45	0 25	0 16	0 12	0 40	0 44
CP027619.1	6038739	GCCC	TCCA	11.5764	0 3	0 14	0 7	0 5	0 7	0 0	0 12	0 4	0 10	0 7	0 3	0 21	0 10	0 3	0 10	0 14	0 11	0 8	0 10	0 12	0 101	0 10	0 7	0 18	0 15	0 25	0 9	0 9	0 21	0 5	0 8	0 11	0 12	0 24	0 11	0 16	0 8	0 10	0 8	0 18	0 8	0 8	0 1	0 6	0 9
CP027619.1	6102309	G	C	12.4653	0 3	0 2	0 2	0 18	0 1	0 0	0 10	0 9	0 7	0 7	0 1	0 14	0 12	0 2	0 6	0 5	0 2	0 30	0 20	0 8	0 63	0 8	0 14	0 15	0 17	0 17	0 11	0 1	0 4	0 4	0 1	0 4	0 3	0 1	0 5	0 13	0 31	0 22	0 6	0 25	0 13	0 5	0 2	0 25	0 25
CP027619.1	6102309	G	T	11.8611	0 3	0 2	0 2	0 18	0 1	0 0	0 10	0 9	0 7	0 7	0 1	0 14	0 12	0 2	0 6	0 5	0 2	0 30	0 20	0 8	0 63	0 8	0 14	0 15	0 17	0 17	0 11	0 1	0 4	0 4	0 1	0 4	0 3	0 1	0 5	0 13	0 31	0 22	0 6	0 25	0 13	0 5	0 2	0 25	0 25
CP027619.1	6102315	G	A	13.2153	0 3	0 2	0 4	0 22	0 1	0 0	0 9	0 10	0 8	0 7	0 1	0 18	0 13	0 3	0 6	0 7	0 3	0 26	0 20	0 9	0 47	0 9	0 13	0 18	0 23	0 19	0 13	0 2	0 5	0 4	0 1	0 4	0 3	0 2	0 5	0 12	0 34	0 23	0 7	0 21	0 13	0 6	0 1	0 30	0 22
CP027619.1	6102318	TAAA	GAAG	12.1806	0 2	0 2	0 4	0 19	0 1	0 0	0 9	0 10	0 8	0 7	0 1	0 17	0 14	0 3	0 5	0 7	0 3	0 27	0 19	0 9	0 47	0 9	0 12	0 19	0 23	0 17	0 13	0 1	0 4	0 3	0 1	0 4	0 3	0 3	0 4	0 11	0 31	0 21	0 7	0 20	0 11	0 6	0 2	0 26	0 20
CP027619.1	6102321	A	G	13.2049	0 2	0 2	0 4	0 19	0 1	0 0	0 9	0 10	0 8	0 7	0 1	0 17	0 14	0 3	0 5	0 7	0 3	0 27	0 19	0 9	0 47	0 9	0 12	0 19	0 23	0 17	0 13	0 1	0 4	0 3	0 1	0 4	0 3	0 3	0 4	0 11	0 31	0 21	0 7	0 20	0 11	0 6	0 2	0 26	0 20
CP027619.1	6102342	TT	AC	13.5243	0 2	0 2	0 4	0 18	0 2	0 1	0 9	0 6	0 10	0 5	0 2	0 17	0 13	0 2	0 2	0 9	0 4	0 27	0 22	0 10	0 72	0 6	0 12	0 17	0 29	0 21	0 13	0 3	0 2	0 1	0 1	0 5	0 2	0 4	0 4	0 9	0 30	0 25	0 7	0 18	0 8	0 4	0 3	0 25	0 24
CP027619.1	6102351	T	C	15.0799	0 2	0 3	0 4	0 21	0 2	0 1	0 9	0 7	0 11	0 5	0 2	0 19	0 10	0 2	0 2	0 8	0 4	0 27	0 27	0 13	0 81	0 6	0 10	0 20	0 32	0 27	0 15	0 4	0 2	0 1	0 1	0 5	0 3	0 4	0 4	0 11	0 34	0 29	0 7	0 24	0 8	0 4	0 3	0 24	0 25
CP027619.1	6102548	G	C	22.6736	0 3	0 20	0 10	0 36	0 3	0 1	0 17	0 10	0 13	0 8	0 5	0 10	0 14	0 6	0 8	0 14	0 15	0 43	0 45	0 24	0 182	0 29	0 29	0 47	0 33	0 41	0 15	0 4	0 18	0 8	0 2	0 11	0 8	0 9	0 5	0 11	0 79	0 42	0 19	0 35	0 25	0 17	0 6	0 33	0 38
CP027619.1	6102608	GA	TT	24.4306	0 2	0 18	0 9	0 36	0 3	0 3	0 18	0 7	0 15	0 6	0 7	0 15	0 11	0 5	0 8	0 14	0 19	0 41	0 53	0 28	0 178	0 26	0 21	0 43	0 31	0 53	0 27	0 3	0 15	0 5	0 2	0 7	1 15	0 3	0 6	0 11	0 91	0 41	0 15	0 30	0 19	0 18	0 9	0 22	0 47
CP027619.1	6207566	AC	A	13.6215	0 10	0 34	0 14	0 31	0 13	0 9	0 20	0 9	0 16	0 11	0 10	0 11	0 15	0 7	0 25	0 10	0 11	0 17	0 20	0 21	0 115	0 13	0 21	0 13	0 10	0 19	0 12	0 7	0 16	0 10	0 5	0 10	0 15	0 51	0 18	0 30	0 21	0 6	0 2	0 14	0 11	0 4	0 1	0 26	0 37
CP027619.1	6207567	C	A	14.434	0 10	0 34	0 14	0 31	0 13	0 9	0 20	0 9	0 16	0 11	0 10	0 11	0 15	0 7	0 25	0 10	0 11	0 17	0 20	0 21	0 115	0 13	0 21	0 13	0 10	0 19	0 12	0 7	0 16	0 10	0 5	0 10	0 15	0 51	0 18	0 30	0 21	0 6	0 2	0 14	0 11	0 4	0 1	0 26	0 37
CP027619.1	6207567	C	AA	13.4271	0 10	0 34	0 14	0 31	0 13	0 9	0 20	0 9	0 16	0 11	0 10	0 11	0 15	0 7	0 25	0 10	0 11	0 17	0 20	0 21	0 115	0 13	0 21	0 13	0 10	0 19	0 12	0 7	0 16	0 10	0 5	0 10	0 15	0 51	0 18	0 30	0 21	0 6	0 2	0 14	0 11	0 4	0 1	0 26	0 37
CP027619.1	6207607	C	T	17.7118	0 8	0 52	0 11	0 34	0 17	0 13	0 23	0 9	0 16	0 22	0 10	0 20	0 12	0 9	0 34	0 16	0 13	0 12	0 18	0 28	0 116	0 16	0 26	0 15	0 10	0 13	0 16	0 9	0 22	0 7	0 5	0 13	0 19	0 48	0 21	0 38	0 15	0 12	0 9	0 20	0 11	0 7	0 3	0 32	0 52
CP027619.1	6225631	T	C	18.7986	0 5	0 20	0 12	0 14	0 11	0 6	0 32	0 6	0 24	0 8	0 6	0 28	0 17	0 11	0 11	0 23	0 16	0 24	0 12	0 15	0 96	0 13	0 22	0 23	0 8	0 4	0 11	0 6	0 14	0 9	0 9	0 15	0 9	0 31	0 18	0 20	0 24	0 10	0 14	0 11	0 21	0 14	0 4	0 6	0 19
CP027619.1	6225662	C	G	13.0764	0 3	0 13	0 10	0 10	0 4	0 5	0 15	0 5	0 17	0 5	0 3	0 17	0 9	0 7	0 6	0 17	0 11	0 10	0 14	0 8	0 66	0 5	0 15	0 15	0 3	0 6	0 5	0 2	0 12	0 3	0 7	0 11	0 11	0 22	0 6	0 9	0 19	0 8	0 11	0 6	0 10	0 5	0 1	0 8	0 12
CP027619.1	6225721	G	A	13.0208	0 1	0 12	0 4	0 10	0 3	0 3	0 13	0 4	0 13	0 6	0 6	0 6	0 10	0 7	0 3	0 14	0 12	0 12	0 16	0 8	0 46	0 7	0 4	0 10	0 1	0 5	0 13	0 2	0 13	0 11	0 4	0 4	0 7	0 20	0 8	0 13	0 8	0 7	0 14	0 12	0 5	0 6	0 5	0 9	0 20
CP027619.1	6373273	C	T	10.9757	0 4	0 8	0 7	0 15	0 5	0 1	0 11	0 9	0 7	0 5	0 8	0 11	0 2	0 5	0 6	0 11	0 9	0 12	0 7	0 17	0 77	0 13	0 7	0 15	0 10	0 14	0 19	0 8	0 1	0 6	0 2	0 7	0 12	0 11	0 7	0 9	0 17	0 6	0 6	0 6	0 11	0 8	0 5	0 4	0 13
CP027619.1	6373280	G	C	11.816	0 5	0 8	0 9	0 16	0 5	0 1	0 16	0 8	0 7	0 5	0 9	0 11	0 3	0 5	0 7	0 14	0 10	0 13	0 8	0 17	0 75	0 12	0 11	0 14	0 12	0 16	0 20	0 9	0 1	0 7	0 2	1 7	0 12	0 9	0 8	0 11	0 19	0 5	0 5	0 6	0 12	0 7	0 5	0 5	0 11
CP027619.1	6373285	GTA	CTT	11.8021	0 5	0 8	0 10	0 15	0 5	0 2	0 16	0 7	0 8	0 5	0 7	0 11	0 3	0 4	0 7	0 15	0 11	0 14	0 5	0 15	0 77	0 12	0 11	0 12	0 13	0 17	0 17	0 8	0 1	0 7	0 4	0 8	0 13	0 8	0 7	0 11	0 17	0 5	0 5	0 8	0 11	0 6	0 6	0 8	0 11
CP027619.1	6373295	AG	TT	11.8472	0 6	1 4	0 11	0 14	0 6	0 1	0 14	0 4	1 10	3 4	0 6	1 12	1 2	0 3	0 8	2 19	1 11	3 16	2 5	5 13	12 80	1 9	1 11	3 11	2 14	4 16	1 17	1 5	2 1	1 4	0 4	1 8	0 15	0 7	0 5	1 9	3 13	0 7	0 4	0 7	2 13	0 4	0 6	0 8	1 10
CP027619.1	6373311	A	C	12.5208	0 5	0 6	0 8	0 16	0 7	0 1	0 16	0 4	0 11	0 12	0 8	0 15	0 2	0 3	0 8	0 18	0 15	0 15	0 10	0 19	0 88	0 9	0 12	0 18	0 13	0 20	0 16	0 9	0 5	0 4	0 5	0 8	0 18	0 8	0 3	0 8	0 17	0 7	0 9	0 7	0 15	0 4	0 5	0 8	0 12
CP027619.1	6373329	T	C	15.191	0 5	0 11	0 9	0 19	0 5	0 3	0 18	0 8	0 14	0 13	0 9	0 18	0 5	0 5	0 8	0 19	0 17	0 17	0 11	0 28	0 96	0 11	0 17	0 29	0 26	0 26	0 19	0 11	0 9	0 5	0 6	0 8	0 22	0 11	0 7	0 7	0 17	0 7	0 13	0 7	0 13	0 4	0 6	0 11	0 15
CP027619.1	6373606	C	T	13.1528	0 0	0 13	0 12	0 12	0 4	0 1	0 17	0 5	0 6	0 7	0 3	0 22	0 15	0 4	0 7	0 11	0 5	0 8	0 13	0 12	0 65	0 9	0 11	0 7	0 12	0 18	0 9	0 3	0 10	0 2	0 1	0 3	0 10	0 17	0 12	0 9	0 45	0 15	0 14	0 22	0 19	0 10	0 4	0 5	0 10
CP027619.1	6373663	CT	TC	41.3333	0 5	0 22	0 22	0 20	0 5	0 1	0 33	0 15	0 14	0 10	0 9	0 73	0 44	0 11	0 16	0 34	0 18	0 74	0 67	0 39	0 266	0 29	0 31	0 38	0 47	0 40	0 41	0 24	0 32	0 28	0 4	0 26	0 22	0 37	0 27	0 19	0 113	0 50	0 46	0 64	0 45	0 19	0 3	0 21	0 43
CP027619.1	6373769	A	G	57.4514	0 3	0 31	0 21	0 17	0 5	0 4	0 64	0 27	0 28	0 20	0 16	0 113	0 70	0 10	0 17	0 39	0 35	0 64	0 81	0 67	0 335	0 40	0 41	0 65	0 55	0 70	0 38	0 28	0 79	0 26	0 11	0 39	0 34	0 53	0 44	0 50	0 140	0 71	0 48	0 84	0 64	0 43	0 6	0 30	0 51
CP027619.1	6373775	A	G	52.1632	0 3	0 29	0 17	0 16	0 4	0 4	0 58	0 23	0 20	1 14	0 14	0 93	0 65	0 8	0 18	0 37	0 31	0 56	0 69	0 61	0 288	0 32	0 40	0 57	0 50	0 64	0 34	0 27	0 72	0 23	0 8	0 36	1 34	0 47	0 37	0 48	0 124	0 69	0 48	0 79	0 57	0 37	0 4	0 29	0 46
CP027619.1	6373802	C	A	46.9271	0 2	0 21	0 14	0 14	0 5	0 1	0 46	0 23	0 17	0 6	0 10	0 86	0 46	0 10	0 14	0 27	0 19	1 56	0 53	0 58	0 258	0 30	0 36	0 54	0 54	0 56	0 40	0 32	0 56	0 23	0 7	0 29	0 33	0 42	0 33	0 35	0 123	0 59	0 37	0 57	0 49	0 29	0 5	0 29	0 41
CP027619.1	6373817	T	C	53.1667	0 4	0 21	0 20	0 15	0 5	0 4	0 59	0 21	0 30	0 7	0 13	0 94	0 39	0 16	0 17	0 30	0 24	0 77	0 58	0 66	0 313	0 38	0 39	0 62	0 76	0 80	0 47	0 35	0 70	0 26	0 10	0 31	0 41	0 59	0 31	0 35	1 132	1 61	0 45	0 58	0 49	0 38	0 5	0 31	0 46
CP027619.1	6373820	G	A	51.9236	0 4	0 23	0 22	0 15	0 5	0 4	0 60	0 20	0 28	0 9	0 14	0 96	0 46	0 18	0 16	0 30	0 24	0 78	0 58	0 58	0 322	0 37	0 43	0 60	0 81	0 79	0 49	0 38	0 71	0 26	0 10	0 31	0 42	0 60	0 28	0 40	0 126	0 65	0 42	0 61	0 50	0 38	0 4	0 32	0 47
CP027619.1	6373823	GC	AG	50.7535	0 4	0 25	0 24	0 15	0 5	0 4	0 60	0 18	0 30	0 9	0 15	0 93	0 51	0 17	0 13	0 30	0 25	0 79	0 57	0 58	0 329	0 37	0 40	0 60	0 80	0 80	0 50	0 37	0 72	0 26	0 9	0 32	0 41	0 61	0 28	0 40	0 131	0 67	0 42	0 59	0 43	0 39	0 6	0 31	0 47
CP027619.1	6373824	C	G	50	0 4	0 25	0 24	0 15	0 5	0 4	0 60	0 18	0 30	0 9	0 15	0 93	0 51	0 17	0 13	0 30	0 25	0 79	0 57	0 58	0 329	0 37	0 40	0 60	0 80	1 80	0 50	0 37	0 72	0 26	0 9	0 32	0 41	0 61	0 28	0 40	0 131	0 67	0 42	0 59	0 43	0 39	0 6	0 31	0 47
CP027619.1	6373829	G	A	55.3403	0 4	0 27	0 26	0 16	0 5	0 4	0 62	0 20	0 30	0 15	0 15	0 104	0 54	0 17	0 16	0 31	0 29	0 90	0 68	0 63	1 332	0 41	0 47	0 63	1 85	0 89	0 54	0 41	0 83	0 27	0 10	0 29	0 46	0 70	0 28	0 40	0 132	0 74	0 47	0 70	0 44	0 40	0 7	0 37	0 52
CP027619.1	6373835	TAC	AAT	54.6875	0 5	0 28	0 27	0 15	0 4	0 3	0 64	0 20	0 26	0 18	0 13	0 100	0 53	0 16	0 14	0 29	0 26	0 95	0 67	0 67	0 328	0 42	0 46	0 61	0 84	0 91	0 53	0 39	0 80	0 25	0 12	0 29	0 46	0 74	0 27	0 38	0 135	0 70	0 48	0 70	0 41	0 37	0 8	0 35	0 51
CP027619.1	6373844	CACC	AACT	51.7604	0 5	0 28	0 26	0 13	0 2	0 4	0 51	0 14	0 27	0 19	0 7	0 92	0 53	0 15	0 12	0 26	0 20	0 86	0 54	0 65	0 310	0 41	0 43	0 51	0 86	0 85	0 46	0 40	0 71	0 20	0 10	0 24	0 42	0 69	0 26	0 35	0 114	0 59	0 41	0 67	0 40	0 35	0 8	0 34	0 48
CP027619.1	6373853	GCCG	TCCA	51.8194	0 6	0 25	0 26	0 11	0 3	0 4	0 51	0 13	0 30	0 19	0 8	0 84	0 56	0 18	0 12	0 26	0 19	0 80	0 61	0 61	0 309	0 37	0 44	0 50	0 83	0 78	0 44	0 36	0 60	0 21	0 10	0 22	0 40	0 66	0 27	0 34	0 107	0 58	0 48	0 63	0 45	0 36	0 10	0 29	0 48
CP027619.1	6373861	T	C	56.5	0 6	0 27	0 28	0 12	0 3	0 4	0 48	0 14	0 32	0 20	0 8	0 92	0 57	0 21	0 14	0 27	0 20	0 85	0 64	0 62	0 334	0 44	0 42	0 56	0 99	0 84	0 43	0 39	0 66	0 24	0 9	0 23	0 41	0 68	0 31	0 39	0 118	0 63	0 48	0 69	0 47	0 38	0 11	0 29	0 53
CP027619.1	6373880	ATTC	GTTG	51.7639	0 5	0 20	0 23	0 12	0 3	0 4	0 41	0 12	0 22	0 16	0 4	0 72	0 59	0 16	0 11	0 11	0 21	0 71	0 55	0 55	0 284	0 35	0 39	0 44	0 72	0 59	0 34	0 24	0 53	0 19	0 6	0 13	0 31	0 52	0 25	0 32	0 96	0 42	0 41	0 68	0 46	0 28	0 10	0 19	0 48
CP027619.1	6373889	A	G	51.3681	0 5	0 20	0 20	0 12	0 3	0 3	0 37	0 11	0 17	0 17	0 4	0 71	0 59	0 15	0 12	0 13	0 19	0 70	0 48	0 48	0 260	0 34	0 37	0 43	0 64	0 56	0 35	0 24	0 52	0 16	0 6	0 13	0 27	0 50	0 24	0 29	0 95	0 38	0 34	0 65	0 43	0 24	0 12	0 21	0 42
CP027619.1	6373898	C	T	51.8542	0 5	0 15	0 18	0 13	0 3	0 4	0 38	0 14	0 16	0 12	0 3	0 71	0 53	0 17	0 15	0 14	0 20	0 70	0 53	0 55	0 266	0 32	0 41	0 45	0 73	0 59	0 36	0 25	0 45	0 16	0 6	0 13	0 27	0 49	1 21	0 28	0 85	0 38	0 34	0 63	0 42	0 24	0 12	0 28	0 46
CP027619.1	6373913	A	T	45.2118	0 4	0 10	0 15	0 12	0 5	0 4	0 35	0 15	0 11	0 11	0 3	0 58	0 49	0 19	0 13	0 13	0 15	0 55	1 45	0 47	0 255	0 30	0 34	0 40	0 63	0 48	0 34	0 20	0 32	0 12	0 6	0 11	0 20	0 30	0 22	0 24	0 79	0 32	0 22	0 55	0 41	0 21	0 11	0 24	0 43
CP027619.1	6373924	GGACC	ACACT	35.4965	0 4	0 10	0 10	0 9	0 4	0 4	0 37	0 15	0 11	0 11	0 4	0 57	0 41	0 14	0 10	0 9	0 17	0 44	0 39	0 39	0 231	0 26	0 32	0 32	0 59	0 40	0 35	0 17	0 29	0 11	0 4	0 7	0 18	0 27	0 17	0 20	0 65	0 26	0 16	0 50	0 33	0 22	0 7	0 20	0 42
CP027619.1	6373924	GGACC	AGACT	37.9931	0 4	0 10	0 10	0 9	0 4	0 4	0 37	0 15	0 11	0 11	0 4	0 57	0 41	0 14	0 10	0 9	0 17	0 44	0 39	0 39	0 231	0 26	0 32	0 32	0 59	0 40	0 35	0 17	0 29	0 11	0 4	0 7	0 18	0 27	0 17	0 20	0 65	0 26	0 16	0 50	0 33	0 22	0 7	0 20	0 42
CP027619.1	6373934	AACA	GACG	34.4931	0 4	0 10	0 14	0 9	0 4	0 3	0 38	0 15	0 12	0 11	0 5	0 54	0 44	0 12	0 9	0 11	0 15	0 46	0 40	0 43	0 220	0 23	0 27	0 33	0 50	0 41	0 33	0 14	0 26	0 11	0 6	0 6	0 16	0 27	0 16	0 21	0 66	0 29	0 19	0 47	0 31	0 22	0 6	0 19	0 40
CP027619.1	6373937	A	G	34.1285	0 4	0 10	0 14	0 9	0 4	0 3	0 38	0 15	0 12	0 11	0 5	0 54	0 44	0 12	0 9	0 11	0 15	0 46	0 40	0 43	0 220	0 23	1 27	0 33	0 50	0 41	0 33	0 14	0 26	0 11	0 6	0 6	0 16	0 27	0 16	0 21	0 66	0 29	0 19	0 47	0 31	0 22	0 6	0 19	0 40
CP027619.1	6373955	G	A	27.2674	0 2	0 11	0 16	0 6	0 5	0 3	0 31	0 11	0 12	0 12	0 5	0 43	0 34	0 11	0 8	0 12	0 7	0 30	0 32	0 34	0 177	0 20	0 19	0 28	0 43	0 32	0 22	0 11	0 25	0 10	0 5	0 5	0 16	0 21	0 16	0 18	0 54	0 28	0 12	0 34	0 22	0 25	0 4	0 20	0 39
CP027619.1	6374167	C	T	14.5174	0 1	0 14	0 7	0 5	0 2	0 2	0 15	0 6	0 9	0 5	0 4	0 27	0 18	0 10	0 7	0 8	0 3	0 27	0 20	0 18	0 74	0 5	0 13	0 16	0 14	0 11	0 17	0 5	0 14	0 6	0 2	0 6	0 9	0 10	0 3	0 5	0 34	0 19	0 8	0 18	0 17	0 8	0 2	0 4	0 13
CP027619.1	6375984	C	A	10.5833	0 2	0 13	0 10	0 6	0 2	0 4	1 15	0 9	0 10	0 10	0 8	0 17	0 13	0 4	0 11	0 13	0 10	0 11	0 15	0 13	0 76	0 13	0 17	0 20	0 19	0 12	0 21	0 6	0 12	0 5	0 6	0 11	0 8	0 20	0 13	0 12	0 30	0 17	0 9	0 11	0 15	0 16	0 2	0 12	0 6
CP027619.1	6376008	T	C	10.2153	0 2	0 14	0 10	0 4	0 1	0 2	0 16	0 9	0 11	0 11	0 7	0 15	0 16	0 7	0 13	0 12	0 7	0 12	0 12	0 11	0 58	0 10	0 14	0 15	0 22	0 13	0 13	0 4	0 14	0 3	0 6	0 9	0 7	0 15	0 8	0 6	0 25	0 11	0 11	0 11	0 16	0 9	0 2	0 12	0 1
CP027619.1	6376126	G	T	14.1632	0 4	0 13	0 11	0 7	0 1	0 6	0 11	0 3	0 9	0 14	0 3	0 17	1 17	0 6	0 15	0 17	0 16	0 23	0 17	0 15	1 138	0 10	0 8	0 16	0 16	0 8	0 8	0 5	0 20	0 6	0 3	0 9	0 10	0 23	0 14	0 22	0 42	0 13	0 11	0 17	0 14	0 11	0 1	0 6	0 22
CP027619.1	6376142	C	G	12.8611	0 3	0 11	0 8	0 5	0 0	0 4	0 12	0 3	0 11	0 12	0 1	0 18	0 17	0 3	0 15	0 16	0 15	0 19	0 18	1 16	0 129	0 9	0 9	0 14	0 15	0 9	0 7	0 5	0 18	0 4	0 2	0 7	0 9	0 21	0 15	0 19	0 37	0 13	0 10	0 15	0 14	0 9	0 1	0 7	0 20
CP027619.1	6376160	T	C	11.2292	0 3	0 12	0 7	0 2	0 1	0 2	0 12	0 1	0 13	0 12	0 2	0 14	0 12	0 0	0 7	0 10	0 15	0 16	0 18	0 11	0 97	0 6	0 7	0 10	0 11	0 5	0 6	0 6	0 15	0 5	0 1	0 9	0 10	0 19	0 12	0 15	0 27	0 13	0 10	0 17	0 10	0 10	0 1	0 8	0 15
CP027619.1	6376172	T	A	11.5417	0 2	0 10	0 7	0 3	0 2	0 2	0 14	0 2	0 9	0 8	0 1	0 16	0 10	0 2	0 11	0 6	0 16	0 20	0 20	0 8	0 115	0 8	0 8	0 12	0 14	0 7	0 9	0 5	0 14	0 6	0 0	0 8	0 11	0 16	0 12	0 11	0 26	0 11	0 10	0 19	0 12	0 9	0 2	0 12	0 13
CP027619.1	6458629	G	A	11.7118	0 4	0 5	0 4	0 13	0 6	0 5	0 6	0 11	0 6	0 5	0 2	0 17	0 13	0 2	0 7	0 7	0 15	0 17	0 17	0 10	0 50	0 8	0 8	0 15	0 13	0 4	0 5	0 4	0 10	0 7	0 4	0 6	0 6	0 8	0 14	0 10	0 20	0 8	0 6	0 13	0 8	0 5	0 3	0 9	0 16
CP027619.1	6458659	CTTC	ATTT	11.1771	0 3	0 9	0 6	0 9	0 3	0 4	0 7	0 9	0 9	0 7	0 3	0 10	0 9	0 2	0 6	0 11	0 12	0 19	0 13	0 14	0 69	0 7	0 13	0 13	0 8	0 8	0 3	0 2	0 7	0 7	0 3	0 4	0 9	0 12	0 9	0 7	0 18	0 9	0 6	0 13	0 7	0 5	0 0	0 6	0 15
CP027619.1	6458668	ACTA	GCTC	12.0382	0 1	0 9	0 7	0 9	0 3	0 2	0 9	0 8	0 10	0 7	0 3	0 10	0 7	0 2	0 5	0 14	0 16	0 23	0 15	0 13	0 64	0 9	0 12	0 14	0 10	0 9	0 5	0 1	0 9	0 6	0 4	0 5	0 7	0 10	0 7	0 7	0 20	0 9	0 6	0 15	0 5	0 5	0 0	0 6	0 14
CP027619.1	6458692	A	G	14.7292	0 3	0 10	0 5	0 6	0 4	0 6	0 12	0 7	0 11	0 7	0 3	0 14	0 8	0 4	0 6	0 14	0 15	0 22	0 16	0 19	0 76	0 15	0 18	0 13	0 17	0 12	0 7	0 3	0 18	0 7	0 2	0 8	0 9	0 13	0 4	0 13	0 33	0 13	0 5	0 15	0 5	0 10	0 2	0 14	0 23
CP027619.1	6458743	T	C	20.2326	0 6	0 15	0 13	0 12	0 8	0 8	0 17	0 18	0 10	0 12	1 3	0 14	0 15	0 8	0 12	0 21	0 23	0 29	0 27	0 22	0 100	0 22	0 18	0 22	0 22	0 19	0 21	0 11	0 23	0 9	0 0	0 11	0 19	0 16	0 11	0 19	0 37	0 23	0 13	0 26	0 13	0 14	0 8	0 23	0 34
CP027619.1	6458773	T	C	21.3889	0 4	0 19	0 16	0 16	0 8	0 7	0 16	0 11	0 11	0 16	0 6	0 19	0 22	0 5	0 6	0 25	0 23	0 35	1 33	0 24	0 116	0 17	0 15	0 28	0 16	0 19	0 17	0 11	0 21	0 12	0 1	0 8	0 22	0 19	0 13	0 13	0 43	0 24	0 15	0 24	0 17	0 9	0 8	0 25	0 32
CP027619.1	6458793	CTC	GTT	23.4931	0 4	0 17	0 15	0 23	0 4	0 5	0 22	0 19	0 18	0 13	0 9	0 30	0 23	0 9	0 10	0 24	0 30	0 31	0 37	0 24	0 147	0 28	0 20	0 25	0 28	0 25	0 15	0 5	0 19	0 13	0 6	0 5	0 18	0 22	0 14	0 15	0 44	0 19	0 17	0 33	0 20	0 10	0 9	0 21	0 29
CP027619.1	6458803	T	G	25.5035	0 5	0 18	0 14	0 22	0 4	0 6	0 23	0 21	0 18	0 15	0 9	0 30	1 26	0 10	0 11	0 23	0 29	0 32	0 40	0 26	0 152	0 27	0 19	0 25	0 29	0 26	0 19	0 5	0 21	0 13	0 8	0 9	0 19	0 24	0 14	0 19	0 47	0 16	0 13	0 35	0 24	0 9	0 10	0 24	0 29
CP027619.1	6458815	GA	AC	25.6597	0 3	0 19	0 14	0 20	0 4	0 7	0 26	0 18	0 15	0 14	0 8	0 33	0 25	0 11	0 11	0 22	0 26	0 31	0 44	0 26	0 164	0 26	0 19	0 22	0 26	0 28	0 21	0 3	0 24	0 10	0 10	0 9	0 16	0 24	0 13	0 20	0 46	0 18	0 12	0 35	0 26	0 7	0 7	0 26	0 27
CP027619.1	6458828	A	T	28.441	0 4	0 21	0 16	0 21	0 5	0 8	0 25	0 21	0 17	0 16	0 12	0 39	0 25	0 9	0 12	0 32	0 26	0 33	0 48	0 27	0 167	0 32	0 22	0 25	0 26	0 34	0 26	0 4	0 28	0 9	0 12	0 10	0 13	0 24	0 14	0 21	0 49	0 15	0 14	0 33	0 28	0 7	0 7	0 21	0 29
CP027619.1	6458836	T	G	27.9896	0 6	0 21	0 16	0 20	0 4	0 6	0 28	0 21	0 16	0 14	0 10	0 40	0 25	0 9	0 12	0 30	0 25	0 34	0 48	0 26	1 157	0 32	0 21	0 22	0 28	0 35	0 28	0 5	0 26	0 7	0 13	0 12	0 12	0 26	0 12	0 20	0 47	0 13	1 12	0 34	0 26	0 9	0 6	0 20	0 26
CP027619.1	6458839	G	A	28.2153	0 6	0 22	0 17	0 21	0 4	0 6	0 28	0 21	0 14	0 14	0 11	0 39	0 22	0 9	0 13	0 30	0 26	0 35	0 45	0 25	0 164	0 33	0 22	0 22	0 31	0 35	0 28	0 5	0 27	0 7	0 14	0 12	0 10	0 26	0 11	0 20	0 47	0 13	0 10	0 34	0 27	0 8	0 7	0 19	0 26
CP027619.1	6458851	T	C	36.1181	0 9	0 28	0 16	0 26	0 7	0 5	0 32	0 25	0 19	0 16	0 14	0 50	0 33	0 9	0 18	0 36	0 35	0 49	0 54	0 31	0 230	0 39	0 35	0 28	0 41	0 43	0 33	0 11	0 27	0 6	0 15	0 15	0 18	1 31	0 13	0 23	0 56	0 22	0 16	0 40	0 29	0 11	0 10	0 22	0 46
CP027619.1	6458865	A	C	28.9444	0 9	0 23	0 15	0 20	0 5	0 6	0 22	0 16	0 14	0 12	0 11	0 37	0 23	0 6	0 14	0 30	0 20	0 44	0 44	0 26	0 193	0 26	0 30	0 21	1 28	0 30	0 23	0 12	0 22	0 2	0 11	0 15	0 17	0 27	0 10	0 14	0 48	0 19	0 15	0 27	0 21	0 9	0 7	0 20	1 38
CP027619.1	6458872	C	T	29.3819	0 9	0 23	0 16	0 21	0 5	0 7	0 22	0 15	0 14	0 12	0 11	0 37	0 27	0 8	0 15	0 31	0 20	0 46	0 45	0 30	0 192	0 25	0 29	0 23	0 31	0 32	0 22	0 12	0 23	0 2	0 11	0 15	0 17	0 29	0 12	0 17	0 53	0 23	0 16	0 26	0 20	0 9	0 6	0 22	0 38
CP027619.1	6458878	G	T	29.4236	0 8	0 26	0 17	0 21	0 7	0 6	0 25	0 17	0 16	0 12	0 13	0 39	0 27	0 7	0 13	0 28	0 19	0 45	0 48	0 31	1 187	0 27	0 30	0 23	0 32	0 30	0 22	0 11	0 24	0 3	0 9	0 16	0 18	0 30	0 10	0 13	0 54	0 24	0 16	0 27	0 16	0 10	0 6	0 22	1 33
CP027619.1	6458899	T	A	28.0521	0 7	0 22	0 18	0 20	0 5	0 6	0 23	0 14	1 16	0 9	0 10	0 36	1 33	0 6	0 18	0 20	0 24	0 40	0 53	0 33	0 178	0 22	0 31	0 25	0 32	0 28	0 17	0 11	0 22	0 5	0 6	0 17	0 20	0 29	0 13	0 20	0 55	0 29	0 14	0 24	0 16	0 14	0 8	1 22	0 30
CP027619.1	6458917	TACG	CACT	27.0174	0 2	0 23	0 22	0 17	0 5	0 6	0 25	0 19	0 20	0 8	0 7	0 37	0 37	0 10	0 18	0 16	0 18	0 39	0 57	0 27	0 207	0 24	0 27	0 28	0 24	0 33	0 19	0 7	0 23	0 7	0 5	0 19	0 21	0 28	0 17	0 28	0 48	0 29	0 12	0 18	0 18	0 12	0 6	0 23	0 27
CP027619.1	6458941	C	T	25.3125	0 1	0 16	0 15	0 12	0 9	0 7	0 29	0 16	0 21	0 10	0 4	0 31	0 33	0 6	0 15	0 19	0 26	0 38	0 51	0 26	0 172	0 23	0 22	0 24	0 21	0 35	0 21	0 10	0 28	0 9	0 3	0 22	0 13	0 29	0 13	0 25	0 45	0 25	0 10	0 19	0 24	0 11	0 10	0 18	0 15
CP027619.1	6459043	G	A	29.6181	0 3	0 16	0 23	0 14	0 9	0 8	0 31	0 16	0 19	0 10	0 6	0 36	0 34	0 6	0 16	0 27	0 36	0 47	0 58	0 31	0 226	0 30	0 30	0 30	0 24	0 41	0 21	0 15	0 29	0 7	0 3	0 19	0 17	0 30	0 17	0 26	0 53	0 36	0 14	0 28	0 25	0 17	0 12	0 14	0 27
CP027619.1	6459049	ACCAGTG	GCCGATT	25.9375	0 3	0 13	0 18	0 13	0 9	0 6	0 31	0 18	0 20	0 10	0 6	0 29	0 24	0 6	0 11	0 26	0 32	0 42	0 42	0 28	0 206	0 29	0 23	0 24	0 22	0 39	0 18	0 14	0 29	0 5	0 2	0 16	0 15	0 29	0 13	0 23	0 49	0 27	0 17	0 27	0 21	0 13	0 10	0 10	0 23
CP027619.1	6459101	CTTGTG	ATCGTC	15.9479	0 6	0 8	0 8	0 9	0 3	0 4	0 15	0 6	0 11	0 9	0 5	0 36	0 15	0 7	0 10	0 13	0 23	0 28	0 15	0 16	0 130	0 18	0 8	0 16	0 20	0 26	0 8	0 6	0 10	0 5	0 2	0 5	0 7	0 16	0 10	0 15	0 31	0 17	0 14	0 17	0 4	0 12	0 1	0 8	0 28
CP027619.1	6459130	C	T	17.316	0 3	0 11	0 7	0 13	0 4	0 1	1 11	0 6	0 13	0 9	0 10	0 27	0 19	0 7	0 6	0 18	0 19	0 25	0 29	0 12	0 125	0 15	0 12	0 17	0 27	0 18	0 10	0 7	0 7	0 7	0 1	0 5	0 7	0 16	0 13	0 14	0 38	0 16	0 8	0 19	0 9	0 10	0 3	0 8	0 22
CP027619.1	6459136	G	A	20.3333	0 4	0 15	0 12	0 13	0 8	0 1	0 11	0 7	0 19	0 11	0 13	0 26	0 23	0 8	0 6	0 22	0 20	0 28	0 33	0 12	0 127	0 17	0 15	0 20	0 23	0 13	0 16	0 7	0 11	0 10	0 3	0 4	0 8	0 19	1 16	0 13	0 49	0 20	0 6	0 14	0 14	0 11	0 4	0 8	0 31
CP027619.1	6459157	A	C	33.7257	0 5	0 20	0 23	0 20	0 9	0 5	0 25	0 13	0 28	0 24	0 16	0 42	0 38	0 10	0 4	0 39	0 32	0 47	0 49	0 19	0 227	0 36	0 31	0 36	0 42	0 29	0 31	0 13	0 24	0 16	0 7	0 11	0 27	0 24	0 31	0 27	0 81	0 30	0 18	0 30	0 27	0 15	0 10	0 19	0 57
CP027619.1	6459169	G	A	36.6667	0 5	0 24	0 24	0 21	0 11	0 5	0 26	0 13	0 28	0 24	0 16	0 49	0 41	0 11	0 6	0 40	0 37	0 50	0 50	0 23	0 252	0 41	0 33	0 37	0 43	0 32	0 34	0 15	0 27	0 17	0 7	0 13	0 27	0 27	0 32	0 29	0 86	0 33	0 19	0 34	0 29	0 17	0 11	0 19	0 65
CP027619.1	6459178	GAG	AAA	38.7326	0 4	0 27	0 24	0 24	0 12	0 5	0 26	0 15	0 30	0 25	0 17	0 52	0 45	0 11	0 8	0 42	0 39	0 52	0 55	0 26	0 269	0 42	0 33	0 38	0 48	0 33	0 35	0 16	0 27	0 17	0 7	0 16	0 30	0 28	0 36	0 30	0 93	0 36	0 20	0 37	0 33	0 17	0 10	0 23	0 68
CP027619.1	6459191	AC	A	38.9201	0 6	0 28	0 19	0 20	0 15	0 6	0 28	0 15	0 32	0 21	0 14	0 56	0 47	0 9	0 9	0 38	0 35	0 60	0 56	0 29	0 270	0 42	0 30	0 38	0 43	0 31	0 34	0 14	0 27	0 17	0 8	0 18	0 28	0 30	0 31	0 25	0 85	0 33	0 20	1 41	0 39	0 18	0 9	0 29	0 67
CP027619.1	6459193	CAA	AAG	37.9965	0 6	0 28	0 19	0 20	0 15	0 6	0 28	0 15	0 32	0 21	0 14	0 56	0 47	0 9	0 9	0 38	0 35	0 60	0 56	0 29	0 270	0 42	0 30	0 38	0 43	0 31	0 34	0 14	0 27	0 17	0 8	0 18	0 28	0 30	0 31	0 25	0 85	0 33	0 20	0 41	0 39	0 18	0 9	0 29	0 67
CP027619.1	6459218	TTTC	T	20.2014	0 1	1 20	0 6	0 18	1 7	0 4	0 13	0 14	1 19	1 5	0 3	2 30	1 19	1 9	0 20	0 14	0 19	1 36	0 33	0 24	8 107	0 15	0 23	0 21	2 29	0 20	1 10	1 13	3 22	0 7	0 5	0 14	0 11	2 16	0 17	1 17	0 42	0 16	0 14	0 34	0 15	1 10	0 8	1 28	0 25
CP027619.1	6459311	A	G	27.0694	0 2	0 27	0 14	0 23	0 10	0 3	0 26	0 19	0 24	0 13	0 13	0 35	0 30	0 10	0 26	0 20	0 19	0 32	0 38	0 28	0 217	0 22	0 24	0 22	0 35	0 35	0 21	0 8	0 25	0 6	0 6	0 18	0 24	0 24	0 15	0 30	0 67	0 40	0 19	0 42	1 21	0 22	0 7	0 28	0 34
CP027619.1	6459347	GTAA	TT	16.6181	0 2	0 10	0 7	0 14	0 10	0 3	0 12	0 5	0 13	0 3	0 6	0 35	0 10	0 11	0 16	0 16	0 10	0 22	0 25	0 12	0 94	0 18	0 15	0 7	0 23	0 19	0 9	0 8	0 10	0 6	0 4	0 11	0 9	0 13	0 9	0 16	0 45	0 26	0 12	0 30	0 14	0 14	0 7	0 19	0 23
CP027619.1	6459373	G	A	16.8056	0 1	0 10	0 7	0 15	0 7	0 3	0 13	0 6	0 14	0 5	0 5	0 36	0 10	0 10	0 14	0 20	0 12	0 28	0 23	0 13	0 107	0 20	0 12	0 9	0 22	0 17	0 10	0 10	0 8	0 7	0 5	0 10	0 12	0 17	0 10	0 17	0 50	0 23	0 12	0 31	0 12	0 16	0 7	0 20	0 23
CP027619.1	6498335	T	C	51.1701	10 0	39 0	38 0	46 0	10 0	16 0	66 0	30 0	32 0	32 0	21 0	89 0	65 0	13 0	29 0	42 0	38 0	73 0	73 0	65 0	414 0	34 0	41 0	39 0	55 0	74 0	22 0	40 0	62 0	17 0	16 0	37 0	27 0	66 0	44 0	55 0	99 0	53 0	30 0	69 0	42 0	34 0	10 0	37 0	57 0
CP027619.1	6498374	T	C	71.1354	0 16	0 54	0 41	0 63	1 11	0 14	0 77	0 38	0 50	0 41	0 21	0 106	0 67	0 27	0 47	0 53	0 40	0 103	0 94	0 89	0 561	0 53	0 58	0 59	0 82	0 94	0 34	0 39	0 96	0 25	0 13	0 41	0 37	0 101	0 51	0 56	0 136	1 69	0 42	0 98	0 51	0 29	0 15	0 60	0 81
CP027619.1	6498387	T	C	73.8333	0 12	0 63	0 37	0 52	0 10	0 11	0 72	0 38	0 49	0 38	0 21	0 104	0 68	0 32	0 48	0 58	0 47	0 109	0 89	0 105	0 609	0 54	0 56	0 51	0 93	0 88	0 34	0 36	0 86	0 27	0 13	0 35	0 46	0 101	0 48	0 52	0 145	0 62	0 45	0 111	0 48	0 27	0 16	0 61	0 82
CP027619.1	6498392	CTA	GTG	74.5382	0 11	0 67	0 39	0 51	0 9	0 11	0 68	0 39	0 54	0 41	0 22	0 106	0 70	0 29	0 44	0 53	0 51	0 104	0 89	0 100	0 642	0 50	0 57	0 54	0 91	0 86	0 35	0 34	0 84	0 27	0 13	0 37	0 45	0 101	0 46	0 49	0 145	0 62	0 42	0 107	0 48	0 26	0 18	0 62	0 81
CP027619.1	6498400	AC	TG	76.7604	0 11	0 73	0 38	0 48	0 13	0 11	0 65	0 40	0 57	0 42	0 24	0 107	0 70	0 30	0 48	0 55	0 51	0 116	0 89	0 101	0 634	0 52	0 56	0 59	0 96	0 85	0 39	0 38	0 85	0 25	0 14	0 40	0 47	0 104	0 49	0 44	0 149	0 62	0 43	0 111	0 52	0 28	0 17	0 64	0 89
CP027619.1	6498439	GTACG	CTCCT	66.6354	0 10	0 65	0 31	0 41	0 13	0 7	0 67	0 46	0 41	0 29	0 18	0 120	0 73	0 26	0 43	0 56	0 48	0 99	0 88	0 82	0 568	0 55	0 35	0 57	0 75	0 75	0 40	0 45	0 83	0 21	0 14	0 35	0 45	0 86	0 55	0 48	0 125	0 69	0 35	0 92	0 51	0 29	0 16	0 49	0 80
CP027619.1	6498459	C	T	62.1771	0 15	0 72	0 29	0 39	0 13	0 10	0 67	0 49	0 41	0 29	0 15	0 103	0 75	0 22	0 34	0 51	0 46	0 98	0 82	1 69	0 461	0 51	0 38	0 60	0 70	0 68	0 44	0 46	0 94	0 21	0 12	0 41	0 45	0 78	0 57	0 45	0 120	0 59	0 30	0 72	0 49	0 31	0 14	0 37	0 63
CP027619.1	6498661	C	G	53.0174	0 15	0 57	0 31	0 38	0 12	0 15	0 64	0 38	0 39	0 22	0 12	0 73	0 65	0 15	0 40	0 39	0 41	0 86	0 59	0 46	0 389	0 41	0 35	0 48	0 55	0 54	0 23	0 36	0 43	0 19	0 10	0 31	0 43	0 63	0 45	0 49	0 116	0 50	0 18	0 51	0 43	0 22	0 9	0 33	0 62
CP027619.1	6498661	CGATACA	TGCTACG	46.1597	0 15	0 57	0 31	0 38	0 12	0 15	0 64	0 38	0 39	0 22	0 12	0 73	0 65	0 15	0 40	0 39	0 41	0 86	0 59	0 46	0 389	0 41	0 35	0 48	0 55	0 54	0 23	0 36	0 43	0 19	0 10	0 31	0 43	0 63	0 45	0 49	0 116	0 50	0 18	0 51	0 43	0 22	0 9	0 33	0 62
CP027619.1	6498663	ATACA	CTACG	46.0556	0 15	0 57	0 31	0 38	0 12	0 15	0 64	0 38	0 39	0 22	0 12	0 73	0 65	0 15	0 40	0 39	0 41	0 86	0 59	0 46	0 389	0 41	0 35	0 48	0 55	0 54	0 23	0 36	0 43	0 19	0 10	0 31	0 43	0 63	0 45	0 49	0 116	0 50	0 18	0 51	0 43	0 22	0 9	0 33	0 62
CP027619.1	6498676	A	G	57.9931	0 16	0 65	0 40	0 40	0 12	0 20	0 70	0 40	0 41	0 18	0 12	0 81	0 70	0 17	0 40	0 42	0 41	0 90	0 57	0 46	0 414	0 48	0 40	0 50	0 62	0 48	0 27	0 42	1 50	0 23	0 9	0 37	0 42	0 68	0 43	0 53	0 130	0 56	0 25	0 59	0 52	0 34	0 8	0 40	0 67
CP027619.1	6498697	A	G	53.6007	0 16	0 55	0 45	0 30	0 13	0 16	0 49	0 40	0 32	0 18	0 15	0 75	0 51	0 16	0 34	0 27	0 36	0 79	0 66	0 45	0 339	0 45	0 36	0 48	0 65	0 47	0 29	0 43	0 62	0 16	0 7	0 44	0 33	0 59	0 44	0 35	0 121	0 49	0 28	0 68	0 40	0 30	0 7	0 31	0 59
CP027619.1	6498709	A	G	50.2847	0 13	0 54	0 47	0 24	0 13	0 12	0 46	0 36	0 28	0 17	0 15	0 69	0 47	0 14	0 29	0 26	0 34	0 75	0 63	0 44	0 299	0 37	0 38	0 47	0 63	0 44	0 25	0 39	0 62	0 17	0 7	0 39	0 32	0 54	0 40	0 39	0 115	0 44	0 27	0 66	0 38	0 29	0 6	0 31	0 65
CP027619.1	6498815	T	C	53.7465	0 14	0 50	0 44	0 25	0 16	0 11	0 54	0 31	0 37	0 18	0 18	0 77	0 46	0 16	0 24	0 34	0 37	0 74	0 75	0 47	0 289	0 36	0 45	0 45	0 64	0 49	0 28	0 40	0 72	0 18	0 6	0 37	0 33	0 69	0 42	0 43	0 106	0 44	0 28	0 58	0 34	0 23	0 5	0 33	0 55
CP027619.1	6498839	A	G	45.6007	0 9	0 35	0 32	0 31	0 14	0 7	0 46	0 24	0 33	0 17	0 21	0 70	0 33	0 12	0 25	0 31	0 27	0 55	0 78	0 43	0 248	0 24	0 37	0 45	0 49	0 48	1 23	0 33	0 63	0 15	0 8	0 25	0 25	0 56	0 39	0 35	0 72	0 31	0 23	0 49	0 26	0 20	0 5	0 27	0 57
CP027619.1	6498845	A	G	43.875	0 9	0 34	0 30	0 30	0 14	0 6	0 41	0 23	0 31	0 16	0 21	0 67	0 32	0 12	0 23	0 31	0 26	0 54	0 75	0 38	0 247	0 23	0 36	0 43	0 45	0 48	0 23	0 29	0 58	0 15	0 8	0 21	0 23	0 53	0 39	0 35	0 71	0 29	0 22	0 46	0 26	0 20	0 5	0 25	0 54
CP027619.1	6498851	CC	TT	39.8472	0 8	0 32	0 29	0 30	0 14	0 6	0 38	0 21	0 29	0 15	0 20	0 59	0 27	0 7	0 20	0 29	0 21	0 48	0 69	0 35	0 232	0 21	0 32	0 37	0 41	0 42	0 21	0 28	0 54	0 16	0 8	0 20	0 22	0 50	0 39	0 27	0 66	0 26	0 20	0 41	0 25	0 20	0 5	0 24	0 48
CP027619.1	6498857	C	T	37.8021	0 8	0 28	0 27	0 30	0 13	0 5	0 38	0 19	0 28	0 14	0 20	0 59	0 26	0 7	0 19	0 29	0 21	0 46	0 62	0 34	0 219	0 22	0 32	0 35	0 40	0 41	0 19	0 26	0 53	0 16	0 7	0 20	0 21	0 46	0 38	0 26	0 60	0 24	0 16	0 38	0 24	0 18	0 5	0 24	0 43
CP027619.1	6498865	TC	CG	23.7118	0 5	0 17	0 13	0 20	0 7	0 3	0 26	0 10	0 23	0 6	0 10	0 34	0 16	0 4	0 15	0 18	0 14	0 24	0 45	0 24	0 159	0 11	0 19	0 19	0 28	0 20	0 15	0 13	0 27	0 10	0 4	0 11	0 18	0 29	0 24	0 13	0 31	0 15	0 11	0 16	0 15	0 14	0 2	0 16	0 19
CP027619.1	6682454	C	G	10.2222	0 7	0 24	0 14	0 5	0 5	0 8	0 7	0 13	0 13	0 9	0 5	0 4	0 3	0 8	0 4	1 14	0 20	0 12	0 10	0 7	0 69	0 9	0 7	0 4	0 3	0 3	0 5	0 8	0 20	0 16	0 14	0 6	0 16	0 55	0 37	0 25	0 6	0 4	0 12	0 10	0 25	0 12	0 3	0 0	0 10
CP027619.1	6682473	C	T	12.9688	0 8	0 27	0 18	0 8	0 9	0 8	0 11	0 17	0 19	0 12	1 5	0 8	0 4	0 11	0 6	0 17	0 24	0 14	0 10	0 7	0 88	0 10	0 18	0 8	0 2	0 3	0 4	0 10	0 26	0 23	0 21	0 11	0 22	0 59	0 46	0 35	0 6	0 3	0 12	0 9	0 26	0 14	0 3	0 0	0 9
CP027619.1	6682596	C	T	10.3542	0 6	0 25	0 13	0 8	0 13	0 9	0 7	0 10	0 18	0 9	0 7	0 18	0 5	0 17	0 6	0 14	0 15	0 12	0 16	0 20	0 125	0 9	0 9	0 1	0 3	0 1	0 7	0 8	0 17	0 13	0 7	0 4	0 12	0 15	0 8	0 17	0 7	0 3	0 13	0 8	0 16	0 5	0 1	0 5	0 8
CP027619.1	6682602	G	A	10.0694	0 6	0 24	0 11	0 8	0 12	0 5	0 5	0 10	0 20	0 8	0 10	0 17	0 4	0 17	0 3	0 14	0 12	0 13	0 15	0 20	0 142	0 9	0 9	0 0	0 3	0 1	0 9	0 4	0 18	0 13	0 6	0 7	0 17	0 16	0 8	0 17	0 7	0 2	0 12	0 9	0 15	0 5	0 0	0 5	0 7
CP027619.1	6689143	T	A	10.4236	0 2	0 9	0 9	0 9	0 3	0 1	0 10	0 4	0 7	0 14	0 10	0 10	0 9	0 3	0 17	0 7	0 12	0 13	0 8	0 16	0 101	1 4	0 10	0 14	0 12	0 8	0 9	0 6	0 16	0 2	0 4	0 0	0 12	0 21	0 17	1 15	0 10	0 4	0 4	0 10	0 11	0 5	0 4	0 7	0 8
CP027619.1	6689183	T	C	11.7083	0 3	0 8	0 5	0 10	0 2	0 3	0 12	0 5	0 6	0 13	0 11	0 8	0 2	0 2	0 16	0 10	0 12	0 14	0 10	0 10	0 135	0 11	0 13	0 16	0 17	0 11	0 10	0 6	0 20	0 4	0 3	0 2	0 10	0 25	0 15	0 15	0 9	0 4	0 5	0 9	0 9	0 4	0 3	0 4	0 12
CP027619.1	6689286	A	G	10.2847	4 0	7 0	12 0	11 0	1 0	3 0	10 0	3 0	10 0	12 0	3 0	6 0	7 0	1 0	4 0	6 0	16 0	13 0	14 0	10 0	70 0	10 0	9 0	25 0	8 0	15 0	13 0	7 0	14 0	0 0	4 0	2 0	11 0	0 28	0 14	3 8	7 0	6 0	3 0	7 0	7 0	0 0	1 0	6 0	11 0
CP027619.1	6689298	A	T	10.3576	0 3	0 6	0 8	0 14	0 0	0 3	0 10	0 3	0 12	0 10	0 5	0 6	0 6	0 1	0 5	0 5	0 16	0 12	0 13	0 13	0 57	0 10	0 8	0 20	0 5	0 16	0 12	0 5	0 15	0 0	0 3	0 1	0 7	0 22	0 14	0 9	0 9	0 9	0 2	0 8	0 6	0 1	0 2	0 8	0 13
CP027619.1	6689325	A	C	10.1007	0 1	0 9	0 5	0 12	0 0	0 2	0 6	0 6	0 8	0 7	0 5	0 5	0 5	0 1	0 5	0 6	0 7	0 13	0 10	0 11	0 43	0 9	0 8	0 22	0 5	0 18	0 7	0 8	0 10	0 0	0 2	0 3	0 8	1 17	0 10	0 9	0 11	0 7	0 4	0 7	0 5	0 6	0 2	0 9	0 11
CP027619.1	6692554	TTCAA	CTCGT	15.2396	0 6	0 12	0 4	0 11	0 3	0 4	0 13	0 9	0 6	0 4	0 4	0 23	0 13	0 5	0 15	0 7	0 17	0 13	0 23	0 17	0 116	0 19	0 20	0 13	0 29	0 18	0 9	0 11	0 13	0 10	0 6	0 13	0 15	0 18	0 11	0 16	0 22	0 11	0 12	0 12	0 13	0 10	0 4	0 7	0 22
CP027619.1	6692574	G	A	22.8993	0 4	0 18	0 6	0 13	0 4	0 6	0 19	0 15	0 11	0 7	0 5	0 32	0 16	0 6	0 21	0 11	0 30	0 18	0 33	0 23	0 182	0 28	0 24	0 25	0 41	0 22	0 21	0 14	0 17	0 12	0 9	0 19	0 24	0 24	0 22	0 24	0 35	0 16	0 16	0 19	0 19	0 10	0 5	0 11	0 31
CP027619.1	6692586	TCACT	CCACC	20.625	0 5	0 17	0 5	0 12	0 4	0 6	0 17	0 12	0 9	0 4	0 5	0 26	0 15	0 4	0 17	0 8	0 26	0 20	0 30	0 18	0 153	0 23	0 21	0 22	0 31	0 18	0 20	0 10	0 14	0 9	0 8	0 15	0 24	0 19	0 21	0 21	0 31	0 14	0 16	0 15	0 15	0 9	0 3	0 9	0 29
CP027619.1	6692598	T	C	18.9583	0 4	0 17	0 8	0 17	0 5	0 5	0 13	0 13	0 12	0 4	0 3	0 24	0 13	0 4	0 13	0 8	0 21	0 18	0 26	0 21	0 165	0 20	0 20	0 23	0 27	0 22	0 25	0 10	0 15	0 6	0 7	0 14	0 26	0 15	0 17	0 20	0 30	0 10	0 13	0 12	0 9	0 7	0 2	0 10	0 21
CP027619.1	6692598	TGTTC	CGTTT	18.4444	0 4	0 17	0 8	0 17	0 5	0 5	0 13	0 13	0 12	0 4	0 3	0 24	0 13	0 4	0 13	0 8	0 21	0 18	0 26	0 21	0 165	0 20	0 20	0 23	0 27	0 22	0 25	0 10	0 15	0 6	0 7	0 14	0 26	0 15	0 17	0 20	0 30	0 10	0 13	0 12	0 9	0 7	0 2	0 10	0 21
CP027619.1	6692623	A	G	17.6528	0 4	0 12	0 7	0 14	0 5	0 3	0 15	0 12	0 16	0 4	0 3	0 20	0 9	0 2	0 12	0 9	0 20	0 17	0 23	0 18	0 152	0 20	0 16	0 24	0 22	0 19	0 23	0 5	0 11	0 6	0 4	0 12	0 21	0 14	0 19	0 14	0 22	0 8	0 14	0 10	0 7	0 4	0 3	0 9	0 16
CP027619.1	6692729	C	T	12.2257	0 2	0 10	0 6	0 11	0 5	0 2	0 14	0 7	0 10	0 5	0 2	0 14	0 5	0 3	0 5	0 13	0 14	0 14	0 16	0 18	0 135	0 15	0 10	0 19	0 12	0 14	0 14	0 4	0 11	0 6	0 4	0 5	0 12	0 9	0 10	0 7	0 9	0 7	0 12	0 5	0 2	0 4	0 1	0 5	0 10
CP027619.1	6692738	G	A	14.5243	0 2	0 12	0 7	0 12	0 5	0 2	0 19	0 7	0 14	0 5	0 2	0 15	0 7	0 5	0 9	0 18	0 15	0 14	0 20	0 19	0 140	0 16	0 12	0 20	0 13	0 18	0 14	0 7	0 12	0 9	0 5	0 6	0 13	0 10	0 10	0 8	0 10	0 7	0 13	0 7	0 3	0 4	0 2	0 5	0 11
CP027619.1	6692744	A	G	13.4792	0 2	0 10	0 7	0 13	0 5	0 1	0 18	0 6	0 14	0 4	0 2	0 11	0 7	0 5	0 8	0 16	0 12	0 13	0 20	0 19	0 109	0 12	0 13	0 16	0 10	0 18	0 9	0 7	0 12	0 9	0 3	0 5	0 13	0 11	0 9	0 8	0 10	0 5	0 12	0 7	0 3	0 4	0 2	0 5	0 8
CP027619.1	6692753	G	A	13.7396	0 1	0 7	0 8	0 17	0 6	0 1	0 18	0 3	0 14	0 5	0 2	0 10	0 7	0 5	0 9	0 15	0 13	0 13	0 16	0 20	0 105	0 11	0 13	0 16	0 10	0 19	0 9	0 6	0 14	0 11	0 3	0 4	0 12	0 13	0 10	0 6	0 9	0 5	0 12	0 7	0 3	0 4	0 2	0 6	0 9
CP027619.1	6692765	C	A	13.3507	0 2	0 7	0 7	1 16	0 4	0 2	0 16	0 1	0 13	0 6	0 4	0 10	0 4	0 5	0 11	0 16	0 10	0 9	0 16	0 18	0 100	0 8	1 11	0 14	0 9	0 22	0 9	0 6	0 15	0 11	0 2	0 5	0 7	0 13	0 10	0 4	0 9	0 6	0 13	0 9	0 5	0 1	0 2	0 3	0 6
CP027619.1	6692784	G	C	12.8819	0 3	0 9	0 7	0 16	0 4	0 2	0 14	0 4	0 11	0 6	0 4	0 9	0 6	0 4	0 12	0 14	0 12	0 9	0 12	0 14	0 87	0 4	0 14	0 14	0 11	0 20	0 10	0 6	0 13	0 11	0 2	0 5	0 5	0 14	0 7	0 4	0 8	0 11	0 8	0 11	0 7	0 3	0 1	0 5	0 9
CP027619.1	6692792	AGTG	GGTA	12.4236	0 3	0 10	0 6	0 16	0 2	0 1	0 11	0 4	0 8	0 7	0 4	0 8	0 8	0 4	0 11	0 14	0 11	0 9	0 11	0 13	0 83	0 5	0 14	0 11	0 11	0 22	0 13	0 6	0 13	0 11	0 2	0 7	0 8	0 21	0 7	0 4	0 6	0 10	0 8	0 10	0 7	0 3	0 1	0 7	0 11
CP027619.1	6692813	T	G	11.8403	0 2	0 9	0 7	0 16	0 3	0 2	0 5	0 4	0 9	0 8	0 4	0 8	0 7	0 2	0 10	0 8	0 11	0 10	0 12	0 6	0 90	0 8	0 14	0 8	0 9	0 21	0 13	0 5	0 13	0 10	0 1	0 7	0 10	0 21	0 7	0 6	0 10	0 9	0 6	0 9	0 7	0 4	0 2	0 6	0 10
CP027619.1	6705040	T	C	11.8681	1 0	16 0	8 0	24 0	3 0	3 0	5 0	3 0	6 0	3 0	5 0	11 0	4 0	2 0	11 0	0 10	0 18	16 0	20 0	9 0	109 0	7 0	10 0	13 0	8 0	22 0	7 0	7 0	10 0	2 0	8 0	9 0	15 0	0 14	0 8	6 7	39 0	16 0	8 0	29 0	7 0	6 0	1 0	23 0	16 0
CP027619.1	6705064	C	T	11.1979	0 4	0 14	0 6	0 28	0 3	0 2	0 8	0 3	0 9	0 3	0 5	0 7	0 5	0 1	0 9	0 9	0 12	0 15	0 17	0 11	0 100	0 7	0 13	0 6	0 8	0 13	0 8	0 5	0 11	0 2	0 5	0 7	0 12	0 12	0 8	0 14	0 30	0 15	0 12	0 28	0 10	0 8	0 4	0 16	0 11
CP027619.1	6729818	G	A	10.2153	0 2	0 8	0 4	0 8	0 4	0 1	0 12	0 5	0 3	0 3	0 1	0 27	0 17	0 2	0 8	0 2	0 5	0 14	0 16	0 12	0 130	0 3	0 6	0 7	0 16	0 14	0 3	0 4	0 12	0 8	0 2	0 6	0 4	0 19	0 16	0 16	0 36	0 7	0 2	0 4	0 6	0 8	0 1	0 10	0 4
CP027619.1	6729824	GATC	CATA	10.2222	0 2	0 9	0 5	0 8	0 4	0 1	0 11	0 6	0 4	0 4	0 1	0 26	0 16	0 1	0 7	0 2	0 5	0 18	0 15	0 11	0 128	0 3	0 8	0 9	0 17	0 14	0 3	0 4	0 13	0 8	0 2	0 5	0 4	0 20	0 15	0 18	0 35	0 7	0 2	0 3	0 7	0 7	0 1	0 9	0 7
CP027619.1	6729833	A	G	11.9236	0 2	0 9	0 5	0 10	0 5	0 1	0 13	0 6	0 4	0 5	0 4	0 37	0 17	0 3	0 8	0 4	0 5	0 21	0 17	0 13	0 152	0 3	0 10	0 9	0 17	0 15	0 3	0 4	0 17	0 10	0 3	0 7	0 4	0 24	0 18	0 20	0 38	0 10	0 2	0 6	0 9	0 9	0 1	0 9	0 9
CP027619.1	6729835	C	A	11.9549	0 2	0 8	0 5	0 10	0 5	0 1	1 11	0 6	0 4	0 5	0 4	0 37	0 17	0 3	0 8	0 4	0 5	0 22	0 17	0 13	0 150	0 3	0 10	0 9	0 17	0 16	0 3	0 3	0 17	0 10	0 3	0 7	0 4	0 24	0 18	0 19	0 38	0 10	0 2	0 7	0 10	0 9	0 1	0 8	0 9
CP027619.1	6729848	A	C	11.8438	0 3	0 8	0 5	0 10	0 5	0 1	0 12	0 6	0 5	0 5	0 5	0 41	0 17	0 4	0 7	0 4	0 4	1 19	0 17	0 13	0 136	0 4	0 10	0 9	0 18	0 15	0 3	0 6	0 18	0 10	0 3	0 7	0 5	0 29	0 15	0 16	0 35	0 11	0 2	1 9	0 9	0 10	0 1	0 8	0 9
CP027619.1	6729863	C	T	11.9479	0 4	0 13	0 4	0 10	0 3	0 1	0 9	0 6	0 6	0 2	0 5	0 37	0 15	0 6	0 5	0 5	0 6	0 22	0 19	0 13	1 144	0 2	0 8	0 8	0 21	0 14	0 1	0 5	0 15	0 8	0 2	0 9	0 4	0 23	0 13	0 13	0 31	0 14	0 3	0 11	0 10	0 9	0 3	0 6	0 9
CP027619.1	6729869	C	T	12.5521	0 4	0 14	0 3	0 11	0 3	0 2	0 12	0 6	0 6	0 4	0 4	0 39	0 20	0 6	0 6	0 6	0 8	0 28	0 23	0 12	0 136	0 2	0 8	0 9	0 22	0 13	0 1	0 6	0 16	0 7	0 2	0 10	0 6	0 22	0 12	0 14	0 35	0 16	0 3	0 12	0 10	0 12	0 5	0 5	0 10
CP027619.1	6729943	C	T	11.75	0 1	0 7	0 6	0 12	0 4	0 2	0 18	0 5	0 2	0 5	0 3	0 12	0 28	0 5	0 8	0 5	0 8	0 28	0 32	0 14	0 60	0 13	0 12	0 8	0 17	0 10	0 7	0 6	0 19	0 5	0 5	0 5	0 7	20 0	13 0	5 4	0 26	0 12	0 8	0 13	0 14	0 11	0 3	0 7	0 12
CP027619.1	6772339	AG	CT	10.0764	0 3	0 8	0 9	0 9	0 2	0 1	0 8	0 9	0 15	0 4	0 7	0 8	0 8	0 1	0 7	0 9	0 6	0 14	0 11	0 14	0 61	0 10	0 9	0 9	0 4	0 9	0 6	0 7	0 15	0 1	0 6	0 8	0 3	0 15	0 16	0 19	0 16	0 5	0 2	0 6	0 9	0 7	0 4	0 10	0 4
CP027619.1	6772351	T	C	10.4792	0 3	0 10	0 10	0 11	0 2	0 1	0 8	0 7	0 16	0 5	0 7	0 9	0 8	0 1	0 7	0 9	0 6	0 12	0 12	0 16	0 63	0 10	0 9	0 7	0 6	0 8	0 5	0 7	0 16	0 1	0 6	0 8	0 3	0 15	0 17	0 19	0 15	0 5	0 2	0 5	0 10	0 8	0 3	0 12	0 4
CP027619.1	6772357	T	C	11.1076	0 3	0 10	0 10	0 11	0 3	0 1	0 9	0 8	0 16	0 5	0 8	0 10	0 9	0 2	0 11	0 7	0 7	0 13	0 13	0 17	0 62	0 10	0 13	0 8	0 8	0 10	0 6	0 6	0 16	0 2	0 7	0 10	0 4	0 14	0 18	0 22	0 16	0 6	0 2	0 4	0 10	0 9	0 3	0 12	0 5
CP027619.1	6772366	A	C	11.1771	0 3	0 10	0 10	0 14	0 3	0 2	0 9	0 8	0 13	0 5	0 8	0 11	0 9	0 2	0 10	0 9	0 8	0 10	0 12	0 15	0 63	0 8	0 14	0 7	0 9	0 10	0 6	0 6	0 18	0 4	0 7	0 10	0 4	0 14	0 17	0 25	0 18	0 5	0 3	0 5	0 12	0 9	0 3	0 12	0 7
CP027619.1	6772366	A	T	11.6667	0 3	0 10	0 10	0 14	0 3	0 2	0 9	0 8	0 13	0 5	0 8	0 11	0 9	0 2	0 10	0 9	0 8	0 10	0 12	0 15	0 63	0 8	0 14	0 7	0 9	0 10	0 6	0 6	0 18	0 4	0 7	0 10	0 4	0 14	0 17	0 25	0 18	0 5	0 3	0 5	0 12	0 9	0 3	0 12	0 7
CP027619.1	6772384	G	T	11.8785	2 0	6 4	0 9	12 0	0 3	0 3	11 0	7 0	10 0	0 5	0 4	0 16	0 10	0 1	11 0	0 8	0 8	11 0	14 0	0 15	0 70	0 8	0 19	0 11	0 11	0 10	0 7	0 6	0 20	0 6	0 7	0 7	0 5	0 26	0 19	8 12	21 0	7 0	5 0	8 0	11 0	10 0	0 6	0 9	0 9
CP027619.1	6772511	A	T	13.7847	0 4	0 11	0 7	0 12	0 2	0 0	0 16	0 7	0 11	0 12	0 5	0 21	0 11	0 6	0 23	0 8	0 9	0 25	0 27	0 16	0 110	0 20	1 15	0 11	0 14	1 12	0 11	0 5	0 17	0 5	0 4	0 8	0 9	0 30	1 22	0 28	0 19	0 14	0 10	0 11	0 14	0 11	0 2	0 6	0 10
CP027619.1	6772540	T	G	14.0938	0 3	6 4	8 0	0 9	4 0	1 0	0 12	0 10	0 13	8 0	9 0	18 0	7 0	5 0	0 23	8 0	11 0	0 27	0 29	18 0	96 0	14 0	8 0	19 0	16 0	13 0	8 0	11 0	19 0	1 0	5 0	11 0	8 0	0 33	0 24	0 26	0 29	0 12	0 5	0 17	0 16	0 12	3 0	8 0	8 0
CP027619.1	6972123	A	G	16.8333	0 0	0 1	0 3	0 2	0 0	0 2	0 19	0 15	0 6	0 2	0 1	0 22	0 11	0 12	0 3	0 11	0 17	0 38	0 37	0 6	0 96	0 6	0 5	0 2	0 4	0 10	0 2	0 2	0 12	0 5	0 4	0 3	0 2	0 18	0 9	0 5	0 34	0 7	0 4	0 19	0 3	0 10	0 2	0 8	0 19
CP027619.1	7043308	G	A	18.809	0 5	0 21	0 14	0 21	0 11	0 6	0 9	0 10	0 11	0 11	0 9	0 15	0 3	0 3	0 17	0 10	0 12	0 13	0 23	0 26	0 143	0 28	0 14	0 27	0 23	0 20	0 17	0 13	0 28	0 10	0 17	0 12	0 36	0 39	0 33	0 18	0 15	0 7	0 5	0 8	0 9	0 2	0 2	0 6	0 20
CP027619.1	7043347	C	A	14.9479	0 6	0 17	0 11	0 20	0 8	0 5	0 6	0 5	0 7	0 15	0 9	0 11	0 4	0 1	0 14	0 9	0 10	0 13	0 17	0 14	0 108	0 31	0 16	0 22	0 16	0 14	0 17	0 12	0 19	0 10	0 10	0 15	0 30	1 23	0 25	0 15	0 10	0 5	0 5	0 3	0 11	0 3	0 0	0 5	0 17
CP027619.1	7043352	G	A	14.7326	0 4	0 19	0 9	0 20	0 8	0 5	0 6	0 4	0 8	0 16	0 10	0 10	0 4	0 1	0 18	0 9	0 9	0 15	0 16	0 11	0 114	0 30	0 13	0 19	0 15	0 14	0 18	0 12	0 21	0 9	0 11	0 14	0 24	0 25	0 22	0 14	0 11	0 4	0 6	0 3	0 10	0 4	0 0	0 4	0 17
CP027619.1	7043368	A	G	14.5521	0 6	0 20	0 8	0 17	0 7	0 5	0 5	0 6	0 4	0 13	0 13	0 8	0 4	0 2	0 18	0 7	0 10	0 14	0 14	0 12	0 106	0 35	0 14	0 16	0 12	0 13	0 16	0 10	0 22	0 7	0 9	0 13	0 22	0 30	0 24	0 14	0 11	0 3	0 7	0 3	0 6	0 4	0 1	0 7	0 16
CP027619.1	7043377	T	A	11.7326	0 5	0 14	0 6	0 12	0 5	0 2	0 6	0 4	0 3	0 13	0 8	0 5	0 4	0 2	0 15	0 6	0 7	0 12	0 12	0 9	0 72	0 22	0 11	0 8	0 10	0 11	0 9	0 10	0 21	0 4	0 7	0 10	0 16	0 24	0 16	0 8	0 7	0 3	0 7	0 2	0 6	0 6	0 1	0 4	0 15
CP027619.1	7043386	C	T	11.3715	0 4	0 15	0 7	0 12	0 5	0 2	0 7	0 4	0 4	0 11	0 8	0 6	0 4	0 2	0 14	0 5	0 7	0 11	0 12	0 7	0 76	0 21	0 10	0 5	0 9	0 12	0 10	0 9	0 21	0 4	0 6	0 8	0 14	0 23	0 15	0 8	0 7	0 3	0 7	0 2	0 5	0 5	0 1	0 4	0 13
CP027619.1	7061380	A	C	22.7917	0 3	0 20	0 20	0 14	0 2	0 7	1 24	0 17	0 24	0 24	0 15	0 33	0 31	0 5	0 38	0 16	0 15	0 20	0 44	0 55	1 339	0 23	0 14	0 24	0 46	0 29	0 13	0 17	0 32	0 16	0 9	0 14	0 7	73 0	37 0	18 20	0 33	0 9	0 11	0 29	0 15	0 13	0 9	0 17	0 10
CP027619.1	7061473	G	A	19.3333	0 10	0 18	0 13	0 19	0 2	0 5	0 21	0 8	0 18	0 20	0 12	0 36	0 16	0 4	0 17	0 18	0 14	0 29	0 23	0 33	0 204	0 9	0 18	0 12	0 27	0 25	0 12	0 17	0 38	0 11	0 5	0 19	0 9	0 66	0 39	0 45	0 31	0 22	0 3	0 35	0 14	0 18	0 8	0 11	0 13
CP027619.1	7061512	C	T	22.0104	0 7	0 13	0 11	0 20	0 6	0 0	0 22	0 12	0 17	0 13	0 11	0 38	0 32	0 3	0 14	0 22	0 15	0 33	0 29	0 32	0 198	0 10	0 14	0 15	0 25	0 27	0 14	0 11	0 27	0 9	0 5	0 13	0 7	0 58	0 39	0 29	0 32	0 19	0 10	0 20	0 11	0 18	0 3	0 19	0 23
CP027619.1	7061527	TGAA	CGAG	20.9896	0 6	0 9	0 12	0 17	0 6	0 0	0 21	0 14	0 15	0 9	0 11	0 34	0 32	0 5	0 15	0 23	0 15	0 33	0 34	0 29	0 209	0 13	0 13	0 16	0 21	0 24	0 11	0 10	0 27	0 8	0 4	0 11	0 6	0 52	0 38	0 28	0 36	0 17	0 10	0 17	0 14	0 14	0 3	0 19	0 23
CP027619.1	7061541	GA	AG	21.0069	0 5	0 10	0 16	0 13	0 6	0 0	0 18	0 13	0 13	0 9	0 11	0 33	0 34	0 5	0 15	0 23	0 17	0 34	0 34	0 30	0 220	0 13	0 16	0 12	0 21	0 26	0 10	0 10	0 28	0 13	0 5	0 12	0 9	0 56	0 39	0 29	0 37	0 17	0 13	0 20	0 14	0 16	0 3	0 20	0 26
CP027619.1	7061542	A	G	20.1701	0 5	0 10	0 16	0 13	0 6	0 0	0 18	0 13	0 13	0 9	0 11	1 33	0 34	0 5	0 15	0 23	0 17	0 34	0 34	0 30	0 220	0 13	0 16	0 12	0 21	0 26	0 10	0 10	0 28	0 13	0 5	0 12	0 9	0 56	0 39	0 29	0 37	0 17	0 13	0 20	0 14	0 16	0 3	0 20	0 26
CP027619.1	7061551	G	A	18.5	0 5	0 7	0 18	0 10	0 5	0 0	0 13	1 13	0 10	0 6	0 11	0 28	0 26	0 4	0 13	0 20	0 12	0 29	0 29	0 24	0 224	0 18	0 15	0 13	0 23	0 20	0 12	0 9	0 19	0 15	0 4	0 11	0 9	0 51	0 35	0 30	0 32	0 13	0 10	0 18	0 10	0 15	0 3	0 20	0 21
CP027619.1	7061560	ATAGCCACTG	GTACCCACTT	13.4688	0 2	0 8	0 15	0 7	0 4	0 1	0 9	0 11	0 8	0 4	0 7	0 22	0 19	0 5	0 14	0 13	0 9	0 22	0 23	0 18	0 160	0 14	0 9	0 6	0 23	0 15	0 7	0 7	0 16	0 15	0 5	0 8	0 5	0 40	0 23	0 21	0 23	0 11	0 6	0 17	0 7	0 7	0 3	0 11	0 16
CP027619.1	7061560	ATAGCCACTG	GTACCCGCTT	13.9062	0 2	0 8	0 15	0 7	0 4	0 1	0 9	0 11	0 8	0 4	0 7	0 22	0 19	0 5	0 14	0 13	0 9	0 22	0 23	0 18	0 160	0 14	0 9	0 6	0 23	0 15	0 7	0 7	0 16	0 15	0 5	0 8	0 5	0 40	0 23	0 21	0 23	0 11	0 6	0 17	0 7	0 7	0 3	0 11	0 16
CP027619.1	7061581	T	C	16.4618	0 4	0 9	0 15	0 9	0 2	0 4	0 9	0 14	0 7	0 9	0 8	0 33	0 19	0 8	0 17	0 13	0 14	0 31	0 25	0 26	0 158	0 17	0 12	0 11	0 29	0 14	0 8	0 9	0 18	0 16	0 8	0 10	0 7	0 49	0 27	0 23	0 19	0 12	0 8	0 11	0 6	0 6	0 3	0 12	0 16
CP027619.1	7061617	A	G	16.566	0 3	0 12	0 13	0 6	0 5	0 4	0 14	0 11	0 15	0 14	0 7	0 36	0 20	0 8	0 22	0 10	0 11	0 31	0 22	0 30	0 153	0 20	0 15	0 10	0 21	0 17	0 13	0 11	0 15	0 10	0 7	0 11	0 11	0 45	0 28	0 29	0 17	0 11	0 5	0 8	0 7	0 4	0 3	0 10	0 7
CP027619.1	7061629	G	A	16.816	0 2	0 9	0 12	0 7	0 5	0 3	0 17	0 8	0 17	0 18	0 9	0 36	0 18	0 8	0 24	0 10	0 15	0 30	0 21	0 30	0 132	0 14	0 16	0 14	0 26	0 18	0 14	0 11	0 20	0 9	0 7	0 13	0 15	0 48	0 33	0 27	0 16	0 9	0 5	0 9	0 5	0 7	0 4	0 12	0 9
CP027619.1	7061641	GAATCCG	AAACCCT	12.3819	0 1	0 8	0 8	0 7	0 4	0 0	0 14	0 4	0 15	0 12	0 8	0 23	0 13	0 3	0 18	0 10	0 14	0 20	0 15	0 13	0 96	0 9	0 10	0 10	0 25	0 14	0 11	0 6	0 16	0 3	0 7	0 7	0 14	0 33	0 20	0 25	0 15	0 8	0 3	0 8	0 4	0 7	0 4	0 7	0 7
CP027619.1	7061656	C	T	13.1285	0 2	0 7	0 9	0 8	0 3	0 1	0 16	0 5	0 14	0 23	0 8	0 25	0 15	0 5	0 21	0 12	0 15	0 19	0 18	0 14	0 100	0 12	0 10	0 9	0 22	0 15	0 12	0 6	0 17	0 3	0 2	0 9	0 15	37 0	22 0	14 14	0 16	0 7	0 2	0 9	0 3	0 9	0 3	0 7	0 10
CP027619.1	7061662	CTCG	GTCA	12.1632	0 2	0 5	0 8	0 6	0 2	0 2	0 15	0 3	0 13	0 24	0 9	0 21	0 15	0 6	0 19	0 8	0 14	0 17	0 18	0 13	0 98	0 10	0 9	0 9	0 21	0 13	0 10	0 5	0 17	0 2	0 2	0 9	0 19	0 36	0 19	0 24	0 17	0 8	0 2	0 8	0 4	0 9	0 1	0 8	0 10
CP027619.1	7134174	T	C	16.6979	0 1	0 15	0 20	0 17	0 4	0 9	0 23	0 6	0 21	0 10	0 8	0 20	0 8	0 2	0 15	0 13	0 13	0 30	0 20	0 40	0 183	0 12	0 11	1 24	0 30	0 27	0 12	0 8	0 22	0 6	0 4	0 10	0 5	0 37	0 20	0 22	0 31	0 17	0 4	0 17	0 7	0 15	0 4	0 12	0 7
CP027619.1	7134303	GTG	ATA	21.3194	0 0	0 9	0 13	0 20	0 2	0 0	0 27	0 10	0 15	0 29	0 12	0 20	0 18	0 3	0 14	0 13	0 17	0 21	0 20	0 31	0 260	0 20	0 17	0 26	0 26	0 30	0 15	0 7	0 26	0 8	0 4	0 13	0 12	0 60	0 19	0 25	0 31	0 16	0 15	0 15	0 21	0 6	0 3	0 6	0 15
CP027619.1	7134310	A	G	26.8958	0 3	0 14	0 15	0 23	0 4	0 1	0 26	0 13	0 23	0 33	0 13	0 28	0 18	0 2	0 18	0 17	0 19	0 28	0 30	0 40	0 309	0 21	0 20	0 33	0 37	0 37	0 16	0 9	0 29	0 8	0 4	0 15	0 12	0 70	0 25	0 28	0 34	0 14	0 22	0 20	0 26	0 11	0 6	0 7	0 17
CP027619.1	7134317	T	A	23.7465	0 3	0 14	0 14	0 22	0 4	0 1	0 22	0 13	0 20	0 31	0 13	0 25	0 14	0 2	0 12	0 14	0 13	0 26	0 29	0 33	0 253	0 20	0 17	0 32	0 36	0 32	0 16	0 10	0 24	0 5	0 3	0 14	0 12	0 55	0 18	0 18	0 27	0 12	0 23	0 21	2 19	0 10	0 5	0 3	0 16
CP027619.1	7134327	G	A	22.2431	0 4	0 15	0 12	0 21	0 4	0 1	0 26	0 11	0 18	0 28	0 9	0 23	0 13	0 2	0 10	0 13	0 12	0 26	0 25	0 31	0 236	0 19	0 17	0 30	0 34	0 31	0 13	0 10	0 21	0 5	0 2	0 13	0 11	0 47	0 15	0 16	0 26	0 13	0 22	0 19	0 19	0 8	0 3	0 3	0 14
CP027619.1	7134327	GGCTG	AGCTA	19.4757	0 4	0 15	0 12	0 21	0 4	0 1	0 26	0 11	0 18	0 28	0 9	0 23	0 13	0 2	0 10	0 13	0 12	0 26	0 25	0 31	0 236	0 19	0 17	0 30	0 34	0 31	0 13	0 10	0 21	0 5	0 2	0 13	0 11	0 47	0 15	0 16	0 26	0 13	0 22	0 19	0 19	0 8	0 3	0 3	0 14
CP027619.1	7134352	A	G	19.7396	0 3	0 13	0 8	0 17	0 3	0 1	0 20	0 9	0 17	0 25	0 11	0 22	0 11	0 1	0 12	0 11	0 10	0 22	0 21	0 23	0 176	0 13	0 12	0 25	0 27	0 24	0 10	0 8	0 13	0 4	0 3	0 12	0 10	0 27	0 11	0 15	0 17	0 10	0 16	0 15	0 17	0 8	0 4	0 1	0 8
CP027619.1	7134364	TAG	AA	17.0764	0 4	0 13	0 7	0 14	0 3	0 1	0 13	0 9	0 12	0 23	0 10	0 18	0 10	0 1	0 11	0 10	0 6	0 23	0 16	0 20	0 164	0 11	0 10	0 24	0 25	0 19	0 12	0 6	0 12	0 4	0 2	0 10	0 9	0 24	0 7	0 12	0 16	0 7	0 12	0 11	0 14	0 8	0 6	0 1	0 9
CP027619.1	7134365	A	T	17.2604	0 4	0 13	0 7	0 14	0 3	0 1	0 13	0 9	0 12	0 23	0 10	0 18	0 10	0 1	0 11	0 10	0 6	0 23	0 16	0 20	1 164	0 11	0 10	0 24	0 25	0 19	0 12	0 6	0 12	0 4	0 2	0 10	0 9	0 24	0 7	0 12	0 16	0 7	0 12	0 11	0 14	0 8	0 6	0 1	0 9
CP027619.1	7159308	C	T	13.1042	0 2	0 8	0 4	0 5	0 3	0 1	0 12	0 8	0 11	0 7	0 7	0 16	0 12	0 3	0 7	0 11	0 11	0 21	0 17	0 11	0 90	0 12	0 8	0 13	0 11	0 12	0 3	0 5	0 19	0 6	0 6	0 6	0 10	0 13	0 15	0 15	0 8	0 8	0 3	0 9	0 8	0 5	0 4	0 7	0 18
CP027619.1	7159336	G	A	12.2882	0 4	0 9	0 6	0 6	0 5	0 2	0 19	0 5	0 7	0 9	0 10	0 14	0 11	0 1	0 5	0 9	0 10	0 16	0 16	0 12	0 105	0 9	0 11	0 14	0 6	0 14	0 3	0 3	0 25	0 5	0 1	0 6	0 8	0 21	0 12	0 11	0 8	0 5	0 4	0 8	0 4	0 6	0 3	0 7	0 7
CP027619.1	7159344	G	A	12.2014	0 4	0 9	0 5	0 5	0 5	0 2	0 20	0 5	0 7	0 9	0 10	0 15	0 11	0 1	0 5	0 9	0 10	0 14	0 14	0 12	0 107	0 9	0 10	0 14	0 7	0 13	0 3	0 3	0 26	0 5	0 0	0 7	0 11	0 19	0 11	0 9	0 9	0 6	0 4	0 7	0 5	0 6	0 3	0 8	0 7
CP027619.1	7159351	A	G	13.0451	0 6	0 11	0 9	0 6	0 5	0 2	0 21	0 3	0 8	0 8	0 12	0 16	0 11	0 1	0 5	0 9	0 11	0 12	0 15	0 12	0 117	0 11	0 10	0 16	0 8	0 14	0 3	0 4	0 29	0 7	0 0	0 8	0 11	0 17	0 12	0 10	0 8	0 6	0 3	0 7	0 5	0 6	0 4	0 7	0 8
CP027619.1	7159359	TGTGGCGA	CGTTGCAT	10.3403	0 4	0 7	0 6	0 4	0 4	0 1	0 17	0 3	0 7	0 7	0 12	0 12	0 9	0 0	0 3	0 7	0 8	0 9	0 6	0 15	0 92	0 11	0 11	0 11	0 8	0 10	0 2	0 2	0 20	0 6	0 1	0 6	0 5	0 12	0 7	0 7	0 7	0 4	0 2	0 8	0 5	0 4	0 3	0 5	0 5
CP027619.1	7159371	T	C	11.6667	0 4	0 7	0 8	0 5	0 4	0 1	0 17	0 3	0 8	0 9	0 13	0 15	0 10	0 0	0 4	0 8	0 8	0 9	0 8	0 15	0 106	0 11	0 11	0 11	0 10	0 10	0 2	0 2	0 23	0 7	0 1	0 7	0 6	0 16	0 7	0 10	0 8	0 4	0 3	0 9	0 5	0 5	0 4	0 5	0 7
CP027619.1	7179613	G	A	11.0729	0 3	0 5	0 8	0 5	0 3	0 1	0 8	0 5	0 6	0 8	0 4	0 14	0 12	0 3	0 7	0 4	0 4	0 14	0 14	0 15	0 70	0 4	0 7	0 3	0 9	0 7	0 1	0 6	0 6	0 2	0 1	0 2	0 4	0 24	0 14	0 25	0 7	0 2	0 9	0 9	0 4	0 4	0 2	0 9	0 16
CP027619.1	7179634	T	G	12.9028	0 2	0 6	0 10	0 5	0 2	0 1	0 8	0 10	0 9	0 11	0 4	1 11	0 13	0 3	0 8	0 7	0 5	0 18	0 19	1 19	3 81	0 8	0 7	0 5	0 10	0 8	0 4	0 6	0 6	0 2	0 3	0 1	0 3	0 30	0 23	0 34	0 6	0 5	0 7	0 9	0 5	0 6	0 2	0 9	2 14
CP027619.1	7179639	C	T	12.9375	0 1	0 5	0 10	0 6	0 2	0 1	0 7	0 10	0 9	0 9	0 4	0 13	0 12	0 3	0 8	0 7	0 6	0 20	0 20	0 19	0 70	0 6	0 8	0 5	0 8	0 9	0 3	0 6	0 4	0 1	0 3	0 3	0 3	0 29	0 22	0 30	0 6	0 6	0 4	0 11	0 5	0 5	0 2	0 8	0 15
CP027619.1	7179666	CCTC	ACTA	10.941	0 0	0 6	0 12	0 10	0 1	0 0	0 5	0 8	0 8	0 8	0 4	0 14	0 8	0 0	0 6	0 8	0 6	0 15	0 14	0 18	0 85	0 8	0 7	0 6	0 8	0 5	0 3	0 2	0 9	0 0	0 6	0 7	0 0	0 29	0 18	0 23	0 4	0 7	0 3	0 9	0 4	0 3	0 1	0 9	0 5
CP027619.1	7179767	CACA	TACG	10.8299	0 0	0 6	0 11	0 12	0 0	0 0	0 9	0 10	0 11	0 9	0 4	0 18	0 9	0 1	0 9	0 8	0 6	0 16	0 11	0 22	0 93	0 9	0 7	0 5	0 5	0 4	0 4	0 2	0 11	0 0	0 5	0 9	0 2	0 30	0 18	0 18	0 5	0 6	0 1	0 7	0 6	0 8	0 1	0 13	0 6
CP027619.1	7179782	C	T	13.6597	0 0	0 7	0 11	0 15	0 0	0 0	0 10	0 17	0 7	0 11	0 5	0 28	0 10	0 3	0 12	0 15	0 8	0 18	0 13	0 23	0 112	0 12	0 6	0 9	0 9	0 9	0 3	0 3	0 15	0 2	0 6	0 11	0 2	0 37	0 19	0 19	0 8	0 6	0 1	0 9	0 9	0 10	0 2	0 23	0 11
CP027619.1	7179788	TGAA	CGAG	11.7118	0 0	0 6	0 9	0 12	0 0	0 0	0 9	0 17	0 6	0 10	0 6	0 24	0 10	0 4	0 11	0 11	0 7	0 14	0 9	0 22	0 98	0 11	0 4	0 7	0 8	0 8	0 1	0 4	0 13	0 2	0 6	0 12	0 2	0 33	0 19	0 12	0 7	0 3	0 2	0 8	0 6	0 10	0 3	0 24	0 11
CP027619.1	7179800	T	C	10.7951	0 0	0 3	0 8	0 10	0 3	0 1	0 8	0 15	0 8	0 11	0 5	0 22	0 10	0 4	0 14	0 12	0 8	0 15	0 10	0 18	0 94	0 11	0 4	0 6	0 9	1 7	0 2	0 7	0 12	0 2	0 6	0 13	0 2	0 29	0 14	0 12	0 5	0 2	0 2	0 6	0 6	0 9	0 3	0 22	0 11
CP027619.1	7179806	A	G	12.5208	0 0	0 3	0 8	0 11	0 3	0 1	0 8	0 17	0 8	0 11	0 6	0 27	0 11	0 5	0 16	0 14	0 8	0 15	0 13	0 17	0 105	0 11	0 6	0 6	0 14	0 11	0 3	0 8	0 13	0 3	0 6	0 14	0 2	0 33	0 18	0 15	0 7	0 2	0 4	0 7	0 6	0 10	0 4	0 21	0 11
CP027619.1	7179812	T	A	12.5451	0 0	0 4	0 8	0 10	0 3	0 1	0 9	0 18	0 7	0 11	0 6	0 30	0 10	0 5	0 15	0 12	0 7	0 17	0 17	0 16	0 94	0 10	0 6	0 4	0 13	0 12	0 3	0 9	0 11	0 3	0 4	0 13	0 2	0 35	0 19	1 13	0 7	0 2	0 3	0 10	0 6	0 10	0 4	0 22	0 11
CP027619.1	7179845	A	G	13.8125	0 0	0 3	0 11	0 14	0 3	0 2	0 5	0 18	0 9	0 13	0 9	0 24	0 12	0 6	0 14	0 17	0 9	0 15	0 17	0 15	0 85	0 9	0 9	0 7	0 12	0 10	0 3	0 11	0 15	0 5	0 4	0 10	0 6	0 37	0 21	0 19	0 16	0 3	0 4	0 11	0 7	0 8	0 3	0 19	0 13
CP027619.1	7179857	A	G	10.2674	0 0	0 3	0 7	0 10	0 3	0 2	0 4	0 9	0 9	0 8	0 10	0 15	0 10	0 4	0 8	0 10	0 7	0 10	0 15	0 6	0 68	0 6	0 9	0 3	0 12	0 5	0 3	0 9	0 12	0 4	0 2	0 9	0 7	0 24	0 18	0 18	0 12	0 1	0 4	0 11	0 4	0 5	0 2	0 11	0 10
CP027619.1	7179944	AT	A	10.6111	0 1	0 9	0 16	0 10	0 2	0 4	0 3	0 8	0 7	0 17	0 3	0 17	0 18	0 3	0 12	0 3	0 10	0 14	0 21	0 10	0 79	0 11	0 8	0 7	0 9	0 3	0 3	0 6	0 13	0 2	0 1	0 4	0 5	0 35	0 18	0 16	0 6	0 7	0 3	0 10	0 9	0 6	0 2	0 9	0 9
CP027619.1	7186197	ATCG	TTCC	10.1632	0 4	0 12	0 7	0 12	0 2	0 3	0 11	0 3	0 6	0 6	0 5	0 7	0 5	0 1	0 10	0 10	0 13	0 12	0 12	0 9	0 100	0 6	0 13	0 15	0 18	0 12	0 15	0 10	0 17	0 5	0 0	0 9	0 14	0 18	0 6	0 5	0 11	0 8	0 4	0 9	0 7	0 6	0 5	0 13	0 13
CP027619.1	7186206	GGGG	AGGC	10.0833	0 4	0 13	0 8	0 12	0 2	0 4	0 11	0 3	0 7	0 6	0 6	0 7	0 6	0 0	0 11	0 9	0 13	0 14	0 11	0 10	0 107	0 8	0 13	0 15	0 17	0 12	0 16	0 9	0 16	0 4	0 0	0 9	0 14	0 17	0 7	0 7	0 13	0 10	0 4	0 11	0 7	0 5	0 5	0 13	0 13
CP027619.1	7186209	G	A	10.2708	0 4	0 13	0 8	0 12	0 2	0 4	0 11	0 3	0 7	0 6	0 6	0 7	0 6	0 0	0 11	0 9	0 13	0 14	0 11	0 10	0 107	0 8	0 13	0 15	0 17	0 12	0 16	0 9	0 16	0 4	0 0	0 9	0 14	0 17	0 7	0 7	0 13	0 10	0 4	0 11	0 7	0 5	0 5	0 13	0 13
CP027619.1	7186434	T	G	11.1771	3 0	9 6	5 0	16 0	3 0	2 0	0 3	0 3	0 13	13 0	6 0	7 0	8 0	2 0	0 6	14 0	12 0	0 9	0 12	0 18	0 105	11 0	14 0	19 0	0 18	0 20	0 19	5 0	18 0	6 0	0 0	7 0	8 0	19 0	9 0	19 0	0 11	0 8	0 10	0 13	0 15	0 11	6 0	9 0	17 0
CP027619.1	7289915	A	G	23.6493	0 4	0 32	0 15	0 20	0 8	0 5	0 22	0 9	0 15	0 10	0 6	0 14	0 16	0 6	0 24	0 22	0 15	0 20	0 22	0 23	0 255	0 17	0 16	0 20	0 21	0 23	0 12	19 0	17 0	11 0	11 0	25 0	20 0	0 43	0 21	0 29	30 0	14 0	11 0	15 0	17 0	6 0	0 15	0 29	0 41
CP027619.1	7290030	CAACCA	C	30.4931	0 8	0 25	0 26	0 44	0 12	0 14	0 30	0 25	0 41	0 21	0 15	0 29	0 12	0 6	0 32	0 37	0 42	0 27	0 25	0 42	0 281	0 21	0 26	0 42	0 19	0 24	0 24	0 19	0 36	0 18	0 13	0 29	0 29	0 62	0 27	0 36	0 28	0 20	0 9	0 38	0 20	0 8	0 5	0 43	0 41
CP027619.1	7290030	CAACCA	TAACAC	28.816	0 8	0 25	0 26	0 44	0 12	0 14	0 30	0 25	0 41	0 21	0 15	0 29	0 12	0 6	0 32	0 37	0 42	0 27	0 25	0 42	0 281	0 21	0 26	0 42	0 19	0 24	0 24	0 19	0 36	0 18	0 13	0 29	0 29	0 62	0 27	0 36	0 28	0 20	0 9	0 38	0 20	0 8	0 5	0 43	0 41
CP027619.1	7290037	C	CT	26.0729	1 8	1 20	2 20	2 37	0 10	1 9	2 24	1 19	1 28	1 19	1 11	1 29	0 14	0 5	2 24	3 26	0 34	0 21	0 12	0 28	14 199	0 17	4 16	3 29	2 19	1 19	1 19	1 14	0 29	0 12	0 12	3 27	2 22	8 42	1 18	4 30	1 23	0 18	0 12	2 28	3 14	0 6	0 4	1 34	3 27
CP027619.1	7290078	T	G	31.3611	0 8	0 35	0 25	0 43	0 12	0 7	0 26	0 22	0 35	0 20	0 11	0 24	1 18	0 1	1 30	0 27	0 40	0 28	1 20	0 33	1 260	0 25	1 27	0 35	1 19	0 31	0 17	0 21	1 33	0 19	0 12	0 31	0 26	0 55	0 34	1 28	1 35	0 29	0 11	0 32	0 20	0 11	0 5	0 31	0 39
CP027619.1	7290159	C	A	41.1007	0 4	0 34	0 26	0 44	0 15	0 12	0 18	0 20	0 36	0 27	0 17	0 35	0 18	0 9	0 39	0 45	0 39	0 33	0 31	1 47	0 450	0 34	0 38	0 31	0 37	0 41	0 22	0 22	0 55	0 16	0 6	0 41	0 38	0 50	0 46	1 52	0 46	0 27	0 12	0 41	0 14	0 9	0 8	0 35	0 57
CP027619.1	7290231	G	A	26.3611	0 4	0 22	0 17	0 22	0 7	0 8	0 20	0 15	0 23	0 8	0 5	0 11	0 7	0 6	0 19	0 16	0 27	0 25	0 25	0 31	0 232	0 18	0 18	0 23	0 22	0 30	0 15	0 12	0 21	0 9	0 5	0 15	0 24	0 39	0 24	0 39	0 33	0 7	0 10	0 26	0 9	0 12	0 5	0 36	0 46
CP027619.1	7290276	ATCG	GTCA	26.1979	0 0	0 23	0 15	0 23	0 5	0 2	0 17	0 20	0 22	0 5	0 6	0 15	0 5	0 2	0 13	0 25	0 20	0 28	0 21	0 29	0 210	0 28	0 15	0 24	0 17	0 21	0 12	0 12	0 35	0 13	0 3	0 17	0 23	0 43	0 28	0 33	0 21	0 12	0 6	0 23	0 9	0 9	0 4	0 34	0 52
CP027619.1	7290290	T	C	28.9583	0 1	0 21	0 19	0 22	0 8	0 4	0 16	0 19	0 22	0 9	0 9	0 16	0 6	0 0	0 20	0 30	0 21	0 28	0 17	0 30	0 226	0 31	0 14	0 27	0 16	0 24	0 12	0 14	0 42	0 15	0 6	0 20	0 26	0 47	0 27	0 33	0 28	0 16	0 6	0 23	0 9	0 12	0 5	0 36	0 53
CP027619.1	7290323	A	G	24.6701	0 3	0 17	0 15	0 19	0 7	0 5	0 16	0 15	0 23	0 8	0 10	1 10	0 6	0 2	0 22	0 19	0 20	0 16	0 17	0 23	0 208	0 29	0 14	0 25	0 15	0 16	0 12	0 10	0 47	0 13	0 4	0 19	0 22	0 28	0 21	0 17	0 24	0 19	0 3	0 19	0 8	0 5	0 4	0 29	0 45
CP027619.1	7290330	A	G	24.9757	0 5	0 20	0 15	0 23	0 7	0 5	0 11	0 15	0 24	0 7	0 10	0 9	0 5	0 3	0 23	0 20	0 20	0 16	0 16	0 22	0 204	0 29	0 12	0 24	0 16	0 21	0 15	0 11	0 48	0 16	0 6	0 22	0 21	0 30	0 21	0 18	0 17	0 20	0 3	0 20	0 11	0 6	0 5	0 30	0 44
CP027619.1	7290339	T	G	27.7639	0 6	0 23	0 18	0 32	0 7	0 5	0 11	0 14	0 29	0 7	0 13	0 13	0 9	0 7	0 26	0 26	0 22	0 10	0 21	0 29	1 260	0 22	0 17	0 25	0 16	0 23	0 19	0 12	0 43	0 19	0 8	0 23	0 24	0 38	0 27	0 26	0 21	0 26	0 5	0 25	0 16	0 6	0 5	0 28	1 41
CP027619.1	7290348	A	G	25.816	0 6	0 20	0 13	0 31	0 7	0 6	0 12	0 9	0 27	0 6	0 13	0 11	0 9	0 7	0 17	0 20	0 22	0 8	0 21	0 27	0 247	0 16	0 16	0 21	0 14	0 20	0 16	0 13	0 40	0 15	0 9	0 18	0 22	0 38	0 27	0 28	0 22	0 22	0 7	0 23	0 17	0 6	0 8	0 23	0 36
CP027619.1	7290354	C	T	25.6146	0 6	0 19	0 12	0 32	0 6	0 6	0 13	0 9	0 29	0 7	0 13	0 16	0 10	0 7	0 19	0 21	0 20	0 8	0 20	0 28	0 238	0 15	0 17	0 21	0 12	0 22	0 14	0 14	0 39	0 14	0 9	0 22	0 21	0 35	0 26	0 26	0 24	0 22	0 7	0 26	0 16	0 6	0 6	0 22	0 36
CP027619.1	7290360	A	G	23.8507	0 5	0 17	0 14	0 31	0 4	0 5	0 13	0 9	0 28	0 5	0 14	0 14	0 10	0 8	0 15	0 22	0 17	0 11	0 21	0 27	0 217	0 16	0 17	0 21	0 14	0 22	0 16	0 14	0 38	0 13	0 7	0 21	0 20	0 33	0 26	0 26	0 20	0 20	0 7	0 27	0 17	0 5	0 5	0 18	0 30
CP027619.1	7290384	G	A	21.3438	0 3	0 20	0 14	0 33	0 3	0 4	0 11	0 11	0 20	0 5	0 7	0 16	0 7	0 8	0 16	0 22	0 14	0 19	0 16	0 24	0 176	0 18	0 16	0 13	0 14	0 23	0 16	0 15	0 25	0 13	0 8	0 20	0 18	0 33	0 23	0 31	0 15	0 13	0 6	0 19	0 15	0 5	0 6	0 14	0 29
CP027619.1	7290500	G	C	16.6632	0 0	0 22	0 10	0 15	0 9	0 3	0 11	0 12	0 13	0 8	0 4	0 15	0 6	0 7	0 12	0 20	0 8	0 17	0 14	0 14	0 122	0 22	0 10	0 12	0 13	0 25	0 10	0 9	0 18	0 10	0 6	0 17	0 11	0 26	0 8	0 26	0 12	0 8	0 5	0 15	0 4	0 4	0 5	0 17	0 29
CP027619.1	7290506	TGT	GGA	16.8924	0 0	0 23	0 12	0 14	0 10	0 2	0 11	0 13	0 12	0 7	0 4	0 10	0 6	0 9	0 14	0 17	0 8	0 17	0 13	0 14	0 134	0 23	0 9	0 14	0 13	0 21	0 10	0 8	0 20	0 11	0 5	0 14	0 11	0 26	0 8	0 27	0 11	0 8	0 5	0 13	0 4	0 3	0 5	0 17	0 30
CP027619.1	7290515	CGGC	AGGT	16.9236	0 0	0 23	0 13	0 15	0 10	0 3	0 13	0 15	0 18	0 6	0 3	0 13	0 6	0 8	0 12	0 19	0 8	0 16	0 16	0 18	0 135	0 20	0 8	0 13	0 15	0 21	0 8	0 6	0 17	0 10	0 6	0 14	0 11	0 26	0 9	0 23	0 13	0 9	0 5	0 15	0 6	0 2	0 4	0 21	0 28
CP027619.1	7290515	CGGC	TGGT	17.6042	0 0	0 23	0 13	0 15	0 10	0 3	0 13	0 15	0 18	0 6	0 3	0 13	0 6	0 8	0 12	0 19	0 8	0 16	0 16	0 18	0 135	0 20	0 8	0 13	0 15	0 21	0 8	0 6	0 17	0 10	0 6	0 14	0 11	0 26	0 9	0 23	0 13	0 9	0 5	0 15	0 6	0 2	0 4	0 21	0 28
CP027619.1	7290530	A	G	20.8194	0 3	0 25	0 12	0 16	0 12	0 4	0 14	0 13	0 22	0 6	0 4	0 14	0 9	0 6	0 14	0 15	0 10	0 20	0 17	0 23	0 150	0 23	0 11	0 15	0 15	0 29	0 10	0 6	0 23	0 12	0 4	0 18	0 14	0 28	0 8	0 22	0 17	0 12	0 3	0 16	0 9	0 3	0 4	0 19	0 34
CP027619.1	7290580	G	T	14.5764	0 6	0 12	0 11	0 12	0 6	0 3	0 10	0 10	0 19	0 2	0 3	0 9	1 4	0 1	0 10	0 14	0 11	0 15	0 12	0 11	0 73	0 11	0 13	0 10	0 10	0 13	0 10	0 2	0 17	0 8	0 4	0 11	1 11	0 17	0 15	1 12	0 14	0 11	0 2	0 8	1 14	0 2	0 1	0 16	0 27
CP027619.1	7290605	C	T	11.0625	0 6	0 10	0 10	0 8	0 7	0 3	0 7	0 8	0 14	0 4	0 6	0 6	0 2	0 4	0 11	0 15	0 10	0 14	0 9	0 6	0 45	0 8	0 10	0 8	0 4	0 7	0 8	0 2	0 9	0 5	0 5	0 8	0 14	0 12	0 17	0 9	0 10	0 7	0 5	0 6	0 10	0 4	0 4	0 11	0 17
CP027619.1	7306526	G	C	13.2847	0 5	7 6	0 13	0 15	12 0	10 0	11 0	3 0	17 1	9 0	3 0	0 16	0 9	0 5	0 11	7 0	11 0	0 9	0 4	18 0	151 1	11 0	14 0	13 0	13 0	15 0	12 0	12 0	22 0	13 0	4 0	8 0	24 0	31 0	16 0	22 0	27 0	10 0	6 0	14 0	7 0	8 0	3 0	13 0	34 0
CP027619.1	7306724	C	A	16.1632	0 7	11 7	0 12	0 17	5 0	4 0	10 0	3 0	23 0	17 0	13 1	0 16	0 10	0 4	0 17	12 0	9 0	0 10	0 8	33 0	176 0	11 0	13 0	20 0	25 0	18 0	9 0	16 0	35 0	13 0	2 0	12 0	15 0	54 0	30 0	38 0	33 0	17 0	11 0	24 0	11 0	12 0	7 0	19 0	32 0
CP027619.1	7316889	G	C	10.0382	0 4	0 23	0 5	0 15	0 4	0 9	0 11	0 2	0 10	0 8	0 5	0 1	0 4	0 1	0 10	0 15	0 7	0 10	0 9	1 13	0 79	0 12	0 19	0 8	0 14	0 14	0 7	0 7	0 15	0 5	0 2	0 6	0 9	0 16	0 5	0 13	0 16	0 3	0 0	0 12	0 11	0 3	0 2	0 8	0 11
CP027619.1	7316941	C	A	12.625	0 1	0 16	0 7	0 18	0 2	0 7	0 7	0 5	0 8	0 7	0 4	0 6	0 3	0 2	0 18	0 7	0 7	0 16	0 13	0 15	0 127	0 9	0 17	0 18	0 23	0 15	0 13	0 8	0 12	0 9	0 4	0 6	0 15	0 17	1 6	0 15	0 26	0 4	0 6	0 15	0 11	0 9	0 3	0 17	0 20
CP027619.1	7316955	C	T	14.0243	0 1	0 12	0 8	0 15	0 1	0 5	0 9	0 6	0 6	0 6	0 6	0 7	0 7	0 2	0 17	0 9	0 7	0 16	0 15	0 17	0 137	0 16	0 16	0 23	0 27	0 24	0 12	0 7	0 14	0 11	0 5	0 5	0 16	0 23	0 12	0 14	0 33	0 10	0 13	0 16	0 11	0 12	0 4	0 20	0 26
CP027619.1	7541108	AATG	GATA	10.4028	0 5	0 15	0 7	0 8	0 5	0 4	0 2	0 5	0 10	0 2	0 3	0 8	0 3	0 5	0 5	0 15	0 12	0 8	0 18	0 16	0 128	0 11	0 10	0 16	0 9	0 17	0 7	0 7	0 14	0 10	0 5	0 4	0 8	0 8	0 5	0 8	0 14	0 12	0 8	0 8	0 5	0 7	0 2	0 9	0 27
CP027619.1	7829740	C	T	12.7222	0 0	0 7	0 6	0 6	0 0	0 1	0 11	0 8	0 9	0 4	0 4	0 28	0 18	0 6	0 11	0 3	0 3	0 20	0 24	0 9	0 61	0 5	0 2	0 0	0 4	0 0	0 0	0 13	0 26	0 15	0 7	0 13	0 15	0 37	0 41	0 16	0 40	0 12	0 6	0 20	0 6	0 12	0 3	0 11	0 19
CP027619.1	7829747	A	G	13.2882	0 0	0 9	0 6	0 8	0 0	0 1	0 13	0 8	0 10	0 4	0 4	0 29	0 16	0 6	0 10	0 5	0 2	0 19	0 25	0 9	0 61	0 5	0 2	0 0	0 4	0 0	0 1	0 14	0 26	0 15	0 7	0 14	0 16	0 35	0 44	0 19	0 38	0 13	0 7	0 21	0 7	0 13	0 3	0 10	0 19
CP027619.1	7829760	G	A	12.934	0 0	0 8	0 7	0 7	0 0	0 1	0 14	0 6	0 9	0 4	0 4	0 31	0 16	0 6	0 7	0 6	0 3	0 18	0 23	0 8	0 62	0 4	0 2	0 0	0 4	0 0	0 1	0 15	0 22	0 16	0 6	0 17	0 17	0 36	0 43	0 19	0 31	0 15	0 5	0 23	0 7	0 11	0 3	0 9	0 17
CP027619.1	7829766	A	G	12.2222	0 0	0 8	0 6	0 7	0 0	0 2	0 11	0 5	0 9	0 4	0 4	0 31	0 18	0 4	0 7	0 6	0 3	0 20	0 19	0 7	0 62	0 3	0 2	0 0	0 3	0 0	0 1	0 17	0 22	0 14	0 6	0 17	0 14	0 34	0 41	0 19	0 29	0 14	0 5	0 20	0 6	0 11	0 3	0 8	0 15
CP027619.1	7829771	CGG	TGA	11.8229	0 0	0 7	0 7	0 7	0 0	0 2	0 10	0 5	0 6	0 4	0 4	0 30	0 17	0 3	0 7	0 7	0 3	0 23	0 18	0 6	0 53	0 3	0 1	0 0	0 2	0 0	0 1	0 16	0 24	0 13	0 5	0 18	0 15	0 29	0 35	0 19	0 29	0 15	0 5	0 18	0 6	0 9	0 4	0 10	0 13
CP027619.1	7829858	T	C	10.816	0 0	0 10	0 8	0 6	0 1	0 0	0 17	0 7	0 5	0 2	0 3	0 36	0 16	0 4	0 5	0 7	0 5	0 32	0 18	0 16	0 60	0 0	0 2	0 2	0 1	0 2	0 0	0 8	0 18	0 15	0 5	0 23	0 12	0 36	0 21	0 19	0 25	0 15	0 5	0 17	0 11	0 4	0 2	0 11	0 9
CP027619.1	7897837	C	CG	32.8889	0 4	0 4	0 9	0 59	0 2	0 1	0 60	0 3	0 4	0 8	0 3	0 3	0 1	0 2	0 24	0 9	0 10	0 37	0 57	0 17	0 84	0 52	0 50	0 217	0 69	0 50	0 43	0 38	0 62	0 13	0 13	0 9	0 31	3 0	2 0	0 0	0 12	0 3	0 1	0 6	0 3	0 5	0 0	0 0	0 0
CP027619.1	7897886	CC	TT	32.3368	0 4	0 5	0 9	0 41	0 2	0 1	0 59	0 2	0 4	0 6	0 4	0 1	0 1	0 2	0 20	0 13	0 14	0 35	0 33	0 10	0 53	0 51	0 34	0 161	0 35	0 36	0 55	0 29	0 52	0 15	0 3	0 6	0 30	0 3	0 0	0 0	0 16	0 7	0 2	0 6	0 2	0 2	0 0	0 0	0 2
CP027619.1	7897909	CTGG	TTGT	32.3576	0 5	0 5	0 11	0 47	0 2	0 1	0 55	0 1	0 6	0 9	0 4	0 1	0 1	0 2	0 19	0 11	0 12	0 34	0 39	0 12	0 44	0 47	0 28	0 163	0 34	0 33	0 61	0 26	0 49	0 14	0 5	0 8	0 39	0 2	0 0	0 1	0 17	0 7	0 2	0 9	0 3	0 2	0 0	0 0	0 2
CP027619.1	7897945	A	G	16.066	0 1	0 0	0 10	0 23	0 0	0 0	0 23	0 0	0 2	0 7	0 4	0 0	0 1	0 2	0 12	0 5	0 4	0 22	0 26	0 7	0 31	0 15	0 22	0 90	0 12	0 11	0 25	0 14	0 23	0 6	0 3	0 7	0 21	0 0	0 0	0 1	0 10	0 1	0 1	0 5	0 2	0 1	0 0	0 0	0 0
CP027619.1	7897951	T	G	15.9618	0 1	0 0	0 10	0 23	0 0	0 0	0 24	0 0	0 2	0 7	0 2	0 0	0 1	0 2	0 13	0 6	0 4	0 25	0 27	0 6	0 31	0 14	0 21	0 88	0 15	0 9	0 24	0 13	0 22	0 6	0 3	0 8	0 21	0 0	0 0	0 1	0 8	0 1	0 1	0 5	0 3	0 2	0 0	0 0	0 0
CP027619.1	7897960	A	G	17.1979	0 1	0 0	0 11	0 27	0 0	0 0	0 28	0 0	0 3	0 7	0 3	0 0	0 1	0 2	0 12	0 5	0 4	0 27	0 30	0 6	0 29	0 15	0 23	0 90	0 16	0 10	1 29	0 12	0 23	0 5	0 4	0 9	0 23	0 0	0 0	0 1	0 8	0 1	0 2	0 5	0 3	0 4	0 0	0 0	0 0
CP027619.1	7897981	G	A	13.6424	0 0	0 0	0 6	0 21	0 0	0 0	0 26	0 0	0 2	0 5	0 3	0 0	0 0	0 2	0 7	0 5	0 5	0 22	0 20	0 2	0 29	0 11	0 15	0 73	0 15	0 6	0 22	0 11	0 18	0 2	0 1	0 7	0 14	0 0	0 0	0 0	0 3	0 0	0 3	0 3	0 3	0 3	0 0	0 0	0 0
CP027619.1	7897996	G	A	10.059	0 1	0 0	0 2	0 17	0 1	0 0	0 24	0 0	0 2	0 1	0 1	0 0	0 0	0 0	0 2	0 3	0 2	0 13	0 10	0 0	0 16	0 12	0 11	0 58	0 10	0 4	0 17	0 7	0 13	0 3	0 1	0 8	0 10	0 0	0 0	0 0	0 4	0 1	0 2	0 1	0 2	0 3	0 1	0 0	0 0
CP027619.1	8022297	A	G	13.0764	0 2	0 10	0 10	0 8	0 8	0 0	0 19	0 3	0 19	0 12	0 7	0 19	0 18	0 8	0 9	0 14	0 18	0 15	0 11	0 18	1 124	0 11	0 16	0 22	0 28	0 13	0 15	0 6	0 11	0 9	0 7	0 7	0 10	0 23	0 7	0 13	0 22	0 14	0 8	0 7	0 5	0 4	0 4	0 4	0 8
CP027619.1	8022453	ACT	GCA	16.3924	0 4	0 17	0 7	0 11	0 6	0 2	0 14	0 9	0 8	0 16	0 7	0 19	0 14	0 5	0 10	0 19	0 13	0 18	0 19	0 22	0 168	0 13	0 15	0 29	0 18	0 14	0 16	0 9	0 24	0 9	0 4	0 14	0 18	0 16	0 18	0 11	0 26	0 12	0 4	0 11	0 10	0 6	0 2	0 11	0 14
CP027619.1	8022462	CC	GA	17.4722	0 4	0 17	0 8	0 10	0 6	0 2	0 18	0 8	0 7	0 14	0 8	0 20	0 16	0 7	0 9	0 18	0 12	0 22	0 24	0 24	0 185	0 13	0 16	0 26	0 20	0 15	0 17	0 10	0 25	0 8	0 4	0 15	0 10	0 15	0 18	0 13	0 26	0 14	0 4	0 12	0 10	0 7	0 2	0 8	0 18
CP027619.1	8022659	C	T	13.059	0 2	0 11	0 8	0 9	0 3	0 7	0 8	0 3	0 11	0 6	0 5	0 13	0 8	0 1	0 10	0 9	0 7	0 15	0 21	0 20	0 92	0 13	0 7	0 19	0 15	0 22	0 10	0 7	0 13	0 5	0 3	0 5	0 13	0 16	0 11	0 9	0 18	0 7	0 5	0 16	0 1	0 1	0 1	0 7	0 12
CP027619.1	8022674	A	G	14.5069	0 4	0 13	0 10	0 9	0 3	0 7	0 11	0 5	0 13	0 6	0 4	0 17	0 8	0 2	0 10	0 11	0 9	0 16	0 20	0 22	0 101	0 15	0 8	0 22	0 17	0 27	0 12	0 8	0 14	0 4	0 2	0 6	0 16	0 17	0 12	0 10	0 16	0 7	0 6	0 12	0 3	0 2	0 3	0 7	0 16
CP027619.1	8022692	A	G	14.9757	0 5	0 10	0 12	0 9	0 3	0 5	0 16	0 8	0 17	0 5	0 4	0 18	0 8	0 3	0 11	0 15	0 10	0 16	0 18	0 23	0 106	0 21	0 6	0 22	0 20	0 29	0 13	0 12	0 16	0 3	0 4	0 11	0 10	0 18	0 10	0 11	0 13	0 8	0 5	0 12	0 6	0 2	0 3	0 7	0 21
CP027619.1	8022901	AACT	GACC	11.3854	0 0	0 2	0 6	0 7	0 4	0 2	0 10	0 12	0 13	0 5	0 2	0 14	0 8	0 2	0 6	0 11	0 4	0 9	0 12	0 25	0 75	0 13	0 6	0 21	0 21	0 13	0 9	0 3	0 17	0 3	0 5	0 8	0 7	0 12	0 5	0 12	0 8	0 10	0 2	0 8	0 2	0 2	0 3	0 9	0 12
CP027619.1	8104001	A	G	24.1493	0 3	0 12	0 11	0 10	0 2	0 4	0 46	0 6	0 6	0 9	0 6	0 73	0 39	0 4	0 13	0 10	0 13	0 62	0 65	0 42	0 273	0 24	0 9	0 6	0 29	0 24	0 6	0 14	0 22	0 16	0 6	0 9	0 14	0 44	0 28	0 19	0 39	0 11	0 13	0 17	0 17	0 11	0 1	0 12	0 8
CP027619.1	8104007	C	T	23.7292	0 3	0 13	0 10	0 9	0 2	0 3	0 47	0 6	0 6	0 9	0 5	0 70	0 39	0 6	0 11	0 10	0 14	0 61	0 60	0 43	0 260	0 20	0 7	0 5	0 28	0 23	0 5	0 14	0 23	0 16	0 6	0 10	0 12	0 43	0 27	0 20	0 41	0 10	0 13	0 16	0 14	0 11	0 1	0 11	0 11
CP027619.1	8104032	T	C	19.2153	0 2	0 9	0 10	0 9	0 3	0 2	0 34	0 4	0 3	0 5	0 4	0 56	0 33	0 6	0 6	0 9	0 12	0 52	0 56	0 34	0 225	0 16	0 9	0 3	0 29	0 16	0 6	0 15	0 21	0 13	0 4	0 11	0 8	0 35	0 19	0 23	0 35	0 9	0 14	0 9	0 8	0 14	0 0	0 7	0 10
CP027619.1	8104044	G	GTC	10.1285	0 2	0 2	1 7	0 5	0 0	0 1	0 17	0 4	0 2	0 1	0 5	0 16	0 18	0 1	0 2	0 5	0 6	0 33	0 30	0 14	1 142	0 8	0 8	0 1	0 17	0 8	0 5	0 6	0 10	0 7	0 3	0 5	0 5	0 18	0 14	0 14	1 17	0 8	0 8	0 5	0 4	0 9	0 0	0 4	0 5
CP027619.1	8284814	G	A	11.125	1 1	6 0	2 2	11 0	1 0	0 0	7 2	2 1	8 4	4 4	8 1	5 5	5 1	2 0	6 2	11 3	15 2	4 0	13 1	6 1	64 7	4 1	3 1	6 5	3 0	2 1	8 2	5 1	5 2	2 0	1 0	10 3	10 2	22 3	8 1	10 1	17 6	9 1	19 2	8 3	10 5	7 4	1 1	4 0	13 4
CP027619.1	8317070	T	C	10.2743	0 2	0 5	0 6	0 5	0 4	0 1	0 5	0 6	0 6	0 6	0 0	0 14	0 11	0 3	0 4	0 6	0 3	0 6	0 3	0 8	0 86	0 8	0 4	0 2	0 5	0 9	0 7	0 6	0 10	0 5	0 2	0 4	0 7	0 17	0 11	0 10	0 9	0 5	0 3	0 7	0 4	0 4	0 0	0 10	0 4
CP027619.1	8317102	T	A	11.4167	0 2	0 7	0 4	0 9	0 4	0 3	0 6	0 7	0 6	0 6	0 1	0 14	0 16	0 4	0 7	0 9	0 5	0 7	0 9	0 9	0 80	0 12	0 5	0 6	0 8	0 5	0 6	0 3	0 14	0 6	0 1	0 4	0 11	0 17	0 13	0 11	0 14	0 8	0 4	0 7	0 5	0 4	0 0	0 6	0 10
CP027619.1	8317102	T	G	10.3611	0 2	0 7	0 4	0 9	0 4	0 3	0 6	0 7	0 6	0 6	0 1	0 14	0 16	0 4	0 7	0 9	0 5	0 7	0 9	0 9	0 80	0 12	0 5	0 6	0 8	0 5	0 6	0 3	0 14	0 6	0 1	0 4	0 11	0 17	0 13	0 11	0 14	0 8	0 4	0 7	0 5	0 4	0 0	0 6	0 10
CP027619.1	8317120	T	A	16.0069	0 3	0 11	0 7	0 11	0 5	0 4	0 9	0 10	0 10	0 7	0 1	0 39	0 27	0 5	0 12	0 10	0 9	0 15	0 20	0 19	0 87	0 15	0 8	0 9	0 14	0 5	0 8	0 6	0 14	0 7	0 3	0 8	0 17	0 27	0 28	0 12	0 19	0 10	0 8	0 9	0 6	0 6	0 3	0 10	0 17
CP027619.1	8317127	GCTCGC	TCTAGG	11.7917	0 1	0 8	0 4	0 12	0 3	0 3	0 8	0 7	0 6	0 4	0 1	0 36	0 21	0 3	0 11	0 7	0 6	0 11	0 22	0 14	0 49	0 15	0 8	0 8	0 14	0 4	0 9	0 5	0 8	0 6	0 2	0 5	0 11	0 22	0 20	0 9	0 16	0 10	0 5	0 7	0 5	0 4	0 3	0 6	0 15
CP027619.1	8317144	TCTG	CCTT	14.1701	0 1	0 14	0 5	0 14	0 2	0 4	0 10	0 8	0 7	0 6	0 2	0 42	0 28	0 6	0 12	0 13	0 8	0 17	0 25	0 15	0 57	0 17	0 11	0 10	0 17	0 6	0 6	0 6	0 16	0 8	0 2	0 7	0 13	0 26	0 24	0 9	0 20	0 10	0 10	0 9	0 6	0 4	0 3	0 7	0 22
CP027619.1	8317159	TCAT	CCAC	13.6944	0 1	0 16	0 6	0 15	0 2	0 3	0 9	0 8	0 7	0 6	0 2	0 43	0 27	0 6	0 11	0 13	0 9	0 19	0 27	0 15	0 55	0 14	0 8	0 10	0 13	0 8	0 6	0 8	0 15	0 7	0 3	0 8	0 12	0 26	0 23	0 9	0 17	0 8	0 12	0 8	0 6	0 5	0 3	0 7	0 20
CP027619.1	8317168	G	A	14.191	0 1	0 15	0 6	0 10	0 2	0 3	0 11	0 7	0 7	0 8	0 3	0 45	0 24	0 8	0 10	0 14	0 9	0 20	0 26	0 14	0 66	0 14	0 8	0 10	0 13	0 8	0 8	0 10	0 16	0 6	0 3	0 7	0 13	0 27	0 22	0 9	0 19	0 9	0 13	0 8	0 5	0 6	0 3	0 8	0 19
CP027619.1	8317186	A	C	17.4306	0 4	0 15	0 7	0 12	0 2	0 3	0 12	0 9	0 9	0 12	0 3	0 46	0 23	0 9	0 10	0 20	0 8	0 24	0 27	0 18	0 87	0 14	0 8	0 14	0 14	0 8	0 15	0 12	0 15	0 8	0 2	0 7	0 9	0 31	0 24	0 10	0 27	0 10	0 10	0 7	0 7	0 8	0 3	0 11	0 23
CP027619.1	8317192	G	T	16.816	0 3	0 14	0 3	0 13	0 3	0 4	0 9	0 9	0 10	0 11	0 4	0 33	0 21	0 11	0 9	0 24	0 10	0 23	0 25	0 12	0 90	0 12	0 8	0 15	0 13	0 10	0 15	0 9	0 20	0 7	0 1	0 6	0 9	0 32	0 15	0 10	0 24	0 8	0 11	0 4	0 8	0 5	0 1	0 10	0 21
CP027619.1	8317195	C	T	16.684	0 3	0 11	0 3	0 14	0 2	0 4	0 8	0 9	0 10	0 12	0 3	0 28	0 22	0 10	0 9	0 26	0 8	0 19	0 22	0 9	0 105	0 10	0 7	0 16	0 10	0 10	0 16	0 9	0 20	0 5	0 1	0 4	0 7	0 28	0 14	0 13	0 26	0 10	0 10	0 6	0 8	0 5	0 1	0 7	0 16
CP027619.1	8317219	TGGG	CGGC	14.0451	0 4	0 9	0 3	0 11	0 2	0 3	0 10	0 10	0 10	0 14	0 7	0 22	0 16	0 8	0 5	0 24	0 7	0 17	0 21	0 10	0 104	0 5	0 4	0 17	0 7	0 7	0 12	0 8	0 17	0 4	0 3	0 3	0 5	0 26	0 13	0 11	0 21	0 9	0 9	0 4	0 6	0 9	0 1	0 9	0 11
CP027619.1	8317222	G	C	15.7639	0 4	0 9	0 3	0 11	0 2	0 3	0 10	0 10	0 10	0 14	0 7	0 22	1 16	0 8	0 5	0 24	0 7	0 17	0 21	0 10	0 104	0 5	0 4	0 17	0 7	0 7	0 12	0 8	0 17	0 4	0 3	0 3	0 5	0 26	0 13	0 11	0 21	0 9	0 9	0 4	0 6	0 9	0 1	0 9	0 11
CP027619.1	8317243	G	A	20.6528	0 7	0 9	0 5	0 13	0 2	0 4	0 13	0 13	0 15	0 18	0 7	0 29	0 28	0 10	0 10	0 30	0 9	0 16	0 23	0 11	0 111	0 13	0 9	0 20	0 12	0 10	0 13	0 11	0 20	0 9	0 3	0 1	0 9	0 36	0 23	0 18	0 32	0 13	0 10	0 9	0 10	0 8	0 1	0 11	0 18
CP027619.1	8317252	G	C	17.0833	0 5	0 7	0 5	0 12	0 2	0 4	0 10	0 12	0 12	0 14	0 7	0 24	0 23	0 7	0 7	0 25	0 9	0 12	0 18	0 9	0 81	0 13	0 6	0 15	0 11	0 9	0 5	0 8	0 19	0 9	0 3	0 1	0 8	0 31	0 16	0 18	0 26	0 11	0 10	0 9	0 7	0 6	0 1	0 9	0 13
CP027619.1	8317291	C	A	13.6701	0 3	0 3	0 5	0 5	0 3	0 3	0 10	0 5	0 5	0 9	0 6	0 32	0 21	0 5	0 12	0 13	0 10	0 14	0 10	0 6	0 81	0 11	0 10	0 17	0 8	0 5	0 5	0 9	0 15	0 7	0 4	0 8	0 5	0 26	0 15	0 10	1 26	0 10	0 7	0 11	0 4	0 6	0 0	0 8	0 18
CP027619.1	8317291	C	T	14.1736	0 3	0 3	0 5	0 5	0 3	0 3	0 10	0 5	0 5	0 9	0 6	0 32	0 21	0 5	0 12	0 13	0 10	0 14	0 10	0 6	0 81	0 11	0 10	0 17	0 8	0 5	0 5	0 9	0 15	0 7	0 4	0 8	0 5	0 26	0 15	0 10	0 26	0 10	0 7	0 11	0 4	0 6	0 0	0 8	0 18
CP027619.1	8317315	T	C	14.8194	0 1	0 4	0 4	0 4	0 4	0 3	0 8	0 4	0 3	0 4	0 7	0 30	0 19	0 4	0 7	0 10	0 12	0 16	0 15	0 6	0 101	0 8	0 11	0 16	0 5	0 3	0 6	0 9	0 16	0 4	0 2	0 9	0 1	0 28	0 11	0 5	0 26	0 11	0 8	0 9	0 3	0 10	0 1	0 7	0 19
CP027619.1	8317321	A	G	14.1319	0 0	0 4	0 3	0 5	0 4	0 3	0 8	0 6	0 2	0 3	0 7	0 29	0 15	0 4	0 8	0 11	0 14	0 17	0 15	0 8	0 95	0 7	0 9	0 16	0 5	0 3	0 6	0 7	0 15	0 3	0 2	0 10	0 3	0 26	0 9	0 5	0 24	0 10	0 7	0 10	0 3	0 10	0 1	0 7	1 15
CP027619.1	8317444	C	T	18.0451	0 0	0 5	0 3	0 5	0 6	0 4	0 8	0 7	0 4	0 6	0 7	0 29	0 16	0 4	0 11	0 15	0 18	0 21	0 19	0 9	0 117	0 10	0 12	0 19	0 9	0 4	0 8	0 10	0 18	0 4	0 2	0 10	0 4	0 30	0 11	0 9	0 31	0 12	0 10	0 13	0 4	0 10	0 1	0 9	0 18
CP027619.1	8317450	A	G	17.9757	0 0	0 5	0 3	0 4	0 5	0 4	0 8	0 7	0 3	0 6	0 8	0 26	0 16	0 3	0 9	0 16	0 16	0 18	0 19	0 9	0 113	0 10	0 12	0 18	0 10	0 2	0 8	0 10	0 16	0 4	0 2	0 9	0 4	0 30	0 10	0 9	0 31	0 11	0 8	0 13	0 4	0 10	0 1	0 10	0 16
CP027619.1	8317465	T	C	19.4792	0 2	0 6	0 6	0 8	0 7	0 4	0 6	0 8	0 6	0 5	0 5	0 22	0 9	0 1	0 9	0 18	0 17	0 18	0 17	0 9	0 101	0 12	0 11	0 11	0 13	0 7	0 9	0 8	0 10	0 2	0 5	0 7	0 8	0 34	0 13	0 13	0 29	0 8	0 6	0 9	0 8	0 9	0 1	0 10	0 16
CP027619.1	8317477	A	G	21.3299	0 2	0 6	0 7	0 15	0 7	0 3	0 7	0 11	0 10	0 12	0 5	0 21	0 10	0 3	0 8	0 22	0 18	0 20	0 20	0 10	0 111	0 10	0 12	0 14	0 15	0 8	0 11	0 6	0 13	0 4	0 6	0 7	0 9	0 35	0 13	0 15	0 32	0 9	0 6	0 7	0 16	0 10	0 1	0 13	0 18
CP027619.1	8317484	T	C	20.5868	0 2	0 7	0 7	0 15	0 6	0 4	0 6	0 10	0 8	0 11	0 3	0 24	0 9	0 3	0 9	0 20	0 18	0 20	0 20	0 12	0 114	0 10	0 15	0 13	0 16	0 9	0 9	0 7	0 13	0 4	0 6	0 7	0 10	0 33	0 11	0 16	0 27	0 7	0 5	0 9	0 18	0 10	0 1	0 12	0 15
CP027619.1	8317519	GCAAAC	ACGAAG	13.9688	0 1	0 9	0 7	0 15	0 2	0 5	0 8	0 12	0 11	0 12	0 5	0 24	0 18	0 7	0 9	0 21	0 18	0 22	0 23	0 17	0 110	0 10	0 13	0 12	0 12	0 14	0 8	0 6	0 18	0 6	0 5	0 6	0 4	0 35	0 14	0 9	0 24	0 8	0 3	0 10	0 20	0 17	0 3	0 9	0 12
CP027619.1	8317521	AAAC	GAAG	13.3576	0 1	0 9	0 7	0 15	0 2	0 5	0 8	0 12	0 11	0 12	0 5	0 24	0 18	0 7	0 9	0 21	0 18	0 22	0 23	0 17	0 110	0 10	0 13	0 12	0 12	0 14	0 8	0 6	0 18	0 6	0 5	0 6	0 4	0 35	0 14	0 9	0 24	0 8	0 3	0 10	0 20	0 17	0 3	0 9	0 12
CP027619.1	8317521	AAACAGC	GAAGAGA	14.3993	0 1	0 9	0 7	0 15	0 2	0 5	0 8	0 12	0 11	0 12	0 5	0 24	0 18	0 7	0 9	0 21	0 18	0 22	0 23	0 17	0 110	0 10	0 13	0 12	0 12	0 14	0 8	0 6	0 18	0 6	0 5	0 6	0 4	0 35	0 14	0 9	0 24	0 8	0 3	0 10	0 20	0 17	0 3	0 9	0 12
CP027619.1	8317531	AG	TT	13.2708	0 0	0 9	0 9	0 17	0 1	0 6	0 7	0 9	0 12	0 10	0 4	0 25	0 21	0 6	0 7	0 18	0 19	0 25	0 21	0 20	0 105	0 10	0 8	0 14	0 11	0 14	0 10	0 7	0 20	0 5	0 5	0 3	0 6	0 33	0 11	0 8	0 26	0 10	0 3	0 12	0 21	0 19	0 2	0 8	0 10
CP027619.1	8317545	G	A	12.7778	0 0	0 9	0 7	0 14	0 0	0 6	0 7	0 9	0 15	0 12	0 7	0 26	0 22	0 7	0 8	0 15	0 15	0 29	0 18	0 18	0 114	0 14	0 8	0 12	0 13	0 15	0 9	0 10	0 19	0 8	0 5	0 3	0 7	0 27	0 11	0 11	0 25	0 9	0 4	0 12	0 20	0 16	0 2	0 6	0 8
CP027619.1	8479161	A	C	49.7396	0 6	0 13	0 31	0 14	0 7	0 6	0 47	0 66	0 46	0 37	0 21	0 96	0 78	0 16	0 36	0 56	0 34	0 60	0 70	0 83	0 609	0 27	0 24	0 10	0 29	0 23	0 10	0 38	0 88	0 43	0 19	0 33	0 33	0 167	0 92	0 130	0 56	0 27	0 25	0 42	0 31	0 28	0 9	0 31	0 69
CP027619.1	8479224	T	C	80.5382	0 5	0 28	0 49	0 25	0 10	0 11	0 108	0 74	0 87	0 56	0 32	0 161	0 110	0 22	0 41	0 83	0 63	0 80	0 132	0 115	0 982	0 34	1 40	0 13	0 37	0 34	0 18	0 50	0 138	0 54	0 22	0 60	0 45	1 284	0 160	0 169	0 97	0 49	0 38	0 55	0 58	0 40	0 15	0 46	0 77
CP027619.1	8479232	C	T	73.3785	0 6	0 20	0 34	1 27	0 13	0 10	0 107	0 63	0 75	0 50	0 35	0 155	0 102	0 20	0 34	0 70	0 59	0 76	0 123	0 103	1 872	0 33	0 40	0 12	0 29	1 35	0 15	1 46	0 121	0 46	0 15	0 57	0 40	0 244	0 136	0 152	0 85	0 49	0 34	0 49	0 59	0 31	0 15	0 43	0 64
CP027619.1	8479514	T	A	315.91	0 18	0 132	0 212	0 122	0 55	0 41	0 301	1 252	1 345	0 167	0 103	0 693	0 486	0 68	0 154	0 330	0 309	0 351	0 390	0 639	2 3955	0 162	0 127	0 82	0 191	0 166	0 86	0 179	1 373	0 136	1 70	0 150	1 165	0 672	0 446	0 507	1 501	1 224	0 153	0 357	2 224	0 174	0 34	0 250	0 326
CP027619.1	8479547	T	A	254.479	0 21	1 136	0 147	0 74	1 47	1 37	0 244	0 207	0 250	0 145	0 84	0 555	1 349	0 55	0 146	2 252	0 261	2 303	0 311	1 545	5 3396	0 135	0 97	0 58	1 143	1 144	0 79	0 131	0 284	0 93	0 63	0 110	1 106	1 542	0 331	1 391	0 369	0 170	1 125	1 269	0 162	1 120	0 23	0 212	0 287
CP027619.1	8479553	C	T	271.087	0 20	0 145	0 157	0 83	0 49	0 35	0 268	0 232	0 285	0 152	0 92	0 603	0 394	0 61	0 150	0 279	0 257	0 335	0 323	1 583	0 3552	0 137	0 113	0 59	0 156	0 159	0 80	1 136	0 310	0 107	0 66	0 115	0 118	0 569	0 340	0 409	1 405	0 184	0 132	0 289	0 169	0 122	0 26	0 223	0 323
CP027619.1	8479559	C	A	256.288	0 18	0 138	0 148	0 78	1 46	0 31	0 264	0 225	2 274	0 140	0 86	3 575	0 383	0 57	1 148	2 261	1 244	2 327	1 303	0 549	13 3361	0 122	1 107	0 59	0 149	0 156	1 70	1 125	4 293	0 102	2 64	1 109	3 115	5 519	1 327	3 406	2 399	1 176	0 117	3 273	0 157	0 118	0 21	0 209	1 313
CP027619.1	8479565	T	A	274.222	0 18	1 146	1 161	1 85	0 51	0 31	0 285	1 240	0 290	1 151	0 89	2 628	0 409	0 62	0 164	1 280	0 262	1 355	1 326	5 586	11 3659	0 129	0 118	0 65	0 170	1 165	1 74	0 135	3 312	1 110	0 71	0 116	0 128	2 563	1 348	2 432	2 429	0 184	2 125	0 298	1 169	0 126	0 23	0 231	4 326
CP027619.1	8479574	AACC	TACT	254.986	0 13	0 134	0 150	0 80	0 50	0 28	0 274	0 225	0 262	0 143	0 86	0 595	0 380	0 52	0 153	0 254	0 242	0 341	0 303	0 553	0 3436	0 116	0 115	0 59	0 157	0 152	0 68	0 124	0 300	0 108	0 64	0 106	0 116	0 520	0 318	0 406	0 402	0 173	0 119	0 287	0 148	0 115	0 20	0 213	0 301
CP027619.1	8479679	G	A	195.556	0 15	0 110	0 124	0 71	0 39	0 15	0 189	0 149	0 229	0 106	0 66	0 426	0 285	0 44	0 129	0 182	0 171	0 238	0 221	0 390	1 2449	0 108	0 90	0 58	0 99	0 114	0 38	0 100	0 187	0 66	0 53	0 110	0 116	0 405	0 264	0 327	0 275	0 142	0 110	0 201	0 144	0 83	0 26	0 163	0 238
CP027619.1	8479691	C	T	202.795	0 17	0 122	0 129	0 66	0 35	0 15	1 181	0 165	1 244	1 126	0 75	0 420	0 280	0 48	0 125	0 179	0 175	0 239	0 226	0 418	0 2413	0 107	0 88	0 55	0 108	0 110	0 43	0 97	0 192	0 68	0 51	0 109	0 119	1 391	0 257	0 345	0 277	0 145	0 120	0 203	0 141	0 93	0 29	0 156	0 231
CP027619.1	8479709	C	T	213.01	0 25	0 107	0 146	0 79	0 35	0 18	0 202	0 163	0 240	0 135	0 87	0 419	0 293	1 48	0 130	0 178	0 200	0 236	0 252	0 450	0 2415	0 108	0 103	0 56	0 115	0 90	0 51	0 106	0 222	0 79	0 48	0 107	0 104	0 418	1 261	0 345	0 270	0 155	0 120	0 234	1 142	0 94	1 21	0 153	0 221
CP027619.1	8479715	C	T	214.267	0 25	0 103	0 150	0 81	0 34	0 21	0 206	0 165	0 232	0 137	0 87	0 417	0 289	0 53	0 120	0 179	0 202	1 237	0 256	0 446	1 2396	1 107	0 110	0 58	0 115	0 86	0 50	0 101	0 221	0 85	0 49	0 109	0 100	0 426	0 257	0 350	0 264	0 165	0 120	0 239	0 138	0 95	1 21	0 147	0 221
CP027619.1	8479724	G	A	216.993	0 25	0 101	0 155	0 89	0 30	0 25	0 207	0 161	0 229	0 139	0 90	0 415	0 283	0 56	0 109	0 195	0 209	0 235	0 261	0 448	1 2419	0 114	0 114	0 55	0 106	0 88	0 50	0 100	0 217	0 81	0 51	0 110	0 102	0 431	0 248	0 356	0 259	0 164	0 115	0 229	0 140	0 93	1 20	0 150	0 221
CP027619.1	8479739	G	T	204.962	0 28	0 88	1 145	0 88	0 30	0 25	0 194	0 149	0 210	0 131	0 94	3 388	3 268	1 56	0 95	0 186	1 204	0 215	2 259	1 398	8 2256	0 114	0 102	0 54	0 103	0 82	0 40	1 88	0 215	0 76	0 48	1 97	0 102	0 444	1 229	1 337	2 222	1 146	0 96	0 211	0 134	0 90	0 18	0 140	0 192
CP027619.1	8479748	G	A	181.91	0 23	0 80	0 135	0 91	0 24	0 22	0 180	0 133	0 171	0 120	0 79	1 334	0 239	0 59	0 91	0 173	0 181	0 199	0 249	0 352	1 2007	0 94	0 95	0 48	0 91	0 67	0 33	0 83	0 193	0 71	0 46	0 91	0 88	0 391	0 197	0 287	0 193	0 119	0 92	0 185	0 111	0 89	0 17	1 136	0 171
CP027619.1	8479769	G	T	164.809	0 20	0 69	0 132	0 93	0 27	0 18	0 179	0 113	0 149	1 100	0 76	0 305	1 219	0 59	1 87	0 177	0 168	1 182	0 237	1 311	4 1869	0 80	0 73	0 43	0 79	0 50	0 30	0 77	0 186	1 66	0 44	0 81	0 73	1 377	1 196	1 281	0 181	0 101	0 84	0 172	0 109	0 82	1 16	0 128	1 189
CP027619.1	8479775	GGAG	AGAT	118.108	0 11	0 59	0 96	0 70	0 22	0 13	0 142	0 81	0 109	0 70	0 58	0 219	0 154	0 51	0 68	0 142	0 125	0 138	0 168	0 212	0 1337	0 64	0 49	0 32	0 62	0 41	0 16	0 56	0 138	0 47	0 39	0 63	0 55	0 280	0 148	0 213	0 132	0 80	0 61	0 121	0 84	0 65	0 11	0 92	0 151
CP027619.1	8479775	GGAG	CGAA	120.017	0 11	0 59	0 96	0 70	0 22	0 13	0 142	0 81	0 109	0 70	0 58	0 219	0 154	0 51	0 68	0 142	0 125	0 138	0 168	0 212	0 1337	0 64	0 49	0 32	0 62	0 41	0 16	0 56	0 138	0 47	0 39	0 63	0 55	0 280	0 148	0 213	0 132	0 80	0 61	0 121	0 84	0 65	0 11	0 92	0 151
CP027619.1	8479775	GGAG	CGAT	118.243	0 11	0 59	0 96	0 70	0 22	0 13	0 142	0 81	0 109	0 70	0 58	0 219	0 154	0 51	0 68	0 142	0 125	0 138	0 168	0 212	0 1337	0 64	0 49	0 32	0 62	0 41	0 16	0 56	0 138	0 47	0 39	0 63	0 55	0 280	0 148	0 213	0 132	0 80	0 61	0 121	0 84	0 65	0 11	0 92	0 151
CP027619.1	8480310	A	T	55.316	0 13	0 38	0 46	0 21	0 10	0 7	0 72	0 49	0 69	0 37	0 25	0 112	0 56	0 33	1 35	0 69	0 36	0 48	0 48	0 61	1 421	0 20	0 17	0 13	0 13	0 19	0 24	0 29	0 47	0 40	0 9	0 43	0 33	0 121	0 61	0 109	0 67	0 40	0 39	1 51	0 57	0 34	0 6	0 42	0 68
CP027619.1	8480331	G	A	104.465	0 18	0 71	0 70	0 40	0 18	0 14	0 82	0 70	0 108	0 77	0 48	0 194	0 134	0 58	0 66	1 123	1 73	0 114	0 98	0 129	0 942	0 54	0 32	0 40	0 29	0 35	0 33	0 53	0 112	0 69	0 31	0 68	0 71	0 203	0 113	0 160	0 149	0 68	0 78	0 97	0 92	0 51	0 12	0 89	0 141
CP027619.1	8480337	C	T	106.583	0 19	0 73	0 70	0 42	0 19	0 16	0 82	0 71	0 105	0 74	0 48	0 191	0 134	0 59	0 67	0 125	0 78	0 115	0 94	0 133	0 944	0 56	0 33	0 37	0 31	0 34	0 32	0 53	0 117	0 70	0 33	0 67	0 79	0 204	1 109	0 163	1 147	0 68	0 77	0 101	0 90	0 50	0 13	0 91	0 141
CP027619.1	8480340	C	T	109.424	7 12	43 33	27 44	20 22	4 15	6 11	23 59	28 47	42 63	32 41	24 24	91 93	70 66	18 43	30 39	52 84	35 52	66 54	51 43	76 56	526 431	34 23	18 17	25 13	20 11	19 13	17 17	27 28	67 54	26 50	16 19	21 47	46 40	85 120	45 71	72 89	73 78	40 30	34 39	40 59	40 47	18 35	7 5	48 46	79 59
CP027619.1	8480349	A	G	105.115	12 12	43 24	27 41	20 19	4 14	6 11	23 54	28 32	43 54	32 35	24 19	94 79	72 63	19 40	29 33	51 67	35 46	66 47	51 42	76 50	525 393	33 22	18 15	25 14	20 11	19 12	16 11	27 18	68 48	26 47	16 18	21 47	55 38	84 101	47 57	72 72	74 70	40 26	34 34	40 58	41 34	18 34	7 6	48 45	79 56
CP027619.1	8480361	C	T	116.691	14 13	43 23	27 47	20 23	4 21	6 10	23 64	26 40	43 54	32 35	24 27	96 79	71 55	19 43	30 35	53 78	35 64	66 55	53 47	76 54	530 381	34 27	18 20	25 17	20 13	19 14	17 14	27 25	68 46	27 53	16 25	21 42	79 40	85 113	48 66	73 89	73 80	40 36	35 41	40 61	41 34	18 38	7 7	48 46	79 51
CP027619.1	8480366	C	A	128.135	30 0	78 0	84 0	49 1	32 0	20 0	106 0	84 0	107 2	74 1	54 0	201 4	155 0	64 0	80 1	142 1	119 0	141 2	111 3	163 3	1045 10	73 0	44 0	51 0	47 0	37 0	31 0	58 0	137 0	84 2	44 1	67 0	121 1	225 1	136 1	191 3	166 1	84 1	79 1	109 0	83 0	64 1	13 0	100 1	157 0
CP027619.1	8480373	A	C	197.747	0 29	2 122	1 136	0 83	0 58	1 42	0 221	1 155	1 192	1 130	1 80	1 371	0 265	1 103	1 126	0 229	3 181	0 225	1 228	1 282	7 1794	0 102	0 78	1 72	1 87	0 74	1 57	0 100	0 246	0 124	0 63	0 111	1 134	0 379	2 219	1 335	0 263	0 127	1 124	2 210	0 155	0 94	0 21	0 162	2 255
CP027619.1	8480382	C	A	210.59	0 33	1 129	0 143	0 95	1 63	0 46	2 234	1 177	1 200	0 137	0 89	3 404	0 290	0 117	0 126	0 241	0 200	0 239	1 250	2 299	3 1900	0 116	0 82	1 77	0 96	0 84	0 60	0 112	2 256	0 129	0 64	0 119	0 134	1 406	0 235	0 362	0 274	0 134	0 131	0 234	0 169	0 106	0 20	0 173	0 270
CP027619.1	8480394	A	T	208.396	0 34	1 128	1 147	0 93	0 65	0 49	0 238	1 175	0 207	1 147	0 92	1 407	1 275	1 117	0 122	1 252	0 218	0 221	0 250	0 298	4 1848	2 115	0 85	1 80	0 97	0 83	0 62	0 112	1 250	0 130	0 64	0 114	0 122	0 415	0 257	0 372	0 271	0 139	2 131	0 223	1 163	0 115	0 18	1 171	1 262
CP027619.1	8480403	C	T	170.323	0 26	0 93	0 115	0 78	0 53	0 44	0 208	0 157	0 172	0 121	0 82	0 331	0 224	0 90	0 100	0 198	1 176	0 178	0 221	0 240	0 1501	0 87	0 66	0 59	0 81	0 72	0 46	0 86	0 196	0 101	0 47	0 90	0 94	0 343	0 222	0 317	0 207	0 117	0 99	1 194	0 138	0 92	0 14	0 135	1 211
CP027619.1	8480403	CGGC	TGGT	169.837	0 26	0 93	0 115	0 78	0 53	0 44	0 208	0 157	0 172	0 121	0 82	0 331	0 224	0 90	0 100	0 198	0 176	0 178	0 221	0 240	0 1501	0 87	0 66	0 59	0 81	0 72	0 46	0 86	0 196	0 101	0 47	0 90	0 94	0 343	0 222	0 317	0 207	0 117	0 99	0 194	0 138	0 92	0 14	0 135	0 211
CP027619.1	8480436	G	A	142.653	0 21	0 81	0 115	0 73	0 38	0 39	0 202	1 138	0 169	0 115	0 91	0 290	1 194	0 82	0 92	0 173	0 164	0 155	0 142	0 233	2 1276	0 81	0 66	0 48	0 64	0 56	0 44	0 75	0 154	0 89	0 48	0 90	0 71	1 274	1 196	0 258	0 177	0 106	0 84	0 171	0 110	0 74	0 14	0 125	0 143
CP027619.1	8480436	GGTC	AGTT	142.403	0 21	0 81	0 115	0 73	0 38	0 39	0 202	0 138	0 169	0 115	0 91	0 290	0 194	0 82	0 92	0 173	0 164	0 155	0 142	0 233	0 1276	0 81	0 66	0 48	0 64	0 56	0 44	0 75	0 154	0 89	0 48	0 90	0 71	0 274	0 196	0 258	0 177	0 106	0 84	0 171	0 110	0 74	0 14	0 125	0 143
CP027619.1	8480454	G	C	136.521	13 14	50 25	71 35	47 15	32 11	23 8	135 38	93 44	105 54	77 41	53 29	221 67	156 51	36 35	62 30	111 58	112 37	105 37	93 41	148 47	986 231	58 21	58 14	27 9	35 17	38 8	27 13	57 18	107 45	60 31	27 16	74 19	46 17	182 74	124 67	171 67	120 52	67 34	52 23	95 46	70 25	42 29	8 4	84 28	91 46
CP027619.1	8480460	A	G	147.632	0 27	0 81	0 113	0 68	1 45	0 29	0 176	0 151	1 170	0 126	0 92	0 305	0 226	0 76	0 100	0 182	0 163	0 157	0 144	0 200	0 1325	0 88	0 80	0 41	0 59	0 47	0 42	0 80	0 163	0 96	0 43	0 101	0 67	1 284	0 196	1 259	0 184	0 107	0 85	0 160	0 105	0 79	0 14	0 120	0 147
CP027619.1	8480466	A	G	136.09	0 26	0 68	0 101	0 62	0 41	0 26	0 165	0 143	0 163	0 119	0 87	0 288	0 212	0 69	0 97	0 164	0 150	0 150	0 130	0 195	1 1212	0 80	0 72	0 37	0 54	0 42	0 37	0 75	0 151	0 88	0 39	1 93	0 63	0 260	0 170	0 234	1 174	0 98	0 76	0 151	0 102	0 70	0 13	0 105	0 133
CP027619.1	8480475	C	T	140.014	13 15	51 20	68 40	40 17	33 13	17 8	105 35	101 44	112 58	73 43	55 28	227 74	164 52	38 35	63 37	114 60	114 45	110 47	93 45	166 49	997 285	56 25	60 20	30 8	44 14	31 13	21 14	68 14	107 45	64 34	29 18	77 28	46 18	193 82	106 67	171 72	134 47	61 36	58 25	99 50	71 31	49 26	9 4	84 29	88 51
CP027619.1	8480487	GTCG	ATCA	131.712	0 26	0 65	0 103	0 60	0 44	0 24	0 136	0 143	0 159	0 113	0 83	0 282	0 194	0 67	0 96	0 161	0 154	0 146	0 128	0 200	0 1230	0 72	0 77	0 34	0 57	0 42	0 34	0 77	0 147	0 101	0 46	0 102	0 66	0 272	0 167	0 242	0 172	0 103	0 79	0 135	0 102	0 71	0 14	0 107	0 140
CP027619.1	8480490	G	A	133.33	0 26	0 65	0 103	0 60	0 44	0 24	0 136	0 143	1 159	0 113	0 83	0 282	0 194	0 67	0 96	0 161	1 154	0 146	0 128	0 200	0 1230	0 72	0 77	0 34	0 57	0 42	0 34	0 77	0 147	0 101	0 46	0 102	0 66	0 272	0 167	0 242	0 172	0 103	0 79	0 135	0 102	0 71	0 14	0 107	0 140
CP027619.1	8480504	AATACTCA	GGTACTCC	25.8333	0 7	0 13	0 29	0 11	0 9	0 10	0 22	0 30	0 26	0 25	0 18	0 51	0 23	0 22	0 20	0 32	0 37	0 33	0 27	0 24	0 181	0 20	0 12	0 3	0 6	0 10	0 7	0 6	0 20	0 24	0 14	0 25	0 9	0 49	0 39	0 49	0 28	0 24	0 21	0 21	0 26	0 16	0 0	0 20	0 30
CP027619.1	8480505	ATACTCA	GTACTCG	83.2847	12 7	34 13	31 29	18 11	20 9	10 10	49 22	50 30	69 26	48 25	31 18	134 51	61 23	21 22	37 20	35 32	71 37	58 33	54 27	96 24	584 181	21 20	35 12	18 3	16 6	9 10	7 7	30 6	66 20	34 24	26 14	44 25	29 9	121 49	71 39	102 49	94 28	39 24	39 21	57 21	48 26	37 16	8 0	46 20	66 30
CP027619.1	8480550	A	G	45.4132	7 7	24 11	22 24	12 14	10 13	10 11	30 20	20 19	32 18	27 23	14 14	68 30	55 20	20 13	20 9	32 32	36 24	31 15	19 10	27 8	197 83	12 4	18 4	6 4	7 0	3 3	8 2	7 9	31 16	22 20	17 19	25 20	18 7	67 29	37 17	52 40	38 23	18 10	19 22	36 20	33 16	16 11	6 1	21 18	32 23
CP027619.1	8480560	GTC	CTT	34.1528	0 11	0 21	0 33	0 24	0 17	0 17	0 31	0 31	0 42	0 43	0 19	0 74	0 52	0 29	0 23	0 52	0 42	0 33	0 21	0 24	0 185	0 14	0 11	0 12	0 4	0 5	0 9	0 15	0 36	0 30	0 29	0 36	0 14	0 68	0 39	0 71	0 49	0 17	0 33	0 48	0 40	0 19	0 5	0 33	0 40
CP027619.1	8480574	CT	GG	26.3472	0 11	0 19	0 35	0 15	0 15	0 13	0 29	0 23	0 35	0 27	0 12	0 52	0 35	0 28	0 23	0 51	0 33	0 26	0 18	0 18	0 107	0 11	0 5	0 9	0 5	0 3	0 9	0 15	0 24	0 24	0 21	0 22	0 11	0 52	0 33	0 57	0 34	0 11	0 30	0 35	0 28	0 14	0 2	0 30	0 34
CP027619.1	8480575	T	G	26.5833	0 11	0 19	0 35	0 15	0 15	0 13	0 29	0 23	0 35	0 27	0 12	0 52	0 35	0 28	0 23	0 51	0 33	0 26	0 18	0 18	1 107	0 11	0 5	0 9	0 5	0 3	0 9	0 15	0 24	0 24	0 21	0 22	0 11	0 52	0 33	0 57	0 34	1 11	0 30	0 35	0 28	0 14	1 2	0 30	0 34
CP027619.1	8480592	CGGGT	TGGGA	12.3299	0 6	0 8	0 15	0 9	0 6	0 2	0 15	0 11	0 19	0 16	0 6	0 21	0 13	0 12	0 12	0 22	0 15	0 6	0 8	0 4	0 33	0 2	0 0	0 7	0 3	0 0	0 1	0 9	0 5	0 13	0 8	0 6	0 3	10 17	5 8	7 22	0 13	0 5	0 14	0 16	0 10	0 8	0 1	0 15	0 15
CP027619.1	8480596	T	A	15.4167	0 6	2 8	7 15	0 9	0 6	2 2	1 15	3 11	6 19	3 16	3 6	7 21	7 13	1 12	3 12	7 22	4 15	0 6	7 8	5 4	19 33	2 2	1 0	2 7	1 3	0 0	0 1	2 9	4 5	3 13	1 8	4 6	3 3	0 17	0 8	0 22	5 13	0 5	4 14	6 16	5 10	2 8	1 1	0 15	4 15
CP027619.1	8480604	C	A	11.1319	0 6	0 7	0 16	0 9	0 6	0 2	0 12	0 11	0 21	0 10	0 6	0 20	0 11	1 10	0 11	0 21	0 15	0 5	0 10	0 6	0 29	0 2	0 0	0 7	0 4	0 0	0 3	0 8	0 4	0 13	0 7	0 6	0 1	0 15	0 10	0 18	0 14	0 4	0 8	0 16	0 9	0 7	0 0	0 12	0 15
CP027619.1	8521485	T	C	17.8646	0 2	2 9	2 11	2 16	0 2	0 2	0 24	0 4	0 20	0 8	0 8	2 22	2 9	0 4	1 14	2 17	3 8	1 18	2 15	4 21	23 179	3 18	3 15	0 18	0 20	1 22	2 9	0 8	2 19	2 4	0 2	1 7	1 9	3 28	3 26	0 20	3 16	0 7	3 2	0 14	0 8	0 4	1 1	0 11	1 21
CP027619.1	8521497	C	T	17.7118	0 3	2 12	2 10	3 16	0 2	0 2	0 22	0 4	0 22	0 8	0 8	2 20	2 8	0 3	1 13	2 14	3 11	1 14	2 19	4 19	24 190	3 14	3 15	0 18	1 17	1 21	2 8	0 9	2 20	2 5	0 1	1 8	1 10	3 26	3 23	0 20	3 20	0 7	3 1	0 13	0 8	0 4	1 1	0 12	1 23
CP027619.1	8521935	C	T	19.6875	0 3	0 14	0 16	0 20	0 2	0 0	0 23	0 5	0 15	0 16	0 9	0 18	0 21	0 3	0 13	0 12	0 14	0 12	0 25	0 40	0 262	0 28	0 25	0 39	0 20	0 25	0 10	0 17	0 24	0 10	0 2	0 17	0 18	0 35	0 18	0 19	0 27	0 7	0 7	0 15	0 15	0 5	0 4	0 8	0 24
CP027619.1	8521953	C	T	20.5312	0 4	0 17	0 10	0 19	0 1	0 1	0 25	0 6	0 11	0 17	0 8	0 26	0 19	0 4	0 15	0 10	0 13	0 22	0 28	0 34	0 257	0 26	0 25	0 33	0 19	0 22	0 16	0 18	0 22	0 10	0 2	0 15	0 22	0 42	0 21	0 19	0 27	0 8	0 5	0 16	0 16	0 9	0 7	0 10	0 26
CP027619.1	8521959	G	A	21.5938	0 4	0 16	0 12	0 20	0 1	0 1	0 25	0 7	0 12	0 17	0 8	0 28	0 22	0 5	0 17	0 15	0 15	0 25	0 29	0 38	0 278	0 27	0 28	0 35	0 24	0 23	0 17	0 19	0 24	0 11	0 2	0 16	0 22	0 43	0 21	0 21	0 26	0 9	0 6	0 18	0 16	0 9	0 7	0 10	0 25
CP027619.1	8521974	CTGT	ATGC	22.8889	0 4	0 21	0 11	0 23	0 1	0 2	0 25	0 5	0 13	0 17	0 12	0 31	0 22	0 5	0 18	0 19	0 12	0 28	0 25	0 43	0 296	0 29	0 27	0 39	0 25	0 24	0 21	0 18	0 21	0 11	0 1	0 13	0 20	0 48	0 20	0 23	0 29	0 9	0 9	0 18	0 15	0 9	0 4	0 13	0 24
CP027619.1	8522207	A	G	27.4653	0 5	0 20	0 15	0 36	0 8	0 4	0 32	0 10	0 25	0 17	0 13	0 26	0 8	0 2	0 28	0 24	0 16	0 34	0 29	0 51	0 292	0 28	0 32	0 47	0 33	0 33	0 13	0 15	0 22	0 10	0 8	0 12	0 20	0 57	0 41	0 37	0 45	0 12	0 15	0 23	0 24	0 20	0 6	0 12	0 24
CP027619.1	8522213	T	C	24.7222	0 3	0 17	0 10	0 33	0 8	0 2	0 32	0 11	0 22	0 17	0 11	0 26	0 8	0 3	0 26	0 23	0 15	0 31	0 26	0 44	0 284	0 28	0 24	0 39	0 31	0 29	0 13	0 14	0 19	0 10	0 6	0 10	0 18	0 48	0 36	0 31	0 41	0 11	0 14	0 19	0 22	0 15	0 6	0 11	0 20
CP027619.1	8522249	A	C	20.7049	0 1	0 22	0 15	0 35	0 8	0 3	0 32	0 8	0 15	0 16	0 10	0 37	0 15	0 4	0 28	0 15	0 19	0 31	0 15	0 28	0 207	0 20	0 17	0 41	0 21	0 34	0 13	0 14	0 19	0 11	0 8	0 9	0 15	0 41	0 29	0 34	0 26	0 7	0 11	0 14	0 18	0 10	0 8	0 5	0 16
CP027619.1	8522308	T	G	16.4444	0 2	0 20	0 14	0 24	0 3	0 1	0 18	1 5	0 9	0 15	0 7	0 23	0 12	0 0	0 26	0 16	0 14	0 25	0 10	1 19	2 143	0 15	0 16	0 30	0 19	0 33	0 13	0 8	0 17	0 7	0 3	0 7	0 17	0 39	0 25	0 28	0 37	0 6	0 5	0 14	0 10	0 12	0 6	0 7	0 11
CP027619.1	8522314	G	T	16.0417	0 2	0 18	0 14	0 22	0 4	0 2	0 17	0 6	0 9	0 14	1 6	0 23	0 12	0 0	0 25	0 15	0 15	0 23	0 10	0 20	1 144	0 13	0 15	0 28	0 19	0 32	0 13	0 6	1 15	0 7	0 3	0 6	0 17	0 37	0 25	0 26	1 36	0 7	0 5	0 14	0 9	0 12	0 6	0 7	0 11
CP027619.1	8589859	G	T	17.2292	0 2	0 16	0 8	0 10	0 3	0 4	0 16	0 10	0 9	0 8	0 5	0 21	0 12	0 3	1 10	0 22	0 16	0 8	0 12	0 33	0 219	0 13	0 8	0 11	0 18	0 18	0 8	0 11	0 28	0 12	0 3	0 14	0 9	0 43	0 23	0 19	0 15	0 6	0 7	0 6	1 23	0 7	0 1	0 8	0 11
CP027619.1	8589873	C	T	18.5139	0 3	0 14	0 6	0 10	0 3	0 4	0 13	0 11	0 9	0 7	0 6	0 18	0 14	0 2	0 10	0 22	0 16	0 10	0 12	0 28	0 201	0 12	0 12	0 13	0 15	0 23	0 9	0 9	0 28	0 7	0 4	0 12	0 9	0 46	0 25	0 18	0 16	0 6	0 7	0 8	0 21	0 7	0 1	0 7	0 10
CP027619.1	8589892	CACG	GACA	16.6458	0 1	0 13	0 5	0 6	0 2	0 5	0 13	0 10	0 11	0 7	0 5	0 19	0 13	0 2	0 11	0 17	0 17	0 10	0 12	0 19	0 183	0 13	0 9	0 15	0 14	0 22	0 10	0 11	0 24	0 5	0 5	0 7	0 10	0 39	0 30	0 12	0 15	0 6	0 6	0 9	0 18	0 4	0 0	0 6	0 6
CP027619.1	8589904	G	A	14.7674	0 1	0 13	0 4	0 5	0 1	0 3	0 10	0 7	0 11	0 6	0 4	0 16	0 12	0 1	0 10	0 15	0 15	0 8	0 12	0 14	0 148	0 10	0 9	1 12	0 12	0 21	0 10	0 11	0 18	0 4	0 5	0 7	0 10	0 37	0 20	0 12	0 15	0 6	0 5	0 7	0 16	0 3	0 0	0 5	0 6
CP027619.1	8589955	T	G	11.3958	0 1	0 10	0 5	0 3	0 1	0 4	0 8	0 7	0 12	0 5	0 2	0 10	0 11	0 4	0 10	0 8	0 11	0 6	0 10	0 13	0 163	0 12	0 8	0 16	0 14	0 13	0 8	0 12	0 26	0 5	0 4	0 3	0 12	0 40	0 20	0 14	0 19	0 9	0 8	0 6	0 4	0 4	0 2	0 2	0 6
CP027619.1	8589961	GAAA	AAAC	10.4514	0 1	0 10	0 4	0 3	0 1	0 4	0 8	0 7	0 9	0 3	0 4	0 7	0 8	0 4	0 9	0 7	0 9	0 6	0 10	0 14	0 130	0 9	0 9	0 12	0 13	0 12	0 8	0 10	0 28	0 7	0 5	0 3	0 10	0 38	0 20	0 13	0 15	0 10	0 7	0 5	0 4	0 5	0 2	0 3	0 6
CP027619.1	8589983	G	T	12.3542	0 1	0 9	0 5	0 4	0 3	0 2	0 9	1 6	0 10	0 7	0 4	0 11	0 10	0 4	0 9	0 7	0 8	0 6	0 14	0 17	0 135	0 11	0 13	0 14	1 14	1 12	0 8	0 11	0 28	0 6	0 7	0 1	0 11	0 41	0 22	0 14	0 17	0 8	0 7	0 7	0 5	0 7	0 2	0 4	0 6
CP027619.1	8589992	T	C	12.0451	0 1	0 6	0 6	0 3	0 3	0 1	0 14	0 4	0 10	0 8	0 5	0 16	0 9	0 4	0 7	0 8	0 11	0 9	0 15	0 19	0 129	0 12	0 11	0 17	0 18	0 19	0 4	0 12	0 28	0 8	0 6	0 2	0 13	0 36	0 21	0 19	0 14	0 6	0 4	0 6	0 6	0 6	0 2	0 3	0 5
CP027619.1	8590018	T	A	10.7361	0 1	0 3	0 6	0 4	0 3	0 1	0 12	0 9	0 11	0 5	0 6	0 16	0 10	0 1	0 5	0 9	0 12	0 8	0 18	0 20	0 100	0 10	0 7	0 13	0 13	0 12	0 3	0 9	0 23	0 8	0 8	0 4	0 15	0 32	0 16	0 14	0 8	0 4	0 1	0 5	0 7	0 4	0 3	0 2	0 4
CP027619.1	8590147	A	G	12.0417	0 2	0 4	0 6	0 4	0 3	0 1	0 10	0 10	0 11	0 5	0 3	0 18	0 10	0 1	0 7	0 10	0 14	0 5	0 19	0 22	0 116	0 10	0 8	0 17	0 10	0 12	0 1	0 8	0 22	0 6	0 6	0 7	0 13	0 34	0 14	0 23	0 6	0 4	0 1	0 4	0 7	0 1	0 3	0 2	0 5
CP027619.1	8590162	A	G	14.0174	0 4	0 11	0 6	0 7	0 2	0 3	0 15	0 13	0 10	0 4	0 5	1 16	0 10	0 1	0 8	0 14	0 15	0 6	0 16	0 20	0 133	0 9	0 9	0 19	0 13	0 16	0 3	0 10	0 23	0 7	0 9	0 9	0 9	0 39	0 15	0 22	0 12	0 5	0 2	0 8	0 8	0 1	0 3	0 1	0 5
CP027619.1	8590168	T	C	14.4167	0 4	0 14	0 6	0 9	0 2	0 3	0 13	0 14	0 11	0 3	0 4	0 15	0 10	0 1	0 9	0 14	0 19	0 7	0 16	0 22	0 139	0 10	0 9	0 20	0 12	0 18	0 3	0 11	0 23	0 8	0 8	0 9	0 9	0 40	0 16	0 24	0 14	0 7	0 1	0 7	0 9	0 1	0 3	0 1	0 6
CP027619.1	8590231	A	G	10.4514	0 0	0 12	0 7	0 5	0 1	0 2	0 11	0 12	0 11	0 5	0 3	0 14	0 13	0 2	0 3	0 13	0 13	0 6	0 6	0 19	0 124	0 14	0 5	0 12	0 6	0 17	0 9	0 6	0 15	0 9	0 5	0 5	0 9	0 28	0 15	0 15	0 13	0 6	0 7	0 4	0 8	0 4	0 1	0 0	0 3
CP027619.1	8623566	G	C	11.5868	0 0	0 17	0 3	0 15	0 4	0 2	0 12	0 6	0 6	0 7	0 4	0 17	0 9	0 2	0 5	0 3	0 6	0 19	0 18	0 8	0 59	0 14	0 4	0 7	0 17	0 16	0 9	0 3	0 8	0 2	0 0	0 6	0 3	0 24	0 7	0 12	0 20	0 13	0 10	0 11	0 5	0 5	0 1	0 6	0 9
CP027619.1	8623714	T	C	12.3889	0 2	0 14	0 4	0 10	0 7	0 2	0 6	0 3	0 3	0 8	0 4	0 17	0 10	0 4	0 7	0 5	0 5	0 25	0 15	0 10	0 65	0 14	0 10	0 13	0 12	0 19	0 12	0 2	0 10	0 3	0 1	0 3	0 7	0 20	0 10	0 9	0 21	0 12	0 11	0 8	0 8	0 13	0 2	0 8	0 9
CP027619.1	8623725	TGCTCTA	AGCCCTG	10.4479	0 3	0 10	0 2	0 6	0 5	0 1	0 6	0 4	0 2	0 8	0 3	0 16	0 8	0 3	0 7	0 5	0 3	0 23	0 16	0 10	0 71	0 13	0 10	0 12	0 14	0 13	0 11	0 2	0 13	0 3	0 1	0 3	0 5	0 17	0 12	0 9	0 16	0 8	0 9	0 6	0 11	0 11	0 2	0 7	0 9
CP027619.1	8756232	A	G	16.3264	0 2	0 12	0 7	0 4	0 2	0 0	0 14	0 10	0 12	0 9	0 6	0 17	0 14	0 2	0 8	0 14	0 17	0 24	0 18	0 25	0 184	0 13	0 10	0 26	0 29	0 29	0 17	0 10	0 17	0 10	0 4	0 14	0 8	0 17	0 7	0 12	0 17	0 15	0 5	0 6	0 5	0 5	0 1	0 7	0 18
CP027619.1	8756253	T	A	18.6111	0 3	0 13	0 15	0 6	0 5	0 1	0 20	0 3	0 17	0 7	0 6	0 17	0 19	0 8	0 11	0 13	0 20	0 27	0 17	1 27	0 214	0 12	0 11	0 28	0 39	0 31	0 21	0 15	0 23	0 12	0 3	0 14	0 12	0 24	0 13	0 12	0 27	0 16	0 6	0 8	0 6	0 7	0 4	0 7	2 23
CP027619.1	8756357	TTGCTA	CTACTC	20.4549	0 5	0 14	0 18	0 8	0 6	0 2	0 18	0 3	0 15	0 4	0 8	0 19	0 20	0 6	0 15	0 20	0 24	0 25	0 24	0 21	0 241	0 19	0 11	0 24	0 47	0 42	0 26	0 14	0 27	0 10	0 4	0 11	0 12	0 32	0 21	0 14	0 32	0 24	0 5	0 15	0 6	0 7	0 5	0 6	0 22
CP027619.1	8756389	G	A	23.7535	0 5	0 14	0 17	0 10	0 4	0 1	0 23	1 8	0 22	0 4	0 6	0 22	0 27	0 5	0 22	0 24	0 18	0 26	0 29	0 30	0 255	0 23	0 12	0 30	0 48	0 52	0 31	0 17	0 29	0 19	0 4	0 10	0 22	0 36	0 22	0 16	0 39	0 29	0 2	0 20	0 11	0 6	0 5	0 8	0 20
CP027619.1	8756568	A	T	26.1007	0 5	0 14	0 10	0 18	0 4	0 5	0 30	0 14	0 16	0 12	0 4	0 23	0 16	0 5	0 23	0 30	0 29	0 29	0 31	0 35	0 358	0 22	0 24	0 48	0 56	0 52	0 31	0 12	0 33	0 14	0 8	1 11	0 14	0 34	0 24	0 23	0 55	0 18	0 8	0 13	1 13	0 3	0 13	0 15	0 32
CP027619.1	8756585	A	G	23.3646	0 4	0 15	0 7	0 15	0 4	0 3	0 23	0 12	0 15	0 11	0 4	0 22	0 13	0 5	0 19	0 27	0 21	0 22	0 28	0 31	0 355	0 15	0 22	0 40	0 51	0 43	0 33	0 11	0 29	0 11	0 8	0 11	0 15	0 26	0 20	0 20	0 50	0 15	0 7	0 9	0 13	0 3	0 15	0 14	0 27
CP027619.1	8789567	T	C	10.9861	0 5	0 8	0 6	0 11	0 0	0 3	0 10	0 4	0 9	0 9	0 6	0 13	0 6	0 1	0 9	0 10	0 18	0 10	0 16	0 14	0 137	0 17	0 13	0 13	0 18	0 15	0 5	0 9	0 15	0 7	0 2	0 9	0 5	0 20	0 7	0 16	0 14	0 8	0 2	0 18	0 7	0 7	0 1	0 5	0 12
CP027619.1	8789669	G	C	10.2604	0 1	0 8	0 7	0 7	0 2	0 1	0 13	0 6	0 12	0 5	0 2	0 16	0 6	0 3	0 11	0 7	0 10	1 20	0 8	0 13	0 106	0 7	0 14	0 16	0 23	0 14	0 5	0 2	0 6	0 5	0 2	0 6	0 10	0 27	1 13	0 14	0 16	0 9	0 4	0 8	0 6	0 3	0 2	0 4	0 12
CP027619.1	8807682	C	T	11.5347	0 3	0 7	0 9	0 4	0 2	0 2	0 12	0 1	0 15	0 6	0 3	0 16	0 7	0 3	0 7	0 8	0 7	0 9	0 11	0 25	0 126	0 13	0 7	0 19	0 18	0 15	0 23	0 11	0 19	0 3	0 2	0 8	0 3	0 15	0 10	0 15	0 24	0 8	0 2	0 18	0 5	0 4	0 8	0 7	0 6
CP027619.1	8807692	A	C	12.4653	0 3	0 9	0 8	0 6	0 4	0 2	0 9	0 2	0 18	0 7	0 3	0 19	0 10	0 3	0 7	0 8	0 7	0 10	0 11	0 28	0 132	0 12	0 9	0 19	0 20	0 17	0 22	0 12	0 19	0 3	0 2	0 8	0 3	14 0	9 0	14 0	0 24	0 8	0 3	0 20	0 5	0 5	0 8	0 8	0 6
CP027619.1	8807716	G	A	12.1319	0 3	0 14	0 7	0 11	0 5	0 1	0 12	0 3	0 20	0 9	0 4	0 16	0 9	0 3	0 10	0 7	0 9	0 11	0 12	0 17	0 167	0 12	0 7	0 19	0 27	0 25	0 16	0 10	0 15	0 1	0 2	0 7	0 6	11 0	9 0	16 0	0 19	0 9	0 4	0 14	0 7	0 5	0 8	0 13	0 9
CP027619.1	8807740	A	G	12.1667	0 1	0 14	0 6	0 11	0 4	0 0	0 10	0 5	0 14	0 5	0 6	0 13	0 12	0 3	0 12	0 8	0 11	0 12	0 13	0 26	0 179	0 17	0 7	0 21	0 25	0 29	0 9	0 10	0 18	0 0	0 2	0 6	0 8	14 0	6 0	21 0	0 19	0 8	0 4	0 11	0 9	0 4	0 5	0 8	0 3
CP027619.1	8807788	T	C	17.0868	0 1	0 9	0 13	0 9	0 2	0 2	0 16	0 12	0 15	0 5	0 5	0 20	0 21	0 1	0 11	0 9	0 15	0 23	0 27	0 41	0 261	0 18	0 15	0 29	0 24	0 29	0 19	0 14	0 19	0 6	0 3	0 4	0 14	19 0	5 0	19 0	0 20	0 19	0 4	0 9	0 11	0 6	0 9	0 8	0 14
CP027619.1	8807795	T	C	14.0139	0 1	0 6	0 11	0 8	0 1	0 2	0 16	0 12	0 13	0 2	0 4	0 17	0 17	0 0	0 8	0 4	0 12	0 17	0 21	0 36	0 237	0 12	0 16	0 22	0 13	0 22	0 15	0 9	0 15	0 6	0 2	0 2	0 12	14 0	4 0	14 0	0 15	0 15	0 2	0 7	0 8	0 4	0 7	0 5	0 15
CP027619.1	8807805	A	G	13.6528	0 1	0 7	0 12	0 8	0 1	0 2	0 16	0 10	0 14	0 3	0 4	0 18	0 16	0 1	0 7	0 3	0 12	0 21	0 20	0 32	0 232	0 10	0 17	0 19	0 14	0 21	0 15	0 9	0 17	0 6	0 2	0 1	0 12	13 0	4 0	10 0	0 13	0 17	0 2	0 7	0 7	0 3	0 7	0 5	0 16
CP027619.1	8807825	C	T	11.816	0 1	0 5	0 7	0 4	0 2	0 2	0 14	0 12	0 15	0 3	0 3	0 14	0 11	0 2	0 7	0 4	0 8	0 15	0 20	0 23	0 180	0 9	0 12	0 19	0 12	0 12	0 15	0 7	0 14	0 6	0 3	0 0	0 13	0 17	0 4	0 11	0 11	0 11	0 2	0 5	0 6	0 4	0 4	0 6	0 17
CP027619.1	8807835	C	T	12.0347	0 1	0 5	0 7	0 4	0 2	0 2	0 15	0 11	0 15	0 3	0 3	0 14	0 11	0 2	0 10	0 4	0 8	0 15	0 20	0 25	0 178	0 8	0 13	0 19	0 13	0 13	0 16	0 5	0 14	0 5	0 3	0 1	0 13	0 18	0 5	0 13	0 12	0 10	0 2	0 4	0 6	0 4	0 4	0 6	0 13
CP027619.1	8980946	G	A	10.8715	0 6	0 11	0 16	0 10	0 1	0 2	0 13	0 3	0 10	0 7	0 7	0 4	0 1	0 3	0 11	0 8	0 5	0 10	0 6	0 12	0 111	0 10	0 4	0 6	0 10	0 9	0 4	0 13	0 21	0 8	0 7	0 21	0 22	0 19	0 14	0 13	0 5	0 5	0 3	0 1	0 3	0 2	0 0	0 6	0 8
CP027619.1	9093319	T	C	19.2396	0 6	0 19	0 22	0 17	0 5	0 3	0 19	0 6	0 12	0 17	0 14	0 13	0 12	0 1	0 27	0 17	1 16	0 20	0 19	0 24	0 194	0 12	0 14	0 25	0 16	0 27	0 11	0 15	0 23	0 8	0 2	0 8	0 5	0 19	0 21	0 19	0 21	0 12	0 8	0 13	0 6	0 8	0 7	0 16	0 14
CP027619.1	9093402	T	C	14.9931	0 1	0 16	0 13	0 17	0 1	0 6	0 12	0 4	0 13	0 14	0 11	0 16	0 7	0 3	0 14	0 9	0 10	0 24	0 26	0 26	0 155	0 11	0 16	0 23	0 19	0 21	0 10	0 11	0 21	0 2	0 3	0 9	0 7	0 26	0 21	1 20	0 21	0 8	0 9	0 12	0 10	0 8	0 3	0 3	0 13
CP027619.1	9093436	CAGGAT	TAGGCG	12.25	0 0	0 9	0 9	0 14	0 3	0 3	0 10	0 1	0 10	0 17	0 10	0 7	0 11	0 1	0 10	0 5	0 13	0 22	0 11	0 15	0 109	0 11	0 9	0 24	0 16	0 12	0 8	0 7	0 17	0 2	0 4	0 5	0 6	0 16	0 13	0 12	0 17	0 5	0 4	0 12	0 7	0 5	0 1	0 6	0 12
CP027619.1	9093436	CAGGAT	TAGGTG	12.1076	0 0	0 9	0 9	0 14	0 3	0 3	0 10	0 1	0 10	0 17	0 10	0 7	0 11	0 1	0 10	0 5	0 13	0 22	0 11	0 15	0 109	0 11	0 9	0 24	0 16	0 12	0 8	0 7	0 17	0 2	0 4	0 5	0 6	0 16	0 13	0 12	0 17	0 5	0 4	0 12	0 7	0 5	0 1	0 6	0 12
CP027619.1	9103435	C	T	15.125	0 3	0 13	0 11	0 11	0 3	0 1	0 7	0 7	0 11	0 7	0 11	0 9	0 9	0 1	0 11	0 10	0 14	0 14	0 11	0 23	0 103	0 13	0 6	0 17	0 31	0 18	0 8	0 13	0 15	0 5	0 11	0 6	0 13	0 17	0 11	0 12	0 27	0 13	0 15	0 8	0 13	0 9	0 5	0 7	0 21
CP027619.1	9103458	C	A	23.9028	0 2	0 20	0 12	0 18	0 2	0 3	0 17	0 8	0 21	0 9	0 15	0 14	0 12	0 3	1 20	0 19	0 19	0 30	1 23	0 29	0 166	0 20	0 10	0 26	0 42	0 34	0 18	0 19	0 24	0 12	0 17	0 10	0 20	1 28	0 22	1 17	0 48	0 20	0 15	0 16	0 17	0 12	0 4	0 17	0 31
CP027619.1	9103584	G	GC	23.1979	0 9	0 15	0 8	0 9	0 3	0 5	0 27	0 7	0 17	0 16	0 8	0 19	0 18	0 10	0 18	0 18	0 17	0 15	0 27	0 36	0 182	0 32	0 21	0 41	0 49	0 44	0 23	0 14	0 39	0 13	0 7	0 13	0 15	0 34	0 15	0 24	0 48	0 21	0 13	0 28	0 13	0 9	0 4	0 8	0 27
CP027619.1	9103612	G	A	28.2431	0 8	0 16	0 7	0 9	0 3	0 7	0 30	0 8	0 20	0 20	0 12	0 22	0 23	0 10	14 0	0 26	0 19	0 20	0 32	0 37	0 246	0 37	0 22	0 55	0 56	0 47	0 24	0 12	0 42	0 13	0 7	0 12	0 19	0 39	0 20	1 26	0 59	0 24	0 17	0 28	0 14	0 8	0 5	0 13	0 32
CP027619.1	9103706	ATGC	GTGT	19.2465	0 5	0 6	0 10	0 9	0 2	0 4	0 22	0 14	0 13	0 7	0 6	0 16	0 9	0 6	0 14	0 11	0 15	0 19	0 25	0 19	0 112	0 20	0 11	0 28	0 36	0 29	0 17	0 9	0 36	0 8	0 5	0 16	0 15	0 32	0 22	0 20	0 32	0 18	0 9	0 21	0 11	0 6	0 10	0 12	0 18
CP027619.1	9103715	A	G	21.0764	0 7	0 9	0 12	0 11	0 2	0 6	0 26	0 15	0 13	0 8	0 6	0 19	0 9	0 6	0 12	0 12	0 16	0 17	0 25	0 20	0 123	0 25	0 12	0 32	0 38	0 34	0 21	0 10	0 35	0 10	0 4	0 20	1 15	0 31	0 22	0 22	0 40	0 20	0 10	0 21	0 13	0 6	0 9	0 15	0 21
CP027619.1	9103720	GCTT	ACTG	16.8958	0 6	0 7	0 11	0 11	0 1	0 6	0 19	0 12	0 9	0 7	0 6	0 14	0 6	0 4	0 9	0 8	0 11	0 11	0 16	0 16	0 93	0 18	0 9	0 24	0 25	0 26	0 22	0 7	0 36	0 9	0 3	0 17	0 14	0 17	0 18	0 17	0 33	0 14	0 9	0 19	0 11	0 5	0 6	0 8	0 14
CP027619.1	9104361	A	C	12.1042	0 1	0 13	0 9	0 6	0 6	0 1	0 10	0 7	0 14	0 3	0 3	0 11	0 2	0 1	0 8	0 7	0 6	0 15	0 7	0 10	0 54	0 10	0 8	1 13	0 15	1 10	0 17	0 4	0 14	0 10	0 4	0 10	0 12	1 20	0 10	1 11	0 16	0 5	0 6	0 12	0 7	0 2	0 5	0 15	1 11
CP027619.1	9104444	C	G	11.0868	0 6	0 15	0 5	0 7	0 3	0 6	0 20	0 6	0 8	0 7	0 2	0 18	0 10	0 3	6 0	0 9	0 4	0 13	0 21	0 11	0 65	0 5	0 9	0 15	0 16	0 15	0 11	0 8	0 16	0 10	0 1	0 8	0 12	0 20	0 8	0 14	0 14	0 9	0 6	0 6	0 8	0 7	0 4	0 5	0 17
CP027619.1	9320113	G	C	10.0556	0 3	0 2	0 7	0 5	0 0	0 0	0 17	0 9	0 4	0 2	0 0	0 18	0 3	0 3	2 0	0 12	0 7	0 10	0 13	0 14	0 120	0 12	0 6	0 8	0 12	0 11	0 6	0 6	0 14	0 7	0 4	0 6	0 10	0 17	0 7	0 11	0 52	0 23	0 3	0 20	0 6	0 7	0 3	0 8	0 11
CP027619.1	9320188	T	G	11.6458	0 3	0 8	0 4	0 6	0 0	0 0	0 7	0 2	0 6	0 6	0 4	0 26	0 20	0 6	1 0	0 11	0 13	0 15	0 14	0 16	1 183	0 14	0 8	0 9	0 18	0 14	0 6	0 12	0 24	0 7	0 6	0 7	0 10	0 16	0 7	0 17	2 54	0 24	0 8	0 25	0 13	0 6	0 4	0 8	0 13
CP027619.1	9320260	A	G	13.8958	0 0	0 9	0 3	0 6	0 1	0 4	0 13	0 11	0 6	0 4	0 0	0 17	0 16	0 2	2 0	0 12	0 14	0 12	0 12	0 12	0 173	0 11	0 8	0 13	0 24	0 25	0 12	0 7	0 16	0 9	0 5	0 12	0 8	0 22	0 13	0 25	0 43	0 30	0 9	0 37	0 16	0 12	0 1	0 15	0 19
CP027619.1	9320275	G	A	14.3472	0 0	0 12	0 3	0 5	0 1	0 4	0 10	0 10	0 6	0 3	0 1	0 21	0 15	0 4	2 0	0 14	0 19	0 11	0 15	0 10	0 149	0 13	0 9	0 18	0 25	0 25	0 9	0 6	0 17	0 10	0 5	0 11	0 8	0 22	0 14	0 25	0 50	0 29	0 13	0 35	0 13	0 12	0 1	0 16	0 19
CP027619.1	9320288	T	A	13.6562	0 1	0 14	0 3	0 5	0 2	0 2	0 10	0 9	0 6	0 4	0 2	0 23	0 15	0 5	1 0	0 16	0 18	0 9	0 15	0 10	0 159	0 16	0 7	0 18	0 26	0 25	0 9	0 6	0 22	0 11	0 4	0 13	0 11	0 23	0 14	0 22	0 52	0 29	0 13	0 32	0 13	0 9	0 1	0 13	0 20
CP027619.1	9509029	G	A	12.3229	0 2	0 19	0 10	0 10	0 8	0 1	0 16	0 7	0 15	0 15	0 7	0 14	0 11	0 1	0 4	0 12	0 4	0 9	0 17	0 13	0 100	0 27	0 11	0 16	0 16	0 14	0 9	0 19	0 16	0 13	0 2	0 10	0 14	0 17	0 13	0 16	0 26	0 11	0 6	0 11	0 8	0 6	0 4	0 14	0 20
CP027619.1	9567144	C	G	10.1285	0 1	0 11	0 5	0 8	0 6	0 1	0 4	0 4	0 9	0 12	0 5	0 3	0 4	0 5	0 3	0 11	0 9	0 2	0 17	0 11	0 102	0 4	0 9	0 14	0 13	0 15	0 11	0 5	0 13	0 10	0 1	0 7	0 17	0 15	0 7	0 11	0 9	0 9	0 5	0 8	0 4	0 4	0 1	0 12	0 21
CP027619.1	9567156	T	C	12.4653	0 1	0 16	0 5	0 8	0 6	0 1	0 5	0 6	0 11	0 15	0 7	0 7	0 6	0 6	0 8	0 12	0 15	0 6	0 17	0 17	0 142	0 6	0 11	0 19	0 15	0 20	0 12	0 7	0 14	0 12	0 1	0 8	0 18	0 16	0 12	0 13	0 11	0 9	0 6	0 13	0 4	0 4	0 0	0 13	0 24
CP027619.1	9567174	C	T	12.8229	0 2	0 11	0 5	0 6	0 4	0 2	0 9	0 5	0 8	0 13	0 11	0 9	0 10	0 4	0 11	0 12	0 19	0 14	0 17	0 20	0 149	0 6	0 9	0 20	0 21	0 23	0 18	0 7	0 18	0 8	0 1	0 7	0 18	0 15	0 12	0 12	0 11	0 10	0 6	0 12	0 4	0 2	0 2	0 8	0 20
CP027619.1	9567329	A	C	17.2292	0 8	0 25	1 11	0 16	0 3	0 5	1 16	0 16	0 18	0 13	0 10	0 15	0 14	0 6	0 22	0 19	0 22	0 27	0 16	0 43	4 246	1 21	0 12	0 29	0 34	1 27	0 14	0 9	0 25	0 14	0 8	0 12	0 15	0 27	0 16	0 17	1 20	0 13	0 7	1 13	0 13	0 8	0 1	0 16	0 22
CP027619.1	9567358	G	GTC	10.3056	0 5	0 15	0 8	1 6	0 3	0 0	0 6	0 12	0 9	0 5	0 3	0 11	0 6	0 4	0 17	0 14	1 18	0 11	0 11	1 15	2 144	0 12	0 8	1 12	1 22	0 22	0 8	0 7	1 15	0 8	0 6	0 7	0 9	0 24	0 11	0 14	0 15	0 7	0 7	0 11	2 12	0 5	0 0	0 6	0 9
CP027619.1	9596346	G	C	10.3021	0 2	0 5	0 6	0 9	0 1	0 2	0 6	0 3	0 14	0 9	0 6	0 9	0 7	0 3	0 8	0 5	0 8	0 10	0 18	0 11	2 100	0 9	0 3	0 18	0 11	0 11	0 6	0 4	0 8	0 4	0 3	0 6	0 6	0 16	0 17	0 12	0 17	0 5	0 3	0 3	0 6	0 6	0 2	0 7	0 7
CP027619.1	9596358	A	G	10.0104	0 2	0 5	0 6	0 9	0 1	0 2	0 6	0 3	0 16	0 8	0 8	0 11	0 6	0 2	0 9	0 6	0 7	0 9	0 21	0 11	0 95	0 9	0 3	0 18	0 11	0 14	0 6	0 4	0 8	0 4	0 3	0 8	0 5	0 16	0 19	0 16	0 14	0 4	0 3	0 3	0 6	0 8	0 2	0 6	0 6
CP027619.1	9596358	ACTC	GCTG	10.1979	0 2	0 5	0 6	0 9	0 1	0 2	0 6	0 3	0 16	0 8	0 8	0 11	0 6	0 2	0 9	0 6	0 7	0 9	0 21	0 11	0 95	0 9	0 3	0 18	0 11	0 14	0 6	0 4	0 8	0 4	0 3	0 8	0 5	0 16	0 19	0 16	0 14	0 4	0 3	0 3	0 6	0 8	0 2	0 6	0 6
CP027619.1	9596400	T	C	13.0104	0 1	0 6	0 13	0 16	0 2	0 1	0 9	0 9	0 13	0 15	0 11	0 19	0 6	0 1	0 17	0 10	0 9	0 14	0 14	0 31	0 122	0 11	0 12	0 23	0 23	0 15	0 7	0 3	0 17	0 2	0 3	0 8	0 3	0 28	0 16	0 22	0 12	0 4	0 1	0 8	0 14	0 12	0 6	0 5	0 14
CP027619.1	9596519	G	T	11.5729	0 2	0 15	0 15	0 11	0 2	0 1	0 8	0 6	0 5	0 9	0 12	0 10	0 7	0 3	0 8	0 14	0 9	0 15	0 12	0 20	1 111	0 14	0 14	0 17	0 14	0 10	0 13	0 7	0 12	0 2	0 0	0 6	0 9	0 32	0 24	0 18	0 27	0 6	0 7	0 9	1 10	0 11	0 5	0 9	0 6
CP027619.1	9596593	G	A	10.5799	0 0	0 18	0 10	0 6	0 1	0 2	0 15	0 9	0 12	0 20	0 6	0 11	0 8	0 4	0 13	0 12	0 10	0 9	0 10	0 13	0 97	0 10	0 9	0 17	0 12	0 16	0 8	0 10	0 14	0 3	0 6	0 9	0 10	0 27	0 17	0 13	0 15	0 12	0 8	0 6	0 8	0 3	0 3	0 6	0 9
CP027619.1	9898476	ATA	GTG	10.0035	0 0	0 2	0 9	0 4	0 0	0 1	0 6	0 4	0 3	0 8	0 6	0 17	0 10	0 2	0 12	0 3	0 5	0 13	0 19	0 4	0 41	0 7	0 11	0 8	0 12	0 16	0 7	0 7	0 17	0 10	0 7	0 5	0 7	0 25	0 23	0 14	0 28	0 11	0 4	0 5	0 8	0 5	0 1	0 5	0 11
CP027619.1	9898484	C	T	10.4722	0 0	0 3	0 9	0 5	0 0	0 1	0 7	0 4	0 3	0 7	0 5	0 17	0 10	0 4	0 13	0 3	0 4	0 13	0 17	0 3	0 47	0 8	0 10	0 8	0 12	0 17	0 7	0 8	0 16	0 10	0 6	0 5	0 5	0 24	0 23	0 14	0 28	0 10	0 4	0 3	0 7	0 5	0 1	0 5	0 9
CP027619.1	9898490	C	G	10.1979	0 0	0 3	0 8	0 4	0 0	0 0	0 8	0 4	0 4	0 6	0 5	0 14	0 12	0 4	0 13	0 4	0 7	0 15	0 15	0 3	0 48	0 9	0 10	0 8	0 12	0 19	0 6	0 8	0 14	0 10	0 6	0 7	0 6	0 27	1 23	0 14	0 26	0 9	0 4	0 4	0 8	0 5	0 1	0 6	0 7
CP027619.1	9898517	A	T	11.4132	0 2	0 5	0 5	0 5	0 1	0 0	0 9	0 5	0 4	0 10	0 7	0 15	0 11	0 5	0 15	0 7	0 8	0 20	0 14	0 5	0 36	0 11	0 11	0 8	0 11	0 15	0 6	0 8	0 12	0 6	0 6	0 8	0 7	0 34	0 25	0 19	0 28	0 12	0 6	0 9	0 12	0 8	0 3	0 4	0 8
CP027619.1	9898535	C	A	10.0069	0 2	0 5	0 7	0 4	0 1	0 1	0 11	0 3	0 3	0 10	0 7	0 14	0 11	0 7	0 15	0 5	0 8	0 23	0 13	0 4	0 38	0 9	0 9	0 6	0 12	0 11	0 6	0 7	0 7	0 6	0 4	0 9	0 4	0 32	0 19	0 17	0 27	0 11	0 5	0 8	0 11	0 9	0 3	0 2	0 5
CP027619.1	9935044	GTAAAGTGA	G	11.6215	0 3	3 5	6 0	4 0	2 0	0 0	0 18	0 5	0 12	0 5	0 5	0 25	0 16	0 11	6 0	0 13	0 16	0 23	0 27	0 18	0 115	0 11	0 14	0 11	0 16	0 20	0 19	1 0	7 0	2 0	4 0	0 0	3 0	0 32	0 11	0 19	0 35	0 13	0 8	0 15	0 7	0 8	0 2	0 10	0 15
CP027619.1	9935153	C	T	14.684	0 2	0 8	0 3	0 13	0 2	0 3	0 20	0 4	0 13	0 6	0 3	0 14	0 9	0 6	0 5	0 18	0 8	0 23	0 23	0 22	0 85	0 16	0 17	0 18	0 17	0 14	0 10	0 7	0 7	0 6	0 2	0 10	0 6	0 24	0 10	0 19	0 32	0 14	0 13	0 14	0 16	0 15	0 3	0 7	0 12
CP027619.1	9935158	A	T	13.0417	0 2	0 7	0 2	0 13	0 2	0 2	0 18	0 4	0 13	0 4	0 3	0 14	0 8	0 4	0 4	0 18	0 9	0 21	0 24	0 21	0 88	0 14	0 12	0 16	0 15	0 10	0 10	0 6	0 6	0 5	0 2	1 6	0 5	0 20	0 8	0 14	0 22	0 12	0 10	1 12	0 15	0 14	1 2	0 5	0 13
CP027619.1	9935170	GGTCT	TGTTC	11.691	0 3	0 6	0 4	0 13	0 1	0 2	0 13	0 4	0 12	0 6	0 3	0 16	0 8	0 5	0 5	0 14	0 8	0 21	0 22	0 17	0 86	0 13	0 9	0 15	0 12	0 6	0 6	0 6	0 6	0 3	0 3	0 4	0 7	0 17	0 11	0 13	0 24	0 14	0 10	0 13	0 14	0 11	0 2	0 7	0 12
CP027619.1	9935173	CT	TC	11.6424	0 3	0 6	0 4	0 13	0 1	0 2	0 13	0 4	0 12	0 6	0 3	0 16	0 8	0 5	0 5	0 14	0 8	0 21	0 22	0 17	0 86	0 13	0 9	0 15	0 12	0 6	0 6	0 6	0 6	0 3	0 3	0 4	0 7	0 17	0 11	0 13	0 24	0 14	0 10	0 13	0 14	0 11	0 2	0 7	0 12
CP027619.1	9935188	C	T	12.7917	0 6	0 6	0 6	0 13	0 2	0 4	0 14	0 4	0 11	0 4	0 2	0 16	0 9	0 6	0 9	0 16	0 9	0 15	0 23	0 19	0 73	0 14	0 9	0 15	0 11	0 16	0 11	0 9	0 9	0 2	0 3	0 7	0 11	0 15	0 10	0 14	0 27	0 16	0 11	0 13	0 16	0 11	0 2	0 8	0 14
CP027619.1	9935202	T	C	14.7118	0 6	0 9	0 5	0 13	0 3	0 3	0 14	0 4	0 9	0 6	0 2	0 17	0 8	0 8	0 12	0 19	0 12	0 15	0 27	0 18	0 78	0 14	0 8	0 18	0 11	0 25	0 11	0 10	0 12	0 5	0 3	0 5	0 11	0 22	0 11	0 11	0 25	0 14	0 14	0 14	0 17	0 9	0 3	0 8	0 15
CP027619.1	9935213	A	G	15.3785	0 6	0 9	0 4	0 12	0 3	0 4	0 15	0 5	0 8	0 6	0 4	0 18	0 10	0 10	0 14	0 19	0 13	0 12	0 24	0 16	0 104	0 14	0 8	0 21	0 13	0 26	0 14	0 13	0 16	0 6	0 3	0 7	0 14	0 24	0 11	0 12	0 24	0 18	0 13	0 13	0 15	0 7	0 2	0 8	0 20
CP027619.1	9935218	C	T	15.1319	0 6	0 9	0 4	0 12	0 3	0 4	0 15	0 6	0 8	0 7	0 4	0 18	0 11	0 10	0 13	0 19	0 13	0 13	0 25	0 16	0 105	0 13	0 8	0 21	0 14	0 27	0 14	0 12	0 15	0 6	0 4	0 7	0 14	0 26	0 11	0 11	0 23	0 20	0 13	0 13	0 16	0 7	0 2	0 8	0 19
CP027619.1	9935228	G	A	11.9306	0 7	2 7	5 0	9 0	3 0	3 0	12 0	0 5	0 7	0 7	0 3	0 14	0 12	0 9	11 0	0 10	0 8	0 11	0 20	0 9	0 76	0 11	0 5	0 16	0 10	0 25	0 10	9 0	12 0	6 0	4 0	7 0	13 0	25 0	11 0	11 0	0 21	0 17	0 11	0 9	0 13	0 4	0 2	0 4	0 16
CP027619.1	9935258	T	A	10.7465	0 2	0 7	0 4	0 9	0 3	0 2	0 8	0 4	0 3	0 6	0 2	0 10	0 10	0 6	0 8	0 10	0 7	0 10	0 15	0 5	1 59	0 6	0 1	0 11	0 9	0 17	0 9	0 6	0 12	0 8	0 3	0 4	0 8	0 20	0 9	0 10	0 17	0 15	0 8	0 8	0 7	0 3	0 2	0 4	0 13
CP027619.1	9935266	C	T	10.3646	0 2	0 6	0 4	0 7	0 3	0 1	0 7	0 3	0 5	0 6	0 1	0 9	0 11	0 6	0 9	0 10	0 7	0 10	0 14	0 5	0 60	0 5	0 1	0 11	0 9	0 13	0 10	0 5	0 11	0 7	0 3	0 5	0 6	0 19	0 10	0 10	0 21	0 15	0 9	0 7	0 6	0 2	0 1	0 5	0 15
CP027619.1	9935274	T	G	10.5	0 2	0 7	0 6	0 7	0 3	0 0	0 8	0 4	0 7	0 7	0 2	0 10	0 11	0 5	0 9	0 9	0 7	0 14	0 14	0 5	0 64	0 7	0 3	0 12	0 12	0 17	0 10	0 3	0 14	0 6	0 2	0 4	0 6	0 23	0 14	0 9	0 21	0 15	0 8	0 7	0 6	0 4	0 2	0 7	0 14
CP027619.1	9955146	T	G	21.1146	0 3	2 19	0 12	0 20	0 7	0 4	3 19	0 10	0 15	2 10	2 9	3 26	2 21	0 8	2 22	3 13	0 17	3 31	1 26	6 38	57 188	1 16	3 18	7 15	6 21	4 32	3 15	0 9	0 20	0 9	0 4	0 10	0 14	5 33	0 13	2 19	0 25	0 13	0 14	0 20	0 11	0 6	0 3	0 20	0 51
CP027619.1	10008381	GT	TG	10.1562	0 2	0 5	0 7	0 10	0 1	0 2	0 11	0 4	0 8	0 9	0 6	0 12	0 5	0 4	0 9	0 10	0 13	0 16	0 15	0 7	0 47	0 10	0 5	0 11	0 18	0 14	0 7	0 5	0 12	0 5	0 7	0 7	0 8	0 13	0 11	0 9	0 14	0 6	0 5	0 16	0 9	0 15	0 6	0 4	0 13
CP027619.1	10008393	C	T	10.4965	0 2	0 5	0 6	0 11	0 1	0 2	0 12	0 4	0 9	0 10	0 4	0 13	0 5	0 4	0 8	0 9	0 12	0 15	0 16	0 7	0 50	0 9	0 6	0 10	0 18	0 10	0 5	0 4	0 12	0 4	0 7	0 6	0 8	0 16	0 11	0 8	0 13	0 6	0 6	0 18	0 8	0 12	0 8	0 6	0 13
CP027619.1	10008399	ATAC	GTAT	11.2812	0 2	0 6	0 6	0 12	0 1	0 1	0 11	0 5	0 8	0 11	0 4	0 14	0 5	0 4	0 10	0 9	0 11	0 12	0 19	0 9	0 62	0 9	0 6	0 12	0 17	0 12	0 10	0 5	0 14	0 5	0 8	0 8	0 10	0 17	0 11	0 10	0 15	0 5	0 6	0 14	0 10	0 12	0 8	0 7	0 13
CP027619.1	10008408	G	A	11.4861	0 2	0 7	0 5	0 12	0 2	0 1	0 10	0 5	0 7	0 11	0 5	0 13	0 6	0 4	0 11	0 6	1 10	0 16	0 19	0 9	0 51	0 8	0 6	0 11	0 20	0 10	0 11	0 6	0 15	0 6	0 8	0 6	0 11	0 15	0 11	0 12	0 15	0 8	0 7	0 16	0 7	0 13	0 6	0 9	0 14
CP027619.1	10082604	GG	AA	13.2257	0 0	0 15	0 5	0 10	0 2	0 7	0 13	0 8	0 12	0 6	0 9	0 15	0 8	0 4	0 0	0 12	0 10	0 25	0 35	0 18	0 151	0 14	0 18	0 24	0 20	0 31	0 7	0 12	0 13	0 11	0 5	0 4	0 7	18 0	6 0	13 0	0 18	0 16	0 3	0 11	0 13	0 9	0 2	0 5	0 9
CP027619.1	10082605	G	A	18.2847	0 0	0 15	0 5	0 10	0 2	0 7	0 13	0 8	0 12	0 6	0 9	0 15	0 8	0 4	9 0	0 12	0 10	0 25	0 35	0 18	0 151	0 14	0 18	0 24	0 20	0 31	0 7	0 12	0 13	0 11	0 5	0 4	0 7	0 0	0 0	0 0	0 18	0 16	0 3	0 11	0 13	0 9	0 2	0 5	0 9
CP027619.1	10082634	A	C	21.6701	0 1	0 25	0 10	0 12	0 2	0 8	0 19	0 8	0 15	0 11	0 12	0 18	0 14	0 2	1 18	0 13	0 14	0 25	0 33	0 22	3 165	0 20	0 18	0 28	0 21	0 29	0 6	0 14	0 26	0 13	0 5	0 5	0 9	0 0	0 0	0 0	0 24	0 14	0 7	0 12	0 15	0 12	0 6	0 8	1 14
CP027619.1	10082697	A	G	13.0486	0 1	0 11	0 10	0 10	0 3	0 3	0 20	0 7	0 9	0 9	0 6	0 14	0 10	0 7	7 0	0 9	0 7	0 21	0 21	0 19	0 123	0 13	0 11	0 27	1 12	0 17	0 6	0 6	1 16	0 8	0 2	0 7	0 8	0 0	0 0	0 0	0 9	0 4	0 2	0 13	0 9	0 3	0 5	0 8	0 11
CP027619.1	10084253	T	C	12.7222	0 6	0 14	0 11	0 9	0 6	0 2	0 12	0 6	0 9	0 8	0 5	0 12	0 5	0 3	0 9	0 7	0 10	0 9	0 14	0 19	0 88	0 15	0 15	0 9	0 11	0 10	0 6	0 1	0 6	0 9	0 4	0 6	0 3	0 30	0 14	0 12	0 9	0 6	0 9	0 5	0 6	0 7	0 4	0 5	0 15
CP027619.1	10084262	T	C	13.1632	0 6	0 13	0 12	0 8	0 8	0 2	0 12	0 7	0 11	0 8	0 6	0 14	0 6	0 3	0 10	0 7	0 10	0 10	0 14	0 20	0 95	0 18	0 15	0 12	0 11	0 11	0 8	0 2	0 6	0 9	0 3	0 5	0 3	0 30	0 17	0 15	0 11	0 6	0 8	0 3	0 6	0 6	0 4	0 6	0 16
CP027619.1	10084268	C	A	12.9826	0 6	0 11	0 12	0 7	0 8	0 2	0 12	0 7	0 11	0 8	0 5	0 15	0 6	0 3	0 8	0 8	0 10	0 10	0 14	0 18	0 92	0 15	0 18	0 13	0 11	0 10	0 8	0 6	0 6	0 6	0 3	0 4	0 3	0 29	0 18	0 15	0 10	0 6	0 8	0 3	0 6	0 7	0 4	0 9	0 16
CP027619.1	10084286	A	G	11.7882	0 5	0 13	0 9	0 6	0 8	0 2	0 8	0 6	0 8	0 8	0 5	0 14	0 3	0 4	0 7	0 9	0 7	0 9	0 12	0 17	0 81	0 12	0 18	0 10	0 9	0 10	0 8	0 6	0 3	0 6	0 4	0 4	0 4	0 27	0 20	0 15	0 10	0 4	0 5	0 4	0 5	0 7	0 4	0 8	0 14
CP027619.1	10084292	G	A	11.0868	0 5	0 12	0 9	0 6	0 6	0 1	0 8	0 6	0 8	0 7	0 5	0 13	0 3	0 4	0 6	0 8	0 7	0 11	0 10	0 15	0 79	0 14	0 16	0 10	0 10	0 11	0 6	0 6	0 3	0 6	0 4	0 4	0 4	0 27	0 24	0 15	0 8	0 4	0 5	0 3	0 5	0 6	0 4	0 8	0 14
CP027619.1	10084295	G	T	10.0139	4 1	8 5	2 6	0 5	3 3	0 1	4 4	4 2	1 6	3 4	2 3	5 8	3 0	1 3	0 6	4 4	3 3	6 4	6 3	9 6	44 30	7 6	6 9	5 5	3 7	4 7	3 3	0 6	2 0	3 3	0 3	2 2	1 1	0 27	0 24	0 14	2 7	2 2	2 3	1 2	2 3	2 3	2 2	7 1	8 5
CP027619.1	10089723	A	G	22.5035	0 6	0 18	0 20	0 22	0 5	0 4	0 32	0 8	0 18	0 18	0 15	0 21	0 11	0 7	0 17	0 16	0 11	0 31	0 17	0 30	0 228	0 16	0 20	0 41	0 46	0 33	0 8	0 11	0 30	0 7	0 6	0 14	0 5	0 96	0 55	0 61	0 20	0 20	0 7	0 18	0 16	0 10	0 3	0 4	0 15
CP027619.1	10089730	C	A	25.0625	0 5	0 17	0 19	0 25	0 6	0 5	0 35	0 9	0 19	0 20	0 17	0 23	0 13	0 7	0 16	0 15	0 15	0 28	0 19	1 29	1 248	0 18	0 22	0 40	0 46	0 32	0 11	0 12	0 28	0 6	0 6	0 15	0 5	0 108	0 68	1 61	0 25	0 23	0 6	1 17	0 18	0 10	0 3	0 3	0 16
CP027619.1	10089731	C	A	24.3646	0 5	0 17	0 16	0 24	0 6	0 5	0 33	0 9	0 17	0 19	0 16	0 23	0 12	0 7	0 14	1 13	0 15	0 27	1 18	1 28	1 242	0 17	1 21	0 39	0 45	0 29	0 12	1 10	0 26	0 6	0 6	1 13	0 5	1 106	1 66	2 58	0 25	0 22	0 6	0 18	0 17	0 9	0 3	0 4	0 16
CP027619.1	10089739	G	A	25.0764	0 3	0 19	0 15	0 22	0 7	0 3	0 31	0 8	0 19	0 19	0 15	0 25	0 10	0 7	0 15	0 17	0 15	0 27	0 21	0 32	0 230	0 19	0 23	0 39	0 42	0 29	0 13	0 11	0 29	0 7	0 5	0 14	0 6	0 119	0 74	0 60	0 30	0 23	0 7	0 18	0 18	0 9	3 0	8 0	17 0
CP027619.1	10089741	G	A	25.9062	0 3	0 23	0 16	0 22	0 7	0 4	0 32	0 8	0 19	0 20	0 15	0 25	0 11	0 7	0 16	0 18	0 15	0 30	0 22	0 35	2 242	0 18	0 23	0 42	0 44	0 32	0 17	0 11	0 29	0 7	0 5	0 14	0 6	0 120	0 74	0 61	1 33	0 23	0 6	0 18	0 18	0 10	0 4	0 10	0 18
CP027619.1	10089758	C	A	26.6562	1 4	3 21	1 9	4 18	3 6	2 4	3 27	0 6	2 16	4 19	2 16	4 27	0 12	0 6	5 14	4 16	3 14	0 28	0 26	6 34	34 220	1 22	2 25	5 45	4 40	3 31	3 18	1 11	5 28	0 6	0 6	1 11	1 12	8 98	3 64	4 52	3 34	2 17	0 5	2 14	1 11	1 10	2 3	1 12	3 16
CP027619.1	10089765	A	G	27.3542	1 4	4 19	2 8	4 18	4 6	2 4	4 29	0 5	3 18	5 19	4 16	4 25	0 10	0 6	7 12	5 17	6 15	0 28	0 25	8 36	37 210	2 22	2 23	8 42	4 42	4 31	4 19	1 11	5 24	2 6	4 5	2 11	3 11	9 102	4 60	5 49	4 31	3 15	1 5	2 13	5 10	5 9	2 3	1 12	5 15
CP027619.1	10089771	C	T	25.2535	1 3	7 20	2 9	5 14	5 5	2 2	7 23	0 5	4 16	6 18	4 14	8 20	0 8	0 6	8 13	5 14	6 15	0 27	0 20	8 32	43 190	3 17	2 16	10 38	4 38	4 28	5 17	1 11	6 19	3 5	5 3	2 11	4 11	14 85	6 55	6 43	4 29	5 11	1 5	2 10	5 10	6 10	2 3	1 9	7 13
CP027619.1	10092543	A	G	10.6493	0 4	0 12	0 6	0 9	0 6	0 1	0 11	0 6	0 9	0 3	0 6	0 7	0 8	0 3	0 15	0 10	0 7	0 19	0 7	0 12	0 116	0 12	0 12	0 25	0 11	0 20	0 9	0 9	0 15	0 4	0 8	0 7	0 7	0 17	0 12	0 10	0 6	0 13	0 10	0 8	0 4	0 7	0 1	0 8	0 13
CP027619.1	10193173	G	C	10.0174	0 1	0 8	0 2	0 3	0 2	0 3	0 4	0 5	0 11	0 8	0 6	0 0	0 0	0 1	0 15	0 1	0 5	0 0	0 0	0 5	0 52	0 5	0 5	0 9	0 14	0 12	0 1	0 2	0 3	0 1	0 0	0 2	0 9	0 36	0 23	0 7	0 24	0 7	0 3	0 2	0 1	0 0	0 0	0 2	0 2
CP027619.1	10193194	T	A	10.6667	0 1	0 6	0 2	0 5	0 2	0 6	0 4	0 4	0 13	0 7	0 8	0 0	0 0	0 1	0 17	0 2	0 4	0 0	0 0	0 4	0 46	0 6	0 4	0 6	0 17	0 10	0 2	0 2	0 7	0 1	0 0	0 5	0 6	0 41	0 30	0 10	0 25	0 12	0 4	0 1	0 1	0 1	0 0	0 3	0 2
CP027619.1	10193194	T	C	10.7014	0 1	0 6	0 2	0 5	0 2	0 6	0 4	0 4	0 13	0 7	0 8	0 0	0 0	0 1	0 17	0 2	0 4	0 0	0 0	0 4	0 46	0 6	0 4	0 6	0 17	0 10	0 2	0 2	0 7	0 1	0 0	0 5	0 6	0 41	0 30	0 10	0 25	0 12	0 4	0 1	0 1	0 1	0 0	0 3	0 2
CP027619.1	10193194	TGCTC	CGCTA	10.2188	0 1	0 6	0 2	0 5	0 2	0 6	0 4	0 4	0 13	0 7	0 8	0 0	0 0	0 1	0 17	0 2	0 4	0 0	0 0	0 4	0 46	0 6	0 4	0 6	0 17	0 10	0 2	0 2	0 7	0 1	0 0	0 5	0 6	0 41	0 30	0 10	0 25	0 12	0 4	0 1	0 1	0 1	0 0	0 3	0 2
CP027619.1	10193212	A	C	10.441	0 1	0 4	0 1	0 4	0 2	0 4	0 5	0 4	0 14	0 10	0 9	0 1	0 0	0 0	0 16	0 2	0 3	0 0	0 0	0 3	0 43	0 6	0 4	0 6	0 11	0 6	0 4	0 2	0 6	0 3	0 1	0 5	0 6	0 43	0 29	0 7	0 23	0 12	0 6	0 2	0 1	0 2	0 0	0 2	0 2
CP027619.1	10193925	G	A	11.1389	0 1	0 10	0 3	0 5	0 10	0 2	0 2	0 1	0 11	0 18	0 5	0 2	0 0	0 0	0 21	0 2	0 3	0 0	0 0	0 11	0 51	0 2	0 3	0 6	0 11	0 16	0 3	0 4	0 4	0 4	0 3	0 1	0 9	0 22	0 17	0 8	0 17	0 12	0 6	0 6	0 0	0 1	0 3	0 3	0 2
CP027619.1	10194924	C	A	17.2674	0 0	0 8	0 4	0 13	0 17	0 8	0 6	0 4	0 21	0 22	0 13	0 3	0 0	0 1	0 36	0 10	0 4	0 0	0 0	0 17	1 86	0 12	0 7	0 10	0 28	0 27	0 12	0 7	0 8	0 3	0 4	0 2	0 10	0 52	0 33	0 7	0 34	1 17	0 5	0 8	0 2	0 3	0 4	0 4	0 6
CP027619.1	10195200	A	G	28.8299	0 5	0 15	0 8	0 12	0 27	0 13	0 16	0 5	0 29	0 40	0 25	0 7	0 1	0 2	0 63	0 12	0 11	0 1	0 0	0 25	0 124	0 13	0 19	0 16	0 48	0 50	1 5	4 10	1 18	1 13	1 9	0 7	10 20	0 84	0 52	0 25	0 75	0 36	0 8	0 6	0 1	0 6	0 0	0 8	0 8
CP027619.1	10339723	C	T	10.566	0 0	0 15	0 10	0 10	0 3	0 4	0 9	0 4	0 5	0 8	0 4	0 9	0 14	0 8	0 8	1 11	0 9	0 7	0 10	0 11	0 83	0 16	0 8	0 14	0 13	0 15	0 9	0 4	0 11	0 2	0 1	0 5	0 9	0 17	0 9	0 11	0 23	0 13	0 7	0 6	0 7	0 5	0 1	0 2	0 6
CP027619.1	10339784	A	G	11.8333	0 0	0 13	0 14	0 12	3 0	2 0	7 0	6 0	0 13	0 9	0 8	0 25	0 19	0 4	0 16	9 0	11 0	10 0	21 0	0 32	0 204	0 18	0 12	0 8	28 0	14 0	10 0	10 0	10 0	1 0	2 0	6 0	8 0	20 0	9 0	16 0	32 0	8 0	7 0	13 0	3 0	10 0	3 0	6 0	12 0
CP027619.1	10339828	T	G	25.1215	2 0	0 33	0 31	0 14	8 0	8 0	22 0	13 0	0 14	0 22	0 12	0 49	0 48	0 12	0 24	15 0	17 0	30 0	31 0	0 48	0 341	0 24	0 19	0 25	28 1	27 0	20 0	20 0	15 0	19 0	6 0	11 0	14 0	33 1	26 0	22 0	49 0	13 0	10 0	26 0	13 0	13 0	6 0	8 0	22 0
CP027619.1	10339834	G	A	24.4653	0 2	0 31	0 31	0 14	0 8	0 8	0 22	0 14	0 13	0 22	0 12	0 46	0 44	0 12	0 23	0 16	0 17	0 31	0 33	0 45	0 321	0 20	0 21	0 23	0 29	0 26	0 20	0 20	0 15	0 19	0 6	0 10	0 14	0 32	1 24	0 22	0 51	0 14	0 9	0 31	0 13	0 13	0 6	0 9	0 22
CP027619.1	10339858	G	A	21.2708	0 2	0 29	0 24	0 8	0 8	0 6	0 19	0 15	0 13	0 22	0 8	0 45	0 45	0 11	0 20	0 14	0 15	0 27	0 22	0 34	0 267	0 13	0 25	0 23	0 24	0 20	0 16	0 14	0 16	0 17	0 7	0 14	0 13	0 26	0 23	0 19	0 42	0 12	0 7	0 24	0 13	0 8	0 5	0 13	0 18
CP027619.1	10378544	A	T	13.1944	0 1	0 4	0 6	0 4	0 2	0 1	0 8	0 8	0 4	0 3	0 2	0 23	0 20	0 2	0 6	0 10	0 7	0 42	0 28	0 14	1 108	0 10	0 8	0 8	0 10	0 12	0 5	0 5	0 24	0 3	0 3	0 8	0 12	0 29	0 10	0 19	0 32	0 13	0 5	0 19	1 14	0 5	0 9	0 3	0 10
CP027619.1	10378592	AATA	TATG	14.2847	0 1	0 5	0 6	0 3	0 1	0 0	0 7	0 8	0 7	0 5	0 7	0 43	0 33	0 2	0 9	0 7	0 12	0 40	0 36	0 21	0 104	0 6	0 4	0 13	0 24	0 10	0 10	0 10	0 23	0 6	0 3	0 8	0 11	0 34	0 16	0 20	0 31	0 12	0 6	0 19	0 12	0 9	0 7	0 6	0 6
CP027619.1	10378604	A	G	16.9375	0 1	0 4	0 6	0 5	0 2	0 0	0 10	0 10	0 8	0 6	0 6	0 48	0 39	0 2	0 9	0 8	0 16	0 45	0 44	0 28	0 131	0 7	0 6	0 16	0 28	0 10	0 11	0 11	0 24	0 8	0 2	0 9	0 15	0 37	0 21	0 21	0 41	0 19	0 7	0 22	0 18	0 11	0 7	0 10	0 9
CP027619.1	10378610	C	T	16.2951	0 1	0 5	0 7	0 5	0 2	0 0	0 10	0 9	0 11	0 6	0 7	0 48	0 40	0 2	0 9	0 7	0 15	0 42	0 42	0 27	0 132	0 6	0 6	0 15	0 28	0 12	0 11	0 12	0 26	0 8	0 3	0 8	0 15	0 33	0 21	0 19	0 46	0 19	0 8	0 21	0 17	0 11	0 6	0 9	0 9
CP027619.1	10378610	CTGC	TTGT	16.8785	0 1	0 5	0 7	0 5	0 2	0 0	0 10	0 9	0 11	0 6	0 7	0 48	0 40	0 2	0 9	0 7	0 15	0 42	0 42	0 27	0 132	0 6	0 6	0 15	0 28	0 12	0 11	0 12	0 26	0 8	0 3	0 8	0 15	0 33	0 21	0 19	0 46	0 19	0 8	0 21	0 17	0 11	0 6	0 9	0 9
CP027619.1	10378631	C	A	14.9861	0 1	0 6	0 9	0 6	0 3	0 0	0 12	0 7	0 7	0 6	0 6	0 43	0 30	0 3	0 9	0 6	1 11	0 34	1 45	0 20	0 122	0 5	0 9	0 16	0 21	0 13	0 10	0 11	0 22	0 8	0 2	0 7	0 17	0 23	0 13	0 18	1 42	0 18	0 11	0 17	0 12	0 12	0 4	0 7	0 6
CP027619.1	10378643	C	T	14.6215	0 0	0 6	0 9	0 7	0 3	0 0	0 13	0 7	0 7	0 5	0 4	0 41	0 27	0 4	0 8	0 5	0 8	0 31	0 43	0 17	0 127	0 5	0 10	0 16	0 20	0 10	0 7	0 10	0 24	0 6	0 2	0 6	0 8	0 20	0 12	0 18	0 40	0 17	0 12	0 17	0 16	0 11	0 4	0 5	0 7
CP027619.1	10378652	C	A	13.8264	0 0	0 5	0 7	0 10	0 3	0 0	0 11	0 8	0 7	0 7	0 3	0 31	0 25	0 5	0 8	0 3	0 7	0 27	0 43	0 13	0 122	0 4	0 11	0 16	0 18	0 17	0 7	0 10	0 17	0 5	0 2	0 5	0 6	0 21	1 10	0 11	1 35	0 16	0 8	1 15	0 16	0 11	0 3	0 5	0 7
CP027619.1	10378662	C	G	12.3438	0 0	0 6	0 5	0 8	0 3	0 0	0 10	0 5	0 6	0 5	0 3	0 29	0 16	0 3	0 6	0 3	0 4	0 15	0 38	0 11	0 102	0 4	0 11	0 14	0 15	0 19	0 8	0 13	0 18	0 4	0 3	0 6	0 6	0 17	0 8	0 9	0 29	0 13	0 9	0 13	0 13	0 9	0 2	0 6	0 8
CP027619.1	10378664	GTAC	ATAG	10.6493	0 0	0 5	0 4	0 7	0 3	0 0	0 8	0 4	0 4	0 4	0 4	0 30	0 13	0 3	0 6	0 2	0 4	0 14	0 37	0 11	0 95	0 4	0 10	0 12	0 15	0 20	0 8	0 11	0 13	0 4	0 4	0 6	0 6	0 16	0 7	0 9	0 29	0 11	0 9	0 12	0 13	0 9	0 2	0 4	0 8
CP027619.1	10378667	C	G	11.1354	0 0	0 5	0 4	0 7	0 3	0 0	0 8	0 4	0 4	0 4	0 4	0 30	0 13	0 3	0 6	0 2	0 4	0 14	0 37	0 11	0 95	0 4	0 10	0 12	0 15	0 20	0 8	0 11	0 13	0 4	0 4	0 6	0 6	0 16	0 7	0 9	0 29	0 11	0 9	0 12	0 13	0 9	0 2	0 4	0 8
CP027619.1	10378673	C	G	10.3368	0 0	0 3	0 4	0 4	0 2	0 0	0 7	0 3	0 4	0 5	0 4	0 24	0 12	0 4	0 7	0 3	0 1	0 13	0 28	0 10	1 92	0 4	0 9	0 10	0 11	0 21	0 7	0 11	0 15	0 4	0 4	0 5	0 4	0 17	0 6	0 10	0 26	0 4	0 9	0 9	0 7	0 9	0 2	0 3	0 5
CP027619.1	10453541	C	T	10.0312	0 1	0 6	0 5	0 3	0 0	0 0	0 23	0 6	0 3	0 4	0 3	0 22	0 12	0 2	0 1	0 4	0 5	0 36	0 37	0 16	0 51	0 4	0 5	0 8	0 4	0 8	0 5	0 7	0 18	0 6	0 2	0 8	0 3	0 21	0 8	0 20	0 19	0 14	0 5	0 9	0 10	0 11	0 1	0 0	0 0
CP027619.1	10453589	G	C	26.9097	0 2	0 11	0 11	0 7	2 0	2 0	0 71	0 9	0 11	0 13	0 12	0 48	0 38	0 3	0 9	0 16	0 13	0 89	0 105	0 29	0 184	0 14	0 13	0 10	0 24	0 20	0 12	30 1	50 0	10 0	12 0	30 0	18 0	0 74	0 50	1 48	0 27	0 21	0 7	0 18	0 19	0 14	0 7	0 9	0 9
CP027619.1	10453603	CC	G	29.7847	0 3	0 13	0 11	0 11	0 3	0 4	0 78	0 9	0 13	0 20	0 12	0 58	0 45	0 6	0 12	0 17	0 17	0 102	0 118	0 31	0 221	0 17	0 13	0 7	0 27	0 30	0 14	0 37	0 70	0 18	0 14	0 39	0 23	0 82	0 54	0 63	0 40	0 25	0 6	0 20	0 22	0 17	0 9	0 11	0 15
CP027619.1	10453603	C	G	27.5347	0 3	0 13	0 11	0 11	0 3	0 4	0 78	0 9	0 13	0 20	0 12	0 58	0 45	0 6	0 12	0 17	0 17	0 102	0 118	0 31	0 221	0 17	0 13	0 7	0 27	0 30	0 14	0 37	0 70	0 18	0 14	0 39	0 23	0 82	0 54	1 63	0 40	0 25	0 6	0 20	0 22	0 17	0 9	0 11	0 15
CP027619.1	10453629	T	C	45.4062	0 6	0 26	0 16	0 14	0 6	0 5	0 92	0 15	0 21	0 30	0 17	0 84	0 66	0 8	0 17	0 29	0 27	0 148	0 178	0 46	0 286	0 21	0 19	0 13	0 41	0 41	0 19	0 54	0 102	0 27	0 21	0 48	0 32	0 117	0 72	0 88	0 64	0 34	0 15	0 25	0 43	0 25	0 11	0 19	0 20
CP027619.1	10453647	G	T	45.8056	0 5	0 23	0 15	0 13	0 4	0 5	0 77	0 13	0 18	1 28	0 14	0 80	0 67	0 9	0 19	26 0	26 0	1 125	0 156	0 44	1 254	0 26	0 16	0 16	31 0	41 1	16 0	0 56	0 98	0 32	1 12	0 43	0 37	105 1	65 0	72 0	0 75	0 29	0 16	0 23	0 52	0 23	7 0	18 0	27 0
CP027619.1	10453706	T	A	40.25	0 3	0 13	0 22	0 6	0 3	0 4	2 63	0 7	0 9	0 14	0 10	0 72	0 46	0 7	0 20	0 15	0 19	1 110	0 115	0 30	1 218	0 20	0 13	0 8	0 26	0 35	0 24	0 39	0 61	0 21	0 12	0 30	0 33	0 80	1 56	0 47	0 56	0 20	0 13	0 19	0 37	0 19	0 7	0 17	0 26
CP027619.1	10453706	TT	AC	40.3229	0 3	0 13	0 22	0 6	0 3	0 4	0 63	0 7	0 9	0 14	0 10	0 72	0 46	0 7	0 20	0 15	0 19	0 110	0 115	0 30	0 218	0 20	0 13	0 8	0 26	0 35	0 24	0 39	0 61	0 21	0 12	0 30	0 33	0 80	0 56	0 47	0 56	0 20	0 13	0 19	0 37	0 19	0 7	0 17	0 26
CP027619.1	10453726	C	G	39.3715	0 4	0 14	0 18	0 5	0 4	0 4	0 62	0 7	0 9	0 14	0 10	0 65	0 48	0 8	0 23	0 13	0 18	0 122	1 104	0 28	0 184	0 19	0 14	0 11	0 26	0 23	0 17	0 33	0 54	0 21	0 12	0 22	0 36	0 72	0 55	0 43	0 49	0 17	1 17	0 15	0 30	0 23	0 7	0 13	0 16
CP027619.1	10453733	C	T	38.6701	4 0	12 0	18 1	0 7	4 0	4 0	59 0	6 0	12 0	16 0	9 0	64 0	47 0	8 0	21 0	13 1	20 0	120 0	101 0	29 0	176 2	18 0	13 0	12 0	26 0	20 0	14 0	33 0	54 0	23 0	10 0	20 0	35 0	70 0	55 0	39 1	51 0	17 0	17 0	14 0	33 0	18 1	7 0	15 0	14 0
CP027619.1	10453737	A	G	41.2361	0 4	0 18	0 19	0 8	0 3	0 4	0 61	0 7	0 14	0 18	0 9	0 62	0 47	0 8	0 22	0 14	0 23	0 128	0 105	0 27	0 199	0 20	0 13	0 18	0 29	0 19	0 15	0 38	0 57	0 25	0 9	0 20	0 36	0 85	0 55	0 46	0 61	0 18	0 18	0 14	0 32	0 18	0 8	0 17	0 16
CP027619.1	10453745	G	A	39.5903	0 4	0 15	0 15	0 9	0 3	0 5	0 56	0 11	0 16	0 18	0 9	0 58	0 42	0 5	0 19	0 16	0 22	0 127	0 92	0 27	0 179	0 19	0 14	0 17	0 32	0 21	0 13	0 33	0 50	0 23	0 8	0 21	0 36	0 77	0 50	0 44	0 54	0 18	0 15	0 12	0 31	0 19	0 9	0 16	0 16
CP027619.1	10453752	G	A	37.9062	0 4	0 15	0 12	0 8	0 2	0 4	0 52	0 13	0 15	0 18	0 9	0 60	0 42	0 4	0 18	0 16	0 21	0 121	0 82	0 27	0 172	0 17	0 13	0 19	0 31	0 21	0 12	0 29	0 46	0 23	0 9	0 21	0 32	0 83	0 54	0 43	0 53	0 19	0 15	0 11	0 27	0 20	0 9	0 16	0 15
CP027619.1	10453758	C	A	35.5069	0 4	0 12	0 10	0 7	0 4	0 6	0 46	0 11	0 16	0 16	0 7	0 57	0 37	0 5	0 13	0 14	0 18	0 110	2 73	0 24	1 166	0 17	0 11	0 18	0 28	0 19	0 10	0 27	0 41	0 23	0 8	0 18	0 30	0 78	0 54	0 46	0 47	0 19	0 15	0 11	0 23	0 17	0 8	0 14	0 14
CP027619.1	10453764	A	G	34.816	0 4	0 12	0 12	0 8	0 4	0 5	0 45	0 11	0 17	0 15	0 6	0 54	0 40	0 5	0 14	0 14	0 17	0 104	0 74	0 24	0 164	0 16	0 12	0 17	0 28	0 16	0 11	0 24	0 39	0 23	0 9	0 16	0 29	0 78	0 55	0 49	0 49	0 16	0 18	0 12	0 26	0 17	0 7	0 11	0 13
CP027619.1	10453911	ACCTATTGCGAT	TCCGATCGCTAA	12.0174	0 0	0 0	0 0	0 7	0 0	0 0	0 0	0 0	0 0	0 0	0 0	0 0	0 0	0 0	0 0	0 8	0 5	0 0	0 0	0 0	0 0	0 0	0 0	0 0	0 11	0 10	0 6	0 1	0 0	0 0	0 0	0 0	0 0	0 35	0 25	0 21	0 0	0 0	0 0	0 0	0 0	0 0	0 1	0 9	0 10
CP027619.1	10453920	G	A	20.8819	5 0	5 0	6 0	0 7	6 0	1 0	25 0	5 0	7 0	7 0	10 0	28 0	22 0	4 0	6 0	0 8	0 5	50 0	63 0	16 0	82 0	10 0	2 0	7 0	0 11	0 10	0 6	18 1	26 0	15 0	7 0	12 0	18 0	0 35	0 25	0 21	29 0	15 0	14 0	10 0	15 0	12 0	0 1	0 9	0 10
CP027619.1	10453942	TC	CT	25.7812	0 4	0 6	0 7	0 7	0 5	0 1	0 31	0 6	0 9	0 5	0 17	0 30	0 23	0 5	0 8	0 12	0 6	0 61	0 67	0 17	0 114	0 11	0 5	0 7	0 12	0 11	0 6	0 20	0 29	0 15	0 10	0 20	0 26	0 42	0 24	0 22	0 29	0 15	0 15	0 12	0 18	0 13	0 0	0 11	0 14
CP027619.1	10453953	A	C	23.8438	0 3	1 4	0 8	0 2	0 3	0 1	0 27	0 4	0 6	0 7	0 17	0 31	0 25	0 5	0 8	0 9	0 6	0 61	0 61	0 13	0 113	0 12	0 6	0 7	0 10	0 10	0 5	0 14	0 27	0 15	1 10	1 16	0 22	0 42	0 24	0 22	1 29	0 15	0 16	0 12	0 17	0 13	0 0	0 10	0 15
CP027619.1	10453953	A	T	23.066	0 3	0 4	0 8	0 2	0 3	0 1	1 27	0 4	0 6	0 7	0 17	0 31	0 25	0 5	0 8	0 9	0 6	0 61	1 61	0 13	1 113	0 12	0 6	0 7	0 10	0 10	0 5	0 14	0 27	0 15	0 10	0 16	1 22	0 42	0 24	0 22	0 29	0 15	0 16	0 12	0 17	0 13	0 0	0 10	0 15
CP027619.1	10453959	C	A	22.6181	0 2	0 5	0 8	0 0	0 1	0 0	0 27	1 3	0 6	0 8	0 15	0 27	0 22	0 7	0 10	0 10	0 6	0 55	0 51	1 8	1 101	0 12	0 6	0 5	0 9	0 9	0 6	0 10	0 28	0 11	0 10	0 16	0 21	0 40	0 23	0 21	0 23	0 16	0 16	1 7	0 12	0 12	0 0	0 8	0 14
CP027619.1	10453965	A	T	22.1146	0 2	0 6	0 10	0 1	0 2	0 1	0 29	0 4	0 9	0 8	0 13	0 27	0 19	0 8	0 9	0 8	0 6	0 58	0 49	0 10	0 103	0 12	0 5	0 6	0 8	0 8	0 6	0 8	0 28	0 10	0 10	0 17	1 18	0 40	0 23	0 19	0 22	0 14	0 15	0 8	0 14	0 9	0 0	0 8	0 14
CP027619.1	10453977	G	T	19.1354	0 2	0 4	0 10	0 2	0 2	0 1	1 23	0 3	0 11	0 7	0 10	0 18	0 17	0 7	0 8	0 10	0 9	0 48	0 34	0 8	1 82	0 8	0 5	0 4	0 5	0 7	1 3	0 7	0 20	0 9	0 9	1 12	0 17	0 38	0 18	0 21	0 18	0 11	0 11	0 6	1 14	0 12	0 0	0 5	0 9
CP027619.1	10454018	C	T	12.4062	0 0	3 1	7 0	0 2	5 0	3 0	18 0	0 0	7 0	9 0	4 0	10 0	11 0	5 0	5 0	0 7	0 11	32 0	23 0	6 0	37 0	4 1	3 0	8 0	0 1	0 2	0 3	3 1	21 1	13 0	4 0	4 0	10 0	0 28	0 16	0 21	15 0	5 0	7 0	3 0	16 0	9 0	0 0	0 2	0 5
CP027619.1	10454019	G	T	12.5104	0 0	0 4	0 8	0 2	0 5	0 3	0 19	0 0	0 8	0 9	0 4	0 10	0 11	0 6	0 5	0 8	0 11	0 33	0 24	0 6	0 38	0 6	0 3	0 8	0 1	0 2	0 2	0 3	0 21	0 13	0 4	0 4	0 10	0 28	0 16	1 20	0 16	0 5	0 8	0 3	0 17	0 9	0 0	0 2	0 5
CP027619.1	10454028	C	T	12.2639	0 0	0 4	0 7	0 2	0 5	0 5	0 19	0 0	0 6	0 7	0 4	0 9	0 10	0 6	0 5	0 7	0 11	0 32	0 23	0 6	0 37	0 4	0 3	0 8	0 1	0 2	0 3	0 3	0 19	0 13	0 5	0 4	0 10	0 31	0 14	0 18	0 14	0 5	0 8	0 3	0 16	0 11	0 0	0 2	0 3
CP027619.1	10454274	T	G	12.4236	0 1	0 7	0 13	0 4	0 1	0 0	0 15	0 2	0 4	0 15	0 11	0 4	0 17	0 7	0 5	0 10	0 14	0 30	0 31	0 6	0 33	0 6	0 4	1 7	0 3	0 2	0 7	0 7	0 14	0 11	0 10	0 6	0 8	0 31	0 15	0 15	1 8	0 5	0 5	0 2	0 15	0 5	0 2	0 3	0 8
CP027619.1	10454310	G	A	14.1806	0 6	0 11	0 14	0 5	0 4	0 3	0 21	0 5	0 5	0 14	0 14	0 11	0 21	0 10	0 8	0 12	0 14	0 31	0 30	0 8	0 41	0 8	0 5	0 8	0 1	0 2	0 3	0 5	0 17	0 11	0 10	0 11	0 12	0 23	0 21	0 18	0 12	0 6	0 3	0 5	0 13	0 11	0 4	0 3	0 11
CP027619.1	10454316	A	G	11.3403	0 6	0 9	0 10	0 4	0 4	0 3	0 16	0 6	0 3	0 11	0 12	0 12	0 14	0 8	0 6	0 10	0 9	0 23	0 19	0 6	0 39	0 7	0 5	0 7	0 1	0 0	0 4	0 5	0 11	0 8	0 8	0 10	0 11	0 16	0 17	0 17	0 9	0 6	0 2	0 3	0 8	0 11	0 4	0 2	0 10
CP027619.1	10574656	GCGT	ACGC	14.7292	0 5	0 20	0 12	0 8	0 5	0 4	0 10	0 6	0 9	0 13	0 11	0 15	0 20	0 8	0 12	0 16	0 11	0 28	0 23	0 14	0 179	0 21	0 15	0 17	0 33	0 28	0 24	0 8	0 20	0 12	0 1	0 11	0 14	0 33	0 24	0 25	0 21	0 19	0 6	0 21	0 12	0 6	0 3	0 9	0 21
CP027619.1	10574668	G	A	17.3507	0 6	0 24	0 13	0 9	0 7	0 5	0 13	0 7	0 9	0 14	0 13	0 17	0 21	0 7	0 15	0 16	0 14	0 33	0 28	0 18	0 205	0 25	0 19	0 22	0 41	0 35	0 27	0 8	0 24	0 14	0 2	0 11	0 16	0 39	0 30	0 31	0 27	0 22	0 8	0 24	0 13	0 9	0 6	0 10	1 21
CP027619.1	10574680	A	G	20.3889	0 7	0 28	0 16	0 13	0 7	0 7	0 17	0 9	0 12	0 18	0 14	0 21	0 24	0 9	0 17	0 19	0 17	0 42	0 30	0 28	1 228	0 29	0 22	0 23	0 56	0 37	0 28	0 11	0 30	0 17	0 3	0 14	0 19	0 41	0 38	0 34	1 29	0 27	0 8	0 28	0 16	0 11	0 6	0 12	0 27
CP027619.1	10574687	C	T	21.0104	0 7	0 31	0 17	0 16	0 7	0 7	0 17	0 9	0 13	0 20	0 16	0 28	0 24	0 10	0 18	0 21	0 18	0 43	0 32	0 28	0 230	0 36	0 23	0 24	0 59	0 40	0 27	0 12	0 29	0 19	0 4	0 15	0 18	0 41	0 42	0 34	0 33	0 28	0 8	0 30	0 19	0 12	0 7	0 12	0 27
CP027619.1	10574925	T	C	28.9653	0 6	0 23	0 25	0 12	0 7	0 7	0 22	0 12	0 20	0 23	0 15	0 28	0 29	0 9	0 31	0 23	0 25	0 40	0 47	0 51	0 264	0 27	0 27	0 36	0 75	0 71	0 34	0 18	1 37	0 18	0 10	0 18	0 19	0 55	0 34	0 30	0 75	0 35	0 16	0 42	0 32	0 20	0 3	0 30	0 33
CP027619.1	10574930	G	A	28.3646	0 6	0 22	0 28	0 11	1 6	0 7	0 21	0 12	0 20	0 23	0 12	0 27	0 27	0 8	0 29	0 23	0 26	0 43	0 48	0 51	0 260	0 30	0 29	0 36	0 71	0 72	0 29	0 17	0 38	0 17	0 10	0 17	0 16	0 57	0 32	0 31	0 69	0 36	0 17	0 41	0 27	0 20	0 2	0 28	0 31
CP027619.1	10574935	T	C	27.441	0 6	0 23	0 29	0 10	0 7	0 6	0 22	0 12	0 22	0 21	0 11	0 26	0 30	0 9	0 28	0 24	0 26	0 45	0 55	0 49	0 254	0 32	0 28	0 39	0 72	0 69	0 29	0 12	0 40	0 18	0 9	0 18	0 16	0 58	0 28	0 32	0 73	0 35	0 17	0 39	0 31	0 18	0 2	0 30	0 28
CP027619.1	10574935	TG	CT	27.7743	0 6	0 23	0 29	0 10	0 7	0 6	0 22	0 12	0 22	0 21	0 11	0 26	0 30	0 9	0 28	0 24	0 26	0 45	0 55	0 49	0 254	0 32	0 28	0 39	0 72	0 69	0 29	0 12	0 40	0 18	0 9	0 18	0 16	0 58	0 28	0 32	0 73	0 35	0 17	0 39	0 31	0 18	0 2	0 30	0 28
CP027619.1	10574946	CAA	AAG	27.4931	0 6	0 25	0 27	0 10	0 7	0 6	0 21	0 11	0 20	0 23	0 11	0 26	0 28	0 10	0 24	0 28	0 27	0 42	0 51	0 50	0 241	0 37	0 27	0 36	0 71	0 67	0 24	0 10	0 40	0 19	0 7	0 16	0 17	0 52	0 28	0 32	0 68	0 36	0 17	0 39	0 25	0 18	0 2	0 30	0 28
CP027619.1	10574978	A	T	31.1701	0 8	0 30	0 28	0 22	0 10	0 6	0 34	0 16	0 21	0 31	0 15	0 38	0 34	0 13	0 15	0 36	0 28	0 53	0 67	0 54	0 294	0 45	0 35	0 36	0 73	0 71	0 32	0 15	0 46	0 25	0 6	0 21	0 19	0 60	0 35	0 43	0 80	0 42	0 19	0 43	0 34	0 14	0 2	0 41	0 38
CP027619.1	10963361	TG	AT	10.8611	0 3	6 4	4 0	0 11	0 6	0 0	0 10	0 4	0 5	11 0	7 0	6 0	4 0	2 0	0 9	0 11	0 5	0 11	0 8	0 28	0 98	0 13	0 17	0 18	0 13	0 13	0 4	0 7	0 16	0 4	0 5	0 11	0 11	0 14	0 11	0 13	18 0	8 0	6 0	5 0	11 0	9 0	0 1	0 7	0 7
CP027619.1	10993175	G	T	11.3403	0 1	0 10	0 9	0 5	0 1	0 1	0 5	0 3	0 10	1 6	0 9	0 9	0 3	0 2	0 5	0 10	0 14	0 7	0 13	0 8	0 61	0 5	0 8	0 13	0 10	0 13	0 8	0 7	0 9	0 4	0 4	0 1	0 13	0 12	0 5	0 4	0 18	0 2	0 9	0 6	0 9	0 7	0 3	0 2	0 11
CP027619.1	10993187	G	A	11.5417	0 2	0 10	0 7	0 5	0 1	0 0	0 9	0 2	0 6	0 8	0 9	0 11	0 6	0 3	0 5	0 9	0 12	0 8	0 12	0 9	0 57	0 6	0 8	0 9	0 10	0 13	0 9	0 9	0 8	0 3	0 5	0 1	0 13	0 9	0 7	0 4	0 21	0 5	0 6	0 7	0 9	0 3	0 2	0 5	0 7
CP027619.1	10993208	G	A	11.1736	0 2	0 8	0 8	0 6	0 1	0 1	0 11	0 1	0 8	0 10	0 8	0 11	0 8	0 4	0 4	0 7	0 14	0 7	0 13	0 8	0 59	0 6	0 10	0 8	0 10	0 12	0 5	0 8	0 9	0 4	0 3	0 0	0 11	0 7	0 9	0 3	0 23	0 7	0 8	0 7	0 9	0 2	0 2	0 7	0 8
CP027619.1	10993217	G	T	10.0938	0 2	0 6	0 8	0 7	0 1	0 2	0 11	0 2	0 7	0 10	0 8	0 8	0 8	0 3	0 5	0 8	0 13	0 4	0 10	0 4	0 54	0 6	0 12	0 9	0 8	0 11	0 5	0 7	0 9	0 4	0 2	0 0	0 12	0 7	0 7	0 3	0 23	0 7	0 7	0 6	0 8	0 3	0 2	0 7	0 6
CP027619.1	10993331	A	G	20.7083	0 1	8 6	14 0	0 13	0 3	0 8	0 16	0 15	0 24	12 0	13 0	9 0	5 0	1 0	0 17	0 25	0 20	0 18	0 18	0 49	0 327	0 22	0 29	0 28	0 47	0 33	0 11	0 13	0 37	0 9	0 4	0 10	0 18	0 44	0 17	0 18	18 0	7 0	7 0	5 0	11 0	5 0	0 7	0 26	0 21
CP027619.1	10993351	A	G	21.4167	0 1	10 7	19 0	0 15	0 3	0 10	0 19	0 15	0 28	18 0	14 0	15 0	13 0	1 0	0 12	0 24	0 23	0 19	0 20	0 51	0 335	0 20	0 23	0 25	0 38	0 39	0 15	0 14	0 40	0 12	0 3	0 10	0 17	0 37	0 20	0 24	24 0	7 0	10 0	10 0	16 0	10 0	0 6	0 17	0 26
CP027619.1	10993351	AAGT	GAG	17.1424	0 1	0 7	0 0	0 15	0 3	0 10	0 19	0 15	0 28	0 0	0 0	0 0	0 0	0 0	0 12	0 24	0 23	0 19	0 20	0 51	0 335	0 20	0 23	0 25	0 38	0 39	0 15	0 14	0 40	0 12	0 3	0 10	0 17	0 37	0 20	0 24	0 0	0 0	0 0	0 0	0 0	0 0	0 6	0 17	0 26
CP027619.1	10993389	A	G	26.8715	0 3	5 9	11 0	0 25	0 5	0 7	0 27	0 16	0 39	11 0	16 0	15 0	11 0	1 0	0 26	0 32	0 28	0 36	0 27	0 55	0 406	0 39	0 25	0 31	0 59	0 67	0 24	0 28	0 46	0 14	0 7	0 18	0 36	0 56	0 21	0 31	21 0	1 0	6 0	7 0	12 0	8 0	0 11	0 14	0 31
CP027619.1	10993414	C	T	27.9201	0 7	3 20	4 8	0 24	0 7	0 5	0 22	0 14	0 31	3 9	11 4	10 3	5 9	0 1	0 29	0 32	0 31	0 38	0 29	0 58	0 388	0 41	0 26	0 32	0 57	0 77	0 32	0 27	0 50	0 14	0 8	0 25	0 34	0 53	0 15	0 42	14 22	0 5	3 7	2 14	4 5	2 2	0 9	0 18	0 33
CP027619.1	10993418	C	G	26.2639	0 8	0 20	0 8	0 23	0 8	0 5	2 19	0 13	0 30	0 11	0 5	0 6	0 10	0 3	1 28	0 32	0 31	0 38	0 30	0 58	2 400	0 42	0 25	0 33	0 61	0 77	0 31	0 27	1 50	0 14	0 8	1 24	0 36	0 52	0 15	1 37	0 22	0 5	0 9	0 15	0 6	0 2	0 9	0 18	0 32
CP027619.1	11233648	C	T	10.8438	0 2	0 7	0 9	0 7	0 1	0 0	0 11	0 5	0 10	0 11	0 8	0 27	0 10	0 3	0 7	0 13	0 16	0 13	0 13	0 20	0 119	0 7	0 8	0 11	0 15	0 12	0 7	0 8	0 23	0 2	0 1	0 8	0 11	0 23	0 11	0 12	0 24	0 7	0 5	0 15	0 12	0 7	0 2	0 5	0 8
CP027619.1	11233778	CACA	TACG	12.1042	0 1	0 12	0 11	0 7	0 1	0 0	0 17	0 6	0 10	0 7	0 10	0 31	0 16	0 3	0 9	0 10	0 17	0 14	0 19	0 13	0 133	0 7	0 9	0 13	0 16	0 17	0 9	0 13	0 27	0 3	0 2	0 8	0 12	0 21	0 14	0 13	0 25	0 6	0 5	0 19	0 12	0 5	0 3	0 6	0 8
CP027619.1	11233793	C	T	12.1007	0 2	0 16	0 9	0 9	0 0	0 0	0 14	0 3	0 9	0 7	0 9	0 33	0 14	0 4	0 9	0 9	0 19	0 13	0 18	0 17	0 137	0 6	0 8	0 15	0 18	0 18	0 8	0 12	0 22	0 3	0 4	0 7	0 11	0 22	0 13	0 15	0 26	0 6	0 7	0 19	0 10	0 7	0 4	0 2	0 9
CP027619.1	11233902	T	A	11.9826	0 4	0 15	0 8	0 6	0 1	0 0	0 12	0 5	0 13	0 10	0 9	0 29	0 12	0 6	0 7	0 8	0 12	0 14	0 17	0 18	0 109	0 9	0 9	0 13	0 16	0 17	0 8	0 15	0 19	0 7	0 3	0 5	0 6	0 21	0 15	0 17	0 26	0 7	0 6	0 13	0 9	0 7	0 2	0 3	0 7
CP027619.1	11233911	T	C	13.2569	0 5	0 13	0 8	0 6	0 1	0 0	0 13	0 5	0 14	0 10	0 5	0 28	0 14	0 6	0 6	0 9	0 12	0 23	0 21	0 16	0 114	0 10	0 8	0 12	0 16	0 14	0 7	0 17	0 23	0 7	0 5	0 7	0 3	0 19	0 18	0 19	0 29	0 9	0 4	0 13	0 13	0 8	0 2	0 2	0 8
CP027619.1	11233920	C	G	14.5417	0 4	0 14	0 5	0 7	0 1	0 0	0 13	0 6	0 14	0 12	0 3	0 35	0 14	0 5	0 8	0 11	0 15	0 23	0 24	0 17	0 126	0 13	0 8	0 14	0 17	0 17	0 7	0 15	0 20	0 9	0 7	0 9	0 2	0 23	0 17	0 20	0 28	0 11	0 6	0 17	1 13	0 11	0 2	0 2	0 8
CP027619.1	11233929	TGGG	CGGT	14.7535	0 4	0 14	0 6	0 10	0 1	0 0	0 10	0 6	0 15	0 13	0 2	0 36	0 20	0 4	0 9	0 13	0 14	0 31	0 25	0 16	0 124	0 17	0 9	0 12	0 21	0 17	0 9	0 16	0 28	0 12	0 6	0 10	0 6	0 27	0 15	0 20	0 37	0 8	0 6	0 16	0 17	0 15	0 3	0 7	0 3
CP027619.1	11233932	G	T	14.4479	0 4	0 14	1 6	0 10	0 1	0 0	0 10	0 6	0 15	0 13	0 2	0 36	0 20	0 4	0 9	0 13	0 14	0 31	0 25	0 16	0 124	0 17	0 9	0 12	0 21	0 17	0 9	0 16	0 28	0 12	0 6	0 10	0 6	0 27	0 15	0 20	0 37	0 8	0 6	0 16	0 17	0 15	0 3	0 7	0 3
CP027619.1	11233948	G	A	18.5278	0 4	0 11	0 13	0 13	0 2	0 4	0 12	0 6	0 22	0 18	0 5	0 33	0 26	0 5	0 12	0 17	0 17	0 40	0 30	0 22	0 150	0 17	0 7	0 15	0 24	0 20	0 7	0 15	0 35	0 17	0 7	0 14	0 10	0 37	0 18	0 27	0 48	0 13	0 8	0 16	0 21	0 16	0 1	0 7	0 7
CP027619.1	11233978	A	G	25.7465	0 1	0 7	0 25	0 22	0 4	0 5	0 20	0 13	0 23	0 28	0 8	0 55	0 43	0 7	0 21	0 27	0 17	0 56	0 49	0 34	0 200	0 25	0 11	0 17	0 44	0 29	0 18	0 19	0 59	0 18	0 10	0 20	0 18	0 58	0 33	0 37	0 61	0 30	0 13	0 32	0 26	0 18	0 1	0 13	0 10
CP027619.1	11233986	C	T	24.1354	0 0	0 8	0 26	0 21	0 4	0 6	0 17	0 13	0 22	0 23	0 9	0 54	0 40	0 7	0 20	0 24	0 17	0 49	0 46	0 33	0 183	0 25	0 10	0 19	0 41	0 32	0 17	0 16	0 57	0 18	0 8	0 18	0 18	0 58	0 34	0 34	0 58	0 31	0 14	0 31	0 24	0 17	0 1	0 13	0 9
CP027619.1	11233986	CG	TT	23.7569	0 0	0 8	0 26	0 21	0 4	0 6	0 17	0 13	0 22	0 23	0 9	0 54	0 40	0 7	0 20	0 24	0 17	0 49	0 46	0 33	0 183	0 25	0 10	0 19	0 41	0 32	0 17	0 16	0 57	0 18	0 8	0 18	0 18	0 58	0 34	0 34	0 58	0 31	0 14	0 31	0 24	0 17	0 1	0 13	0 9
CP027619.1	11234455	G	C	37.6007	0 4	0 21	0 36	0 21	0 3	0 9	0 40	0 25	0 40	0 28	0 21	0 84	0 60	0 8	0 24	0 34	0 32	0 74	0 74	0 45	0 308	0 25	0 26	0 32	0 42	0 59	0 26	0 35	0 81	0 22	0 14	0 31	0 26	0 70	0 48	0 50	0 76	0 29	0 16	0 33	0 31	0 15	0 10	0 23	0 26
CP027619.1	11234497	G	A	49.7361	0 7	0 21	0 40	0 29	0 7	0 8	0 40	0 32	0 47	0 44	0 19	0 111	0 77	0 15	0 38	0 35	0 35	0 87	0 82	0 53	0 378	0 35	0 37	0 56	0 70	0 77	0 55	0 45	0 107	0 27	0 15	0 36	0 40	0 106	0 62	0 64	0 94	0 46	0 19	0 36	0 47	0 30	0 4	0 30	0 49
CP027619.1	11234858	G	C	60.8542	0 9	0 35	0 49	0 37	0 9	0 6	0 56	0 45	0 61	0 44	0 29	0 137	0 87	0 20	0 53	0 49	0 47	1 120	0 105	1 61	0 446	0 46	0 46	0 73	0 85	0 90	0 60	0 59	1 120	0 32	0 18	0 42	0 47	0 132	0 77	0 89	0 117	0 61	0 33	0 53	0 61	0 43	0 5	0 36	0 58
CP027619.1	11234874	CTTCGCAT	TTTCGCGG	50.9931	0 7	0 32	0 40	0 29	0 6	0 4	0 49	0 39	0 56	0 44	0 31	0 126	0 72	0 11	0 55	0 58	0 45	0 102	0 97	0 61	0 433	0 42	0 31	0 56	0 79	0 68	0 52	0 49	0 110	0 43	0 14	0 43	0 45	0 129	0 67	0 73	0 108	0 44	0 35	0 48	0 52	0 39	0 7	0 36	0 47
CP027619.1	11234874	CTTCGCA	TTTCGCT	54.566	0 7	0 32	0 40	0 29	0 6	0 4	0 49	0 39	0 56	0 44	0 31	0 126	0 72	0 11	0 55	0 58	0 45	0 102	0 97	0 61	0 433	0 42	0 31	0 56	0 79	0 68	0 52	0 49	0 110	0 43	0 14	0 43	0 45	0 129	0 67	0 73	0 108	0 44	0 35	0 48	0 52	0 39	0 7	0 36	0 47
CP027619.1	11234886	G	A	62.8438	0 8	6 40	4 44	3 29	0 7	0 5	3 52	3 46	4 63	0 46	0 33	7 140	6 73	1 12	1 59	0 63	0 50	8 110	8 113	0 74	0 460	0 47	3 37	5 63	3 88	2 76	0 56	2 53	3 118	0 43	0 18	1 49	2 50	8 133	4 73	6 78	4 131	4 53	2 38	6 53	1 63	3 46	0 9	0 42	0 47
CP027619.1	11234899	A	G	62.309	0 8	6 37	4 43	3 29	0 9	0 3	3 52	4 45	4 61	0 42	0 31	8 151	7 72	2 12	1 55	0 64	0 51	8 114	9 116	0 71	0 480	0 50	3 39	5 53	4 83	2 70	0 54	2 47	3 114	0 43	1 18	1 53	2 49	8 130	5 72	7 69	4 126	4 56	2 38	6 52	1 65	3 39	0 8	0 40	0 45
CP027619.1	11580992	A	C	11.7257	0 3	0 10	0 7	0 5	0 7	0 3	0 13	0 6	0 5	0 4	0 4	0 12	0 9	0 9	0 6	0 11	0 8	0 16	0 15	0 12	0 102	0 16	0 10	0 7	0 12	0 5	0 1	0 4	0 11	0 5	0 9	0 9	0 5	0 19	0 7	0 12	0 29	0 15	0 10	0 28	0 15	0 13	0 2	0 8	0 21
CP027619.1	11581112	G	C	11.8333	0 3	4 2	0 8	0 2	0 5	0 2	0 11	0 0	6 0	0 5	0 4	0 23	0 10	0 11	0 7	0 7	0 11	0 10	0 18	0 16	0 82	0 9	0 5	0 9	0 14	0 16	0 5	0 8	0 18	0 6	0 3	0 8	0 7	11 0	7 0	6 0	0 40	0 16	0 7	0 18	0 14	0 12	0 1	0 15	0 8
CP027619.1	11581190	G	A	10.2847	0 0	0 6	0 8	0 5	0 2	0 1	0 6	0 5	0 9	0 5	0 4	0 14	0 12	0 7	0 7	0 7	0 10	0 18	0 16	0 12	0 118	0 8	0 3	0 5	0 13	0 13	0 4	0 3	0 9	0 4	0 2	0 4	0 5	0 12	0 5	0 4	0 26	0 11	0 12	0 14	0 10	0 3	0 2	0 5	0 15
CP027619.1	11588387	C	A	23.7569	0 7	1 29	0 15	0 22	0 12	0 7	0 15	0 12	0 18	0 18	1 7	1 18	0 18	0 12	0 24	0 31	0 23	1 14	0 21	0 40	0 197	0 24	0 36	0 33	0 43	0 31	1 30	0 20	0 23	0 14	0 6	0 14	0 26	0 35	0 22	0 27	0 39	0 16	0 17	0 24	0 8	0 5	0 5	0 20	2 36
CP027619.1	11588506	T	A	19.7188	0 5	6 16	0 13	0 18	0 2	0 3	0 20	16 0	18 0	0 12	0 8	0 12	0 8	0 5	1 9	0 29	0 7	0 14	0 17	0 23	0 161	0 22	0 19	0 28	0 23	0 17	0 24	0 12	0 23	0 11	0 1	0 10	0 19	29 0	13 0	15 0	0 36	0 14	0 9	0 33	0 16	0 7	0 4	1 21	0 39
CP027619.1	11617415	C	A	13.0069	0 4	0 11	0 8	0 5	0 2	0 0	0 12	0 6	0 14	0 6	0 5	0 18	0 9	0 3	0 10	0 13	0 4	2 19	0 20	0 15	10 133	0 12	0 15	0 14	0 26	0 16	0 13	0 10	0 15	0 5	0 6	0 6	0 15	0 11	0 13	0 11	2 15	0 9	0 6	1 2	1 4	0 2	0 1	0 8	0 5
CP027619.1	11617415	CAAA	TAAG	14.3507	0 4	0 11	0 8	0 5	0 2	0 0	0 12	0 6	0 14	0 6	0 5	0 18	0 9	0 3	0 10	0 13	0 4	0 19	0 20	0 15	0 133	0 12	0 15	0 14	0 26	0 16	0 13	0 10	0 15	0 5	0 6	0 6	0 15	0 11	0 13	0 11	0 15	0 9	0 6	0 2	0 4	0 2	0 1	0 8	0 5
CP027619.1	11617433	GCCA	CCCG	14.5347	0 4	0 8	0 9	0 6	0 1	0 0	0 14	0 6	0 15	0 6	0 6	0 15	0 12	0 4	0 10	0 15	0 7	0 22	0 21	0 14	0 153	0 17	0 12	0 14	0 26	0 17	0 12	0 9	0 17	0 3	0 8	0 6	0 14	0 12	0 16	0 10	0 13	0 12	0 5	0 3	0 4	0 6	0 1	0 3	0 7
CP027619.1	11617436	A	C	15.7569	0 4	2 8	1 9	4 6	1 1	0 0	1 14	2 6	4 15	0 6	0 6	6 15	4 12	0 4	2 10	2 15	1 7	5 22	5 21	7 14	37 153	1 17	7 12	0 14	6 26	6 17	1 12	3 9	1 17	2 3	0 8	0 6	2 14	2 12	2 16	1 10	4 13	0 12	0 5	3 3	3 4	0 6	0 1	3 3	1 7
CP027619.1	11617471	A	G	21.9132	0 3	0 26	0 11	0 26	0 6	0 3	0 16	0 9	0 21	0 14	0 3	0 24	0 29	0 4	0 23	0 7	0 14	1 43	0 40	0 38	1 282	0 28	0 32	0 16	0 34	0 34	0 22	0 19	0 29	0 11	0 5	0 12	0 22	0 32	0 34	0 18	0 21	0 14	0 5	0 11	0 12	0 8	0 4	0 11	0 20
CP027619.1	11617499	A	ACC	16.5278	1 3	1 26	0 8	1 8	0 4	0 4	0 12	0 2	0 11	1 14	0 1	0 22	0 22	0 5	0 16	0 2	1 9	5 31	10 24	9 20	36 145	0 26	0 20	0 16	0 25	0 18	0 17	0 16	0 20	0 9	0 5	0 9	0 21	6 16	7 13	1 12	2 8	2 8	0 6	1 7	0 13	1 3	0 3	1 4	0 17
CP027619.1	11617509	C	T	20.1562	0 4	3 26	7 4	0 15	1 4	1 6	2 12	0 5	5 7	0 20	0 4	2 25	8 18	1 4	5 16	0 8	0 17	0 41	0 38	0 36	0 227	4 22	3 21	3 18	4 24	2 23	8 10	6 11	4 22	3 8	0 7	3 10	2 22	0 27	0 25	0 16	0 15	0 13	0 7	0 13	0 17	0 7	0 3	0 6	0 26
CP027619.1	11617520	A	G	16.8854	1 3	3 14	4 4	0 10	0 1	1 6	1 11	0 4	3 8	0 15	0 4	1 28	6 17	1 3	4 12	0 9	0 13	1 30	0 30	1 26	13 138	0 20	2 18	2 19	4 21	0 23	1 10	5 8	2 18	1 6	0 7	2 9	2 16	3 10	3 16	0 12	0 11	2 9	0 7	0 13	0 14	0 6	0 3	0 5	0 23
CP027619.1	11617584	T	C	12.1875	0 1	1 12	0 10	0 10	0 2	0 0	0 18	3 0	4 0	0 8	0 7	0 19	0 12	0 7	0 12	0 14	0 5	0 25	0 27	0 23	0 136	0 16	0 20	0 16	0 13	0 22	0 14	0 13	0 15	0 7	0 6	0 9	0 14	5 0	7 0	13 0	0 29	0 8	0 4	0 8	0 10	0 13	0 2	0 8	0 16
CP027619.1	11627081	C	T	16.7986	0 7	10 8	0 15	0 4	0 8	0 6	0 18	13 0	10 0	0 6	0 9	0 13	0 8	0 6	0 10	0 15	0 13	0 18	0 29	0 29	0 167	0 24	0 17	0 20	0 15	0 14	0 15	0 5	0 21	0 6	0 2	0 6	0 21	19 0	16 0	19 0	0 13	0 17	0 10	0 12	0 11	0 7	0 3	0 6	0 20
CP027619.1	11627127	G	A	16.0312	0 4	0 21	0 14	0 6	0 7	0 6	0 25	0 9	0 7	0 14	0 7	0 10	0 12	0 5	0 6	0 15	0 17	0 24	0 27	0 24	0 168	0 13	0 16	0 22	0 15	1 11	0 10	0 7	0 21	0 5	0 5	0 10	0 17	0 20	0 7	0 14	1 21	0 15	0 7	0 14	0 16	0 3	2 0	8 0	18 0
CP027619.1	11627131	C	T	15.1493	0 4	0 22	0 13	0 5	0 6	0 5	0 24	0 8	0 7	0 12	0 7	0 9	0 10	0 4	0 3	0 15	0 17	0 22	0 26	0 22	0 176	0 14	0 17	0 23	0 16	0 13	0 9	0 7	0 19	0 5	0 5	0 10	0 17	0 19	0 6	0 13	0 22	0 15	0 7	0 12	0 15	0 4	0 2	0 9	0 19
CP027619.1	11627139	A	G	15.8472	0 3	0 24	0 12	0 6	0 5	0 4	0 26	0 6	0 8	0 10	0 6	0 13	0 9	0 4	0 3	0 15	0 17	0 25	0 31	0 30	0 191	0 16	0 18	0 20	0 16	0 14	0 10	0 7	0 26	0 5	0 6	0 11	0 13	0 16	0 5	0 13	0 22	0 10	0 7	0 14	0 16	0 6	0 1	0 9	0 21
CP027619.1	11627151	CA	GG	10.1424	0 5	0 9	0 7	0 8	0 1	0 3	0 30	0 0	0 0	0 10	0 5	0 17	0 8	0 3	0 7	0 8	0 12	0 24	0 14	0 23	0 131	0 16	0 15	0 18	0 18	0 18	0 9	0 8	0 27	0 7	0 6	0 9	0 13	0 0	0 1	0 0	0 15	0 10	0 8	0 6	0 13	0 4	0 1	0 14	0 25
CP027619.1	11627152	A	G	15.2118	0 5	15 9	0 7	0 8	0 1	0 3	0 30	3 0	6 0	0 10	0 5	0 17	0 8	0 3	0 7	3 8	4 12	7 24	13 14	5 23	57 131	0 16	0 15	0 18	0 18	0 18	0 9	0 8	0 27	0 7	0 6	0 9	0 13	12 0	2 1	10 0	8 15	3 10	1 8	8 6	4 13	2 4	0 1	0 14	0 25
CP027619.1	11627757	G	C	12.5625	0 1	0 7	0 8	0 6	0 3	0 2	0 21	0 8	0 11	0 6	0 1	0 14	0 6	0 2	0 14	0 10	0 8	0 19	0 14	0 11	0 100	0 11	0 12	0 15	0 14	0 19	0 11	0 15	0 11	0 5	0 2	0 4	0 12	0 15	0 8	0 13	0 20	0 7	0 10	0 4	1 8	0 5	0 2	0 10	0 21
CP027619.1	11627772	C	T	12.4826	0 0	0 10	0 13	0 7	0 2	0 2	0 7	0 9	0 16	0 7	0 2	0 14	0 8	0 3	0 11	0 8	0 8	0 15	0 15	0 11	0 101	0 9	0 12	0 13	0 17	0 23	0 12	0 16	0 7	0 4	0 2	0 3	0 14	0 14	0 10	0 17	0 14	0 5	0 7	0 5	0 5	0 4	0 2	0 8	0 18
CP027619.1	11627777	G	A	11.7917	0 0	0 12	0 13	0 8	0 0	0 2	0 8	0 9	0 14	0 6	0 2	0 12	0 8	0 3	0 12	0 9	0 5	0 15	0 13	0 12	0 87	0 8	0 10	0 12	0 17	0 25	0 12	0 15	0 7	0 4	0 2	0 3	0 14	0 14	0 9	0 15	0 13	0 4	0 6	0 5	0 4	0 3	0 2	0 8	0 19
CP027619.1	11627784	A	G	12.8715	0 1	0 13	0 16	0 9	0 0	0 4	0 11	0 9	0 14	0 5	0 1	0 13	0 9	0 4	0 8	0 7	0 5	0 17	0 16	0 12	0 120	0 9	0 16	0 12	0 23	0 26	0 12	0 14	0 14	0 4	0 3	0 4	0 16	0 14	0 10	0 15	0 14	0 6	0 4	0 6	0 4	0 1	0 3	1 8	0 18
CP027619.1	11627808	AATT	GATC	14.5	0 2	0 13	0 15	0 9	0 1	0 5	0 11	0 10	0 13	0 9	0 1	0 15	0 12	0 5	0 7	0 8	0 8	0 19	0 15	0 11	0 176	0 14	0 14	0 15	0 24	0 23	0 10	0 14	0 15	0 4	0 5	0 7	0 16	0 21	0 9	0 19	0 15	0 9	0 2	0 13	0 4	0 1	0 3	0 8	0 21
CP027619.1	11627820	AGGT	GGGC	13.8993	0 2	0 11	0 15	0 6	0 1	0 4	0 11	0 9	0 11	0 9	0 1	0 15	0 10	0 5	0 7	0 8	0 8	0 17	0 16	0 12	0 179	0 10	0 11	0 16	0 23	0 21	0 7	0 12	0 18	0 4	0 5	0 6	0 14	0 18	0 10	0 19	0 13	0 9	0 2	0 12	0 4	0 1	0 3	0 7	0 22
CP027619.1	11627820	AGGT	TGGC	13.8819	0 2	0 11	0 15	0 6	0 1	0 4	0 11	0 9	0 11	0 9	0 1	0 15	0 10	0 5	0 7	0 8	0 8	0 17	0 16	0 12	0 179	0 10	0 11	0 16	0 23	0 21	0 7	0 12	0 18	0 4	0 5	0 6	0 14	0 18	0 10	0 19	0 13	0 9	0 2	0 12	0 4	0 1	0 3	0 7	0 22
CP027619.1	12360822	C	CA	17.191	0 7	0 9	0 13	0 16	0 5	0 1	0 17	0 5	0 14	0 14	0 5	0 18	0 10	0 7	0 9	0 15	0 13	0 21	0 20	0 27	0 187	0 16	0 15	0 31	0 32	0 21	0 13	0 12	0 18	0 7	0 2	0 6	0 10	0 35	0 21	0 10	0 25	0 14	0 10	0 22	0 14	0 10	0 8	0 8	0 15
CP027619.1	12360938	C	G	33.7292	0 6	0 22	0 28	0 32	0 10	0 7	1 39	0 11	0 24	0 37	0 13	0 35	0 24	0 12	0 27	0 36	0 14	0 46	0 27	0 44	0 298	0 27	0 37	0 51	0 51	0 48	0 14	0 13	0 32	0 12	0 4	0 21	0 26	0 65	0 30	0 39	0 37	0 25	0 22	0 18	0 22	0 19	0 8	0 33	0 26
CP027619.1	12360956	AAC	CCT	35.6701	0 4	0 23	0 32	0 38	0 9	0 7	0 43	0 10	0 28	0 43	0 14	0 38	0 26	0 11	0 31	0 26	0 14	0 40	0 29	0 51	0 334	0 28	0 35	0 51	0 39	0 52	0 14	0 14	0 31	0 14	0 3	0 19	0 26	0 65	0 27	0 34	0 38	0 24	0 23	0 23	0 27	0 19	0 10	0 29	0 26
CP027619.1	12361099	G	A	19.5694	0 1	0 12	0 11	0 18	0 3	0 4	0 19	0 3	0 18	0 26	0 9	0 19	0 15	0 4	0 14	0 12	0 4	0 19	0 23	0 31	0 171	0 14	0 16	0 22	0 23	0 30	0 7	0 9	0 20	0 9	0 2	0 10	0 13	0 23	0 11	0 14	0 20	0 16	0 14	0 17	0 16	0 9	0 8	0 20	0 9
CP027619.1	12361105	A	G	21.6667	0 1	0 15	0 12	0 19	0 4	0 4	0 20	0 3	0 18	0 28	0 11	0 20	0 16	0 4	0 14	0 13	0 6	0 19	0 25	0 35	0 197	0 15	0 17	0 23	0 25	0 32	0 7	0 11	0 22	0 9	0 2	0 12	0 15	0 26	0 11	0 15	0 23	0 16	0 15	0 18	0 16	0 11	0 8	0 20	0 10
CP027619.1	12361141	G	A	14.3576	0 1	0 14	0 9	0 12	0 2	0 2	0 15	0 4	0 8	0 11	0 6	0 11	0 6	0 4	0 13	0 5	0 11	0 13	0 17	0 23	0 127	0 10	0 12	0 16	0 20	0 20	0 9	0 9	0 12	0 7	0 0	0 5	1 10	0 14	0 16	0 15	0 18	0 14	0 3	0 11	0 4	0 11	0 1	0 8	0 8
CP027619.1	12361168	T	A	13.2743	0 1	0 14	0 6	0 13	0 2	0 2	0 16	0 2	0 5	0 9	0 8	0 11	0 6	0 1	0 14	0 5	0 13	0 14	0 13	0 15	0 123	0 8	0 9	0 11	0 18	0 21	0 12	0 9	0 13	0 4	0 1	0 4	0 12	0 15	0 18	0 14	0 11	0 15	0 3	0 10	0 6	0 7	0 1	0 4	0 9
CP027619.1	12361174	A	G	14.6389	0 1	0 15	0 7	0 14	0 1	0 2	0 16	0 3	0 7	0 11	0 10	0 15	0 6	0 3	0 15	0 9	0 15	0 18	0 15	0 17	0 147	0 8	0 10	0 10	0 20	0 23	0 12	0 9	0 14	0 4	0 2	0 7	0 12	0 21	0 19	0 15	0 17	0 16	0 2	0 17	0 7	0 8	0 1	0 3	0 10
CP027619.1	12361183	A	G	12.8368	0 0	0 11	0 6	0 12	0 2	0 1	0 14	0 3	0 7	0 10	0 9	1 13	0 5	0 6	0 16	0 9	0 12	0 18	0 13	0 11	0 119	0 10	0 9	0 6	0 18	0 20	0 12	0 7	0 12	0 4	0 3	0 5	0 10	0 21	0 19	0 13	0 15	0 16	0 1	0 16	0 8	0 7	0 1	0 3	0 9
CP027619.1	12361208	C	A	13.0174	0 2	1 11	0 6	2 12	0 2	0 1	1 7	1 4	0 9	0 17	0 11	2 12	0 7	0 6	1 8	0 14	1 7	2 17	1 6	1 13	18 110	0 11	2 7	0 6	4 16	5 11	0 16	1 5	0 9	1 1	0 4	0 7	1 6	1 25	2 15	2 8	1 16	0 9	0 5	0 14	0 9	1 5	0 2	0 10	2 9
CP027619.1	12361252	T	A	11.2708	0 3	0 6	0 4	0 14	0 6	0 1	0 4	0 6	0 8	0 15	0 5	0 5	0 7	0 3	0 6	0 10	0 3	0 9	0 12	0 12	0 108	0 9	0 10	0 15	0 13	0 14	0 9	0 6	0 6	0 3	0 3	0 9	0 6	0 29	0 10	0 8	0 13	0 5	0 4	0 12	0 10	0 7	0 1	0 16	0 12
CP027619.1	12361261	T	C	10.7639	0 2	0 6	0 6	0 15	0 5	0 3	0 5	0 6	0 7	0 14	0 7	0 4	0 6	0 3	0 6	0 9	0 2	0 9	0 15	0 13	0 94	0 10	0 8	0 14	0 12	0 20	0 8	0 7	0 7	0 3	0 2	0 12	0 6	0 30	0 12	0 8	0 9	0 4	0 5	0 9	0 10	0 5	0 1	0 14	0 11
CP027619.1	12361261	TTCA	CTCG	10.809	0 2	0 6	0 6	0 15	0 5	0 3	0 5	0 6	0 7	0 14	0 7	0 4	0 6	0 3	0 6	0 9	0 2	0 9	0 15	0 13	0 94	0 10	0 8	0 14	0 12	0 20	0 8	0 7	0 7	0 3	0 2	0 12	0 6	0 30	0 12	0 8	0 9	0 4	0 5	0 9	0 10	0 5	0 1	0 14	0 11
CP027619.1	12658885	G	A	38.4792	0 12	0 39	0 18	0 41	0 5	0 7	0 43	0 13	0 29	0 43	0 19	0 35	0 21	0 2	0 25	0 15	0 20	0 56	0 57	0 58	0 315	0 43	0 40	0 64	0 49	0 50	0 22	0 31	0 45	0 20	0 10	0 26	0 15	0 91	0 80	0 60	0 54	0 15	0 11	0 27	0 22	0 24	0 12	0 12	0 36
CP027619.1	12658903	A	T	39.2326	0 8	0 29	0 18	0 43	0 4	0 6	0 38	0 14	0 30	0 46	0 16	0 36	0 21	0 3	0 24	0 15	1 23	1 55	0 59	1 60	0 335	0 44	0 45	1 59	0 51	0 45	0 25	0 32	0 43	0 19	0 13	0 30	0 17	1 92	0 71	0 50	0 46	0 17	0 12	0 23	1 25	0 23	0 11	0 14	0 36
CP027619.1	12658922	TG	CC	40.8646	0 6	0 33	0 18	0 42	0 4	0 3	0 32	0 13	0 30	0 42	0 17	0 31	0 23	0 4	0 31	0 15	0 21	0 47	0 54	0 66	0 361	0 46	0 51	0 66	0 53	0 44	0 27	0 32	0 46	0 18	0 11	0 19	0 15	0 100	0 59	0 51	0 45	0 19	0 9	0 22	0 26	0 20	0 10	0 23	0 46
CP027619.1	12658926	C	T	38.7257	0 3	0 31	0 16	0 41	0 4	0 2	0 30	0 14	0 25	0 42	0 15	0 27	0 21	0 4	0 28	0 15	0 20	0 38	0 48	0 64	0 353	0 39	0 48	0 63	0 48	0 41	0 26	0 30	0 40	0 16	0 11	0 20	0 16	1 97	0 52	0 46	0 41	0 20	0 9	0 20	0 23	0 19	0 8	0 22	0 39
CP027619.1	12658930	T	A	38.4271	0 2	0 34	0 15	0 39	0 4	0 2	0 29	0 15	0 26	0 42	0 16	0 27	0 21	0 4	0 30	0 13	0 21	0 37	0 47	0 65	1 352	0 37	0 48	0 65	0 52	0 43	0 25	0 26	0 39	0 17	0 12	0 19	0 16	0 96	0 51	0 44	0 42	0 19	0 9	0 21	0 23	0 19	0 6	0 23	0 39
CP027619.1	12658952	A	G	31.6528	0 3	0 27	0 14	0 30	0 7	0 2	0 22	0 12	0 18	0 33	0 17	0 19	0 17	0 7	0 24	14 0	15 0	22 0	32 0	0 47	0 313	0 29	0 36	0 49	0 45	0 36	0 23	0 25	0 31	0 12	0 6	0 14	0 13	0 76	0 38	0 40	0 40	0 12	0 8	0 18	0 20	0 14	0 5	0 20	0 31
CP027619.1	12658967	G	A	26.3056	0 4	0 28	0 16	0 28	0 5	0 2	0 18	0 13	0 18	0 24	0 16	0 13	0 14	0 5	0 22	0 11	0 15	0 21	0 27	0 36	0 264	0 24	0 25	0 44	0 38	0 31	0 25	0 18	0 27	0 11	0 4	0 9	0 12	0 60	0 33	0 42	0 29	0 8	0 9	0 15	0 17	0 13	0 4	0 17	0 24
CP027619.1	12658976	G	A	24.0903	0 4	0 26	0 15	0 28	0 5	0 2	0 15	0 11	0 16	0 23	0 15	0 11	0 11	0 6	0 20	0 8	0 12	0 19	0 27	0 34	0 221	0 22	0 24	0 41	0 33	0 29	0 25	0 17	0 27	0 10	0 2	0 7	0 9	0 57	0 34	0 41	0 26	0 6	0 7	0 15	0 15	0 13	0 4	0 15	0 23
CP027619.1	12658985	G	A	11.2465	0 3	0 11	0 10	0 17	0 4	0 2	0 11	0 7	0 9	0 12	0 11	0 4	0 3	0 5	0 8	0 6	0 7	0 8	0 13	0 12	0 129	0 8	0 10	0 22	0 9	0 13	0 12	0 8	0 13	0 10	0 2	0 4	0 8	0 29	0 17	0 26	0 12	0 1	0 5	0 9	0 13	0 5	0 1	0 5	0 6
CP027619.1	12658988	AG	CA	22.4861	1 3	11 11	4 10	12 17	0 4	0 2	4 11	4 7	3 9	9 12	3 11	6 4	6 3	1 5	10 8	3 6	4 7	11 8	12 13	18 12	83 129	13 8	10 10	20 22	22 9	16 13	11 12	9 8	11 13	1 10	1 2	2 4	3 8	30 29	14 17	17 26	8 12	4 1	2 5	7 9	7 13	4 5	2 1	12 5	19 6
CP027619.1	12658994	GAGC	CAGA	12.2153	0 2	0 10	0 11	0 17	0 4	0 2	0 11	0 7	0 11	0 12	0 10	0 4	0 5	0 4	0 10	0 6	0 7	0 10	0 13	0 13	0 121	0 8	0 8	0 22	0 8	0 16	0 9	0 8	0 11	0 9	0 2	0 4	0 9	0 27	0 18	0 30	0 11	0 2	0 4	0 9	0 13	0 5	0 3	0 5	0 7
CP027619.1	12659003	C	G	12.566	0 3	0 10	0 10	0 18	0 5	0 2	0 11	0 7	0 12	0 12	0 8	0 4	0 4	0 3	0 9	0 5	0 7	0 10	0 16	0 16	0 115	0 10	0 9	1 20	0 10	0 16	0 10	0 8	0 11	0 8	0 3	0 3	0 11	0 30	0 17	0 29	0 14	0 3	0 3	0 12	0 13	0 5	0 3	0 5	0 9
CP027619.1	12738233	T	G	11.9479	0 0	0 11	0 6	0 5	0 0	0 6	0 12	0 5	5 0	0 6	0 5	0 12	0 11	0 2	0 8	0 14	0 11	0 20	0 12	0 20	0 225	0 9	0 11	0 13	0 15	0 26	0 9	0 10	0 18	0 5	0 5	0 5	0 6	0 23	0 8	0 18	0 25	0 14	0 2	0 8	0 6	0 5	0 2	0 9	0 4
CP027619.1	12964735	C	T	93.6667	0 10	0 60	0 47	0 51	0 24	0 16	0 66	0 55	0 133	0 58	0 29	0 109	0 79	0 24	0 47	0 86	0 85	0 146	0 116	0 187	1 1470	0 59	0 45	0 51	0 93	0 96	0 42	0 49	0 92	0 42	0 21	0 36	0 32	0 74	0 55	0 66	0 128	0 56	0 31	0 90	0 69	0 42	0 9	0 54	0 77
CP027619.1	12964741	G	A	98.2257	0 10	0 62	0 49	0 53	0 27	0 17	0 71	0 55	0 139	0 59	0 32	0 108	0 85	0 22	0 46	0 92	1 88	0 156	0 123	1 194	0 1546	0 63	0 44	1 50	0 96	0 100	0 43	0 51	1 105	0 41	0 23	0 41	0 34	0 78	0 57	0 73	0 121	0 58	0 35	0 96	0 72	0 47	0 10	0 55	0 81
CP027619.1	12964750	G	A	107.608	0 12	0 63	0 53	0 61	0 28	0 18	0 81	0 59	0 155	0 65	0 35	0 127	0 97	0 23	0 52	0 101	0 97	0 161	0 135	0 228	1 1753	0 75	0 50	0 57	0 109	0 112	0 50	0 50	0 117	0 42	0 27	0 43	0 36	0 86	0 61	0 83	0 133	0 57	0 40	0 106	0 76	0 51	0 11	0 61	0 90
CP027619.1	12964760	C	T	120.847	0 16	1 62	3 57	0 64	0 32	0 19	1 90	0 65	6 170	0 79	0 37	2 152	2 107	0 21	0 59	2 111	0 114	3 176	2 150	3 281	16 1976	2 85	1 57	3 65	0 127	0 131	0 50	1 60	1 132	1 45	0 29	1 51	2 47	2 99	0 77	1 81	3 150	0 57	2 41	4 109	3 95	0 59	0 11	0 68	10 87
CP027619.1	12964771	C	T	126.104	0 15	0 61	0 61	0 62	0 39	0 22	0 92	0 69	0 196	0 88	0 45	0 155	0 123	0 20	0 62	0 125	0 113	0 173	0 160	0 314	0 2164	0 92	0 65	0 70	1 130	0 137	0 58	0 58	0 138	0 48	0 27	0 58	0 50	0 108	0 80	0 86	0 145	0 63	0 47	0 118	0 101	0 62	0 11	0 72	0 102
CP027619.1	12964777	T	C	145.135	0 16	0 73	0 68	0 74	0 45	0 28	0 115	0 81	0 225	0 99	0 55	0 193	0 137	0 21	0 73	0 145	0 128	0 194	0 192	0 355	0 2463	0 103	0 79	0 77	0 166	0 153	0 60	0 64	1 155	0 59	0 32	0 65	0 62	0 127	0 85	0 105	0 160	0 71	0 52	0 135	0 117	0 76	0 12	0 80	0 108
CP027619.1	12964783	C	A	145.66	0 15	0 68	0 71	0 69	0 48	1 24	0 113	0 81	0 229	0 102	0 56	0 188	0 139	0 22	1 74	2 136	0 132	0 187	0 192	0 355	6 2489	0 111	0 82	0 81	1 166	2 152	0 60	0 65	0 153	0 58	0 27	0 62	0 60	1 128	0 87	2 104	0 164	0 71	0 58	0 141	1 111	0 79	0 15	0 77	1 105
CP027619.1	12964801	A	G	158.816	0 23	0 71	0 84	0 70	0 56	0 32	0 134	0 88	0 265	0 127	0 72	0 217	0 161	0 39	0 91	0 152	0 147	0 197	0 237	0 428	2 2700	0 128	0 94	0 83	0 198	0 189	0 58	0 75	0 192	0 89	0 37	0 73	0 77	0 159	0 110	0 133	0 177	0 91	0 77	0 166	0 120	1 96	0 20	0 81	0 99
CP027619.1	12964813	GGCA	AGCG	162.219	0 25	0 79	0 85	0 61	0 53	0 29	0 133	0 93	0 258	0 125	0 78	0 239	0 157	0 43	0 99	0 147	0 150	0 200	0 241	0 434	0 2749	0 130	0 101	0 76	0 203	0 176	0 57	0 72	0 199	0 90	0 34	0 78	0 79	0 164	0 117	0 140	0 172	0 94	0 76	0 165	0 109	0 92	0 15	0 82	0 102
CP027619.1	12964836	CT	GC	188.889	0 26	0 93	0 96	0 83	0 47	0 27	0 153	0 113	0 276	0 136	0 87	0 249	0 192	0 46	0 108	0 163	0 164	0 231	0 243	0 460	0 3034	0 124	0 105	0 69	0 211	0 203	0 72	0 80	0 217	0 111	0 41	0 93	0 92	0 188	0 128	0 155	0 198	0 117	0 93	0 188	0 119	0 106	0 20	0 98	0 121
CP027619.1	12964843	C	G	213.399	0 29	0 109	1 106	0 90	0 48	0 27	1 159	1 118	1 285	0 140	1 102	0 268	1 215	0 55	0 115	0 179	0 171	1 260	1 271	0 487	4 3335	0 140	0 118	0 74	0 230	2 225	0 78	0 89	0 234	0 115	0 41	1 99	0 102	1 211	0 138	0 169	0 228	0 130	0 113	0 209	0 126	0 120	0 22	0 109	1 149
CP027619.1	12964852	C	G	207.656	0 28	0 106	0 112	0 86	0 47	0 21	0 141	0 117	0 269	0 135	0 98	0 245	1 205	0 53	0 111	0 157	0 167	1 249	0 257	3 480	7 3147	0 140	0 107	0 74	1 209	0 220	0 81	0 82	1 216	0 111	0 41	0 96	0 93	1 205	1 129	0 151	0 219	0 126	0 112	0 202	0 125	0 108	0 21	0 106	2 144
CP027619.1	12964900	T	A	205.969	0 12	1 101	1 95	1 95	0 41	0 14	1 96	2 100	0 212	2 89	0 82	0 195	1 163	0 41	0 89	1 153	2 149	0 228	2 203	4 383	15 2617	3 96	1 99	0 70	0 168	0 168	0 85	0 79	1 168	1 76	0 38	1 64	0 95	0 171	0 111	2 119	3 238	0 106	2 109	0 204	1 113	1 89	0 19	0 115	0 180
CP027619.1	12965049	G	A	106.469	0 8	0 53	0 47	0 49	0 30	0 10	0 47	0 58	0 113	0 45	0 37	0 115	0 79	0 23	0 51	0 87	0 89	0 116	0 102	0 202	0 1466	0 54	0 55	0 41	0 85	0 79	0 46	0 38	0 103	0 42	0 21	0 30	0 53	0 80	0 63	0 67	0 134	0 57	0 52	0 109	0 63	0 43	0 11	0 58	0 102
CP027619.1	12965055	A	G	97.9514	0 7	0 48	0 42	0 39	0 27	0 10	0 40	0 52	0 102	0 41	0 36	0 104	0 67	0 22	0 45	0 85	0 78	0 107	0 88	0 174	0 1374	0 48	0 45	0 39	0 74	0 70	0 44	0 35	0 93	0 36	0 16	0 25	0 46	0 71	0 58	0 64	0 129	0 57	0 48	0 98	0 56	0 42	0 11	0 56	0 92
CP027619.1	12965142	A	C	624.396	1 63	6 404	2 366	0 308	0 119	0 76	0 465	3 435	863 10	0 418	0 295	4 891	5 668	2 125	0 362	2 654	3 644	1 799	4 824	2 1327	33 8135	2 410	1 468	0 302	2 606	1 590	3 313	4 337	1 694	3 281	0 132	3 294	2 293	5 709	1 480	2 460	3 900	5 470	2 336	3 682	1 494	4 396	1 80	0 314	1 546
CP027619.1	12965250	C	T	163.007	0 11	0 76	0 59	0 69	0 17	0 18	0 94	0 85	159 0	0 107	0 67	0 186	0 114	0 35	0 71	0 158	0 144	0 172	0 183	0 264	1 2213	0 90	0 73	0 73	0 114	0 136	0 109	0 83	0 157	0 69	0 33	0 67	0 86	0 187	0 136	0 96	0 244	0 93	0 111	0 158	0 115	0 73	0 35	0 95	0 171
CP027619.1	13028877	G	T	10.191	0 2	0 6	0 3	0 7	0 2	0 0	0 10	0 1	0 6	0 4	0 4	1 13	0 14	0 5	0 6	0 8	0 6	1 18	0 28	0 14	0 76	0 8	0 6	0 10	0 13	0 27	0 8	0 5	0 14	0 8	0 2	0 7	0 8	0 12	0 5	0 7	0 27	0 15	0 7	0 12	0 9	0 6	0 2	0 2	0 6
CP027619.1	13028919	CACC	GACG	10.9965	0 1	0 8	0 3	0 6	0 6	0 2	0 8	0 0	0 5	0 3	0 4	0 19	0 19	0 4	0 6	0 8	0 10	0 17	0 23	0 5	0 62	0 7	0 10	0 19	0 25	0 22	0 12	0 4	0 18	0 4	0 2	0 4	0 10	0 12	0 10	0 5	0 29	0 14	0 4	0 9	0 11	0 6	0 1	0 3	0 10
CP027619.1	13028943	AGCT	CGCC	10.934	0 0	0 6	0 1	0 5	0 5	0 2	0 9	0 1	0 4	0 4	0 5	0 18	0 16	0 4	0 6	0 5	0 7	0 13	0 30	0 4	0 91	0 6	0 12	0 19	0 23	0 20	0 18	0 4	0 14	0 6	0 2	0 7	0 10	0 11	0 9	0 7	0 30	0 11	0 5	0 9	0 13	0 6	0 1	0 5	0 9
CP027619.1	13028973	A	T	11.1181	0 1	0 7	0 4	0 6	0 3	0 2	0 12	0 6	6 0	0 5	0 5	0 17	0 15	0 5	0 5	0 5	0 8	0 16	0 31	0 17	0 112	0 12	0 13	0 16	0 24	0 21	0 26	0 4	0 19	0 9	0 6	0 6	0 10	0 12	0 9	0 6	0 30	0 17	0 7	0 8	0 10	0 6	0 3	1 9	1 9
CP027619.1	13028973	ACAACAGAAGT	TCAACAACAGA	11.1944	0 1	0 7	0 4	0 6	0 3	0 2	0 12	0 6	0 0	0 5	0 5	0 17	0 15	0 5	0 5	0 5	0 8	0 16	0 31	0 17	0 112	0 12	0 13	0 16	0 24	0 21	0 26	0 4	0 19	0 9	0 6	0 6	0 10	0 12	0 9	0 6	0 30	0 17	0 7	0 8	0 10	0 6	0 3	0 9	0 9
CP027619.1	13722871	C	T	15.5104	0 6	0 15	0 4	0 13	0 2	0 2	0 16	0 4	0 19	0 11	0 10	0 9	0 10	0 2	0 11	0 13	0 14	0 15	0 17	0 17	0 164	0 20	0 17	0 21	0 9	0 16	0 12	0 10	0 25	0 4	0 4	0 5	0 13	0 28	0 18	0 21	0 12	0 8	0 5	0 12	0 7	0 6	0 2	0 11	0 18
CP027619.1	13723011	G	A	13.3715	0 7	0 11	0 7	0 8	0 4	0 1	0 18	0 2	0 13	0 8	0 5	0 10	0 8	0 6	0 12	0 10	0 8	0 15	0 12	0 11	0 108	0 16	0 23	0 14	0 9	0 11	0 8	0 6	0 15	0 0	0 3	0 3	0 5	0 13	0 12	0 15	0 13	0 4	0 7	0 6	0 3	0 5	0 2	0 2	0 14
CP027619.1	13723020	T	A	12.1667	0 2	0 10	0 8	0 8	0 4	0 1	0 14	0 2	0 12	0 12	0 5	0 11	0 8	0 7	0 8	0 6	0 7	0 13	0 10	0 7	0 104	0 14	0 20	0 14	0 7	0 9	0 8	0 5	0 9	0 0	0 2	0 3	0 4	0 12	0 12	0 13	0 12	0 3	0 6	0 6	0 4	0 4	0 1	0 2	0 13
CP027619.1	13723047	T	C	11.3333	0 4	0 10	0 8	0 6	0 4	0 1	0 13	0 1	0 9	0 13	0 10	0 16	0 9	0 7	0 6	0 6	0 9	0 9	0 11	0 8	0 68	0 20	0 19	0 14	0 6	0 15	0 6	0 4	0 6	0 2	0 4	0 4	0 4	0 20	0 12	0 8	0 14	0 5	0 4	0 10	0 7	0 4	0 3	0 3	0 12
CP027619.1	13723047	TTCA	CTCG	11.3125	0 4	0 10	0 8	0 6	0 4	0 1	0 13	0 1	0 9	0 13	0 10	0 16	0 9	0 7	0 6	0 6	0 9	0 9	0 11	0 8	0 68	0 20	0 19	0 14	0 6	0 15	0 6	0 4	0 6	0 2	0 4	0 4	0 4	0 20	0 12	0 8	0 14	0 5	0 4	0 10	0 7	0 4	0 3	0 3	0 12
CP027619.1	13723062	AAT	CAC	12.2743	0 3	0 11	0 7	0 10	0 7	0 1	0 12	0 1	0 13	0 19	0 10	0 17	0 7	0 8	0 8	0 8	0 6	0 11	0 12	0 11	0 65	0 22	0 21	0 16	0 7	0 15	0 6	0 4	0 7	0 2	0 7	0 5	0 7	0 22	0 13	0 8	0 16	0 4	0 3	0 11	0 8	0 2	0 3	0 5	0 14
CP027619.1	13723176	G	A	10.7292	0 5	0 8	0 4	0 13	0 2	0 2	0 17	0 5	0 13	0 6	0 9	0 1	0 13	0 4	0 5	0 6	0 10	0 10	0 10	0 15	0 92	0 10	0 7	0 17	0 6	0 10	0 7	0 3	0 9	0 7	0 1	0 5	0 4	0 22	0 9	0 10	0 5	0 5	0 6	0 3	0 5	0 2	0 2	0 3	0 13
CP027619.1	13723182	A	G	10.7431	0 5	0 5	0 5	0 15	0 2	0 2	0 16	0 4	0 15	0 5	0 10	0 1	0 13	0 4	0 4	0 5	0 10	0 9	0 12	0 14	0 89	0 10	0 7	0 16	0 5	0 12	0 6	0 3	0 9	0 7	0 1	0 7	0 4	0 23	0 8	0 8	0 5	0 5	0 5	0 4	0 4	0 3	0 2	0 4	0 14
CP027619.1	13899458	C	T	12.8993	0 4	10 0	8 0	6 0	4 0	6 0	0 4	6 0	10 0	6 0	1 0	5 0	9 0	3 0	0 13	0 8	0 12	0 25	0 19	11 0	111 0	0 16	0 12	0 18	0 15	0 7	0 12	10 0	10 0	9 0	1 0	4 0	5 0	0 22	0 14	0 14	0 26	0 12	0 7	0 14	0 11	0 6	0 2	0 17	0 28
CP027619.1	13899668	C	T	17.4722	0 7	10 0	21 0	17 0	8 0	2 0	0 14	12 0	17 0	10 0	9 0	14 0	9 0	2 0	0 18	0 21	0 25	0 22	0 37	18 0	153 0	0 18	0 16	0 17	0 17	0 26	0 10	11 0	10 0	7 0	5 0	10 0	5 0	0 31	0 25	0 15	0 27	0 13	0 12	0 22	0 22	0 9	0 5	0 27	0 25
CP027619.1	13899718	TGCA	CGCG	10.9479	0 3	5 0	3 0	4 0	4 0	1 0	0 14	5 0	4 0	0 0	2 0	3 0	3 0	2 0	0 24	2 0	5 0	6 0	8 0	6 0	20 0	0 15	0 24	0 21	0 28	0 29	0 15	5 0	2 0	1 0	2 0	5 0	3 0	7 0	9 0	6 0	0 38	0 19	0 20	0 34	0 15	0 15	0 3	0 31	0 14
CP027619.1	13899718	TGC	CGCGGA	12.3611	0 3	4 0	7 0	10 0	3 0	2 0	0 14	6 0	10 0	3 0	7 0	1 0	4 0	1 0	0 24	2 0	6 0	7 0	11 0	7 0	24 0	0 15	0 24	0 21	0 28	0 29	0 15	3 0	10 0	6 0	1 0	6 0	6 0	17 0	13 0	10 0	0 38	0 19	0 20	0 34	0 15	0 15	0 3	0 31	0 14
CP027619.1	13899741	T	C	21.4514	0 5	14 0	16 0	15 0	7 0	6 0	0 22	10 0	16 0	12 0	10 0	15 0	10 0	4 0	0 24	0 12	0 19	0 23	0 30	24 0	151 0	0 20	0 28	0 28	0 36	0 38	0 14	9 0	22 0	14 0	2 0	13 0	9 0	0 33	0 23	0 28	0 42	0 25	0 18	0 41	0 19	0 21	0 7	0 31	0 19
CP027619.1	13899780	A	C	21.7674	0 4	0 17	0 11	0 15	0 8	0 5	0 15	0 6	0 12	0 21	0 10	0 12	0 18	0 8	0 35	0 16	0 23	0 33	0 27	0 34	0 142	0 16	0 23	0 27	0 34	0 31	0 13	0 11	0 17	0 7	0 3	0 15	0 9	0 32	0 10	0 26	0 43	0 26	0 11	0 32	0 14	0 19	0 7	0 25	0 31
CP027619.1	13899794	C	T	23.3472	0 5	18 0	12 0	18 0	8 0	6 0	0 15	9 0	17 0	21 0	11 0	16 0	19 0	10 0	0 33	19 0	29 0	30 0	29 0	33 0	140 0	0 20	0 19	0 25	0 33	0 33	0 19	12 0	16 0	8 0	4 0	12 0	8 0	32 0	15 0	27 0	0 47	0 28	0 11	0 36	0 14	0 17	0 7	0 34	0 40
CP027619.1	13899828	C	G	15.0278	5 0	10 0	7 0	19 0	5 0	5 0	13 0	7 0	14 0	9 0	7 0	14 0	12 0	5 0	24 0	13 0	22 0	19 0	19 0	15 0	118 0	13 0	8 0	24 0	19 0	20 0	20 0	7 0	8 0	5 0	1 0	8 0	6 0	0 0	0 0	1 0	37 0	13 0	11 0	26 0	7 0	10 0	4 0	29 0	24 0
CP027619.1	13899842	G	A	13.8264	0 5	8 0	5 0	15 0	4 0	4 0	0 11	6 0	12 0	4 0	6 0	15 0	6 0	5 0	0 15	0 14	0 21	0 18	0 14	15 0	94 0	0 9	0 5	0 20	0 14	0 20	0 20	5 0	5 0	3 0	1 0	7 0	5 0	17 0	12 0	14 0	0 29	0 11	0 10	0 22	0 4	0 10	0 4	0 25	0 17
CP027619.1	13899851	G	A	13.4722	0 5	0 12	0 5	0 18	0 6	0 3	2 10	0 9	0 10	0 4	0 3	0 15	0 6	0 4	1 14	0 13	0 21	0 20	0 11	0 14	0 93	1 8	0 3	1 13	2 12	2 16	1 16	0 5	0 5	0 2	0 1	0 7	0 5	0 18	0 12	0 13	9 23	0 9	1 8	1 19	0 4	2 8	1 4	1 20	3 14
CP027619.1	14513323	T	C	11.6528	0 4	2 19	0 8	0 14	0 3	0 2	0 9	0 6	0 12	0 5	0 2	0 9	0 3	0 4	0 6	0 11	0 9	0 9	0 10	0 12	0 114	0 11	0 13	0 13	0 15	0 8	0 7	1 4	0 11	0 3	0 1	0 6	0 11	0 16	0 10	0 12	0 14	0 2	0 9	0 9	0 2	0 7	0 7	0 15	0 23
CP027619.1	14513344	A	T	16.1736	0 4	0 21	0 11	0 17	0 3	0 4	0 19	0 5	0 12	0 9	0 5	0 12	0 6	0 4	0 12	0 15	0 14	0 8	0 21	0 26	0 145	0 11	0 13	0 23	0 23	0 14	0 11	0 13	0 11	0 6	0 3	0 8	0 15	0 20	0 16	0 13	0 17	0 6	0 8	0 15	0 6	0 6	0 5	0 19	0 28
CP027619.1	14513356	CGTCCCTACG	TGTTCCATCA	17.2917	0 3	0 17	0 11	0 17	0 3	0 4	0 18	0 4	0 12	0 15	0 4	0 14	0 11	0 4	0 14	0 12	0 12	0 13	0 19	0 21	0 153	0 11	0 13	0 22	0 22	0 22	0 11	0 13	0 14	0 10	0 1	0 8	0 19	0 24	0 17	0 16	0 17	0 9	0 12	0 23	0 7	0 5	0 4	0 17	0 28
CP027619.1	14513552	C	G	30.3299	0 6	0 24	0 29	0 22	0 5	0 8	0 11	0 19	0 33	0 20	0 12	0 26	0 14	0 6	0 30	0 31	0 32	0 30	0 20	0 42	0 245	0 28	0 39	0 54	0 49	0 43	0 23	0 12	0 39	0 5	0 4	0 13	0 27	0 36	0 29	0 18	0 46	0 29	0 13	0 26	0 13	0 20	0 5	0 30	0 38
CP027619.1	14513651	T	TTC	19.9306	0 6	0 16	0 11	0 21	0 8	0 3	0 15	0 11	0 18	0 6	0 6	0 9	0 7	0 4	0 14	0 20	0 13	0 13	0 15	0 29	0 233	0 14	0 8	0 26	0 20	0 21	0 22	0 12	0 20	0 8	0 3	0 6	0 18	0 22	0 19	0 13	0 31	0 19	0 15	0 17	0 6	0 11	0 7	0 21	0 28
CP027619.1	14513672	C	A	20.2049	0 5	0 18	0 16	0 26	0 7	0 5	0 15	0 16	0 17	0 7	0 8	0 10	0 6	0 4	0 12	0 23	0 12	0 12	0 11	1 34	0 256	0 15	0 10	0 29	0 18	0 26	0 18	0 14	0 16	0 7	0 6	0 6	0 21	0 21	0 18	0 11	0 30	0 17	0 9	0 18	0 10	0 13	0 9	0 22	0 29
CP027619.1	14513700	C	T	17.191	0 2	0 15	0 17	0 28	0 2	0 5	0 15	0 12	0 14	0 9	0 8	0 15	0 4	0 3	1 13	0 23	0 9	0 12	0 13	0 36	0 211	0 23	0 14	0 26	0 18	0 27	0 9	0 13	0 13	0 6	0 4	0 9	0 15	0 11	0 15	0 14	0 22	0 15	0 7	0 22	0 11	0 11	0 5	0 19	0 23
CP027619.1	14513719	C	T	15.184	0 3	0 14	0 17	0 23	0 1	0 4	0 10	0 11	0 13	0 8	0 5	0 15	0 4	0 2	0 13	0 20	0 8	0 11	0 13	0 26	0 155	0 22	0 13	0 27	0 17	0 25	0 10	0 11	0 10	0 6	0 4	0 11	0 12	0 12	0 14	0 12	0 18	0 14	0 10	0 18	0 10	0 11	0 4	0 11	0 19
CP027619.1	14847257	G	T	10.6875	0 2	0 5	0 9	0 5	0 3	0 1	0 7	0 11	1 24	0 0	0 1	0 10	0 3	0 0	0 13	0 9	0 9	0 3	0 12	0 17	0 71	0 9	0 5	0 1	0 5	0 5	0 6	0 5	0 13	0 0	0 2	0 7	0 11	0 17	0 11	0 9	0 16	0 12	0 3	0 25	0 7	0 3	0 1	0 27	0 24
CP027619.1	14847376	A	G	11.25	0 3	0 8	0 10	0 11	0 3	0 1	0 5	0 9	0 18	0 1	0 2	0 11	0 3	0 1	0 12	0 9	0 12	0 6	0 10	0 10	0 47	0 7	0 5	0 4	0 3	0 5	0 2	0 6	0 15	0 5	0 4	0 11	0 6	0 21	0 13	0 20	0 19	0 5	0 8	0 24	0 8	0 5	0 5	0 31	0 29
CP027619.1	14847382	G	A	10.5729	0 4	0 8	0 10	0 13	0 3	0 1	0 5	0 10	0 16	0 2	0 2	0 8	0 3	0 1	0 14	0 7	0 13	0 5	0 9	0 10	0 39	0 6	0 4	0 3	0 3	0 5	0 2	0 6	0 14	0 5	0 3	0 9	0 6	0 20	0 13	0 22	0 18	0 7	0 8	0 21	0 8	0 5	0 5	0 28	0 29
CP027619.1	14859403	A	G	10.2465	0 4	0 9	0 4	0 5	0 2	0 1	0 11	0 5	0 9	0 5	0 5	0 6	0 7	0 2	0 9	0 10	0 14	0 13	0 9	0 19	0 127	0 12	0 15	0 12	0 21	0 11	0 7	0 3	0 9	0 6	0 2	0 3	0 8	0 11	0 6	0 9	0 27	0 11	0 3	0 9	0 1	0 4	0 1	0 7	0 10
CP027619.1	14898486	A	G	14.6944	0 2	0 9	0 7	0 7	0 1	0 4	0 17	0 6	0 10	0 12	0 6	0 49	0 24	0 6	0 6	0 5	0 4	0 13	0 10	0 14	0 110	0 10	0 14	0 20	0 39	0 34	0 23	0 15	0 22	0 10	0 9	0 14	0 7	0 18	0 5	0 18	0 16	0 8	0 7	0 20	0 10	0 9	0 1	0 5	0 4
CP027619.1	14898498	C	T	13.7222	0 1	2 7	3 3	3 4	1 0	0 4	6 11	3 3	3 5	1 12	1 5	21 26	12 12	0 5	2 4	2 3	0 4	2 11	4 5	1 17	25 95	3 6	8 6	8 13	20 17	15 17	11 11	10 7	12 10	3 6	3 5	3 10	1 5	5 14	0 5	5 14	11 6	2 5	4 4	10 6	3 8	5 5	0 1	3 1	0 4
CP027619.1	14898507	T	C	13.5243	0 1	2 8	3 2	3 4	1 1	0 4	6 12	3 5	3 6	1 11	1 5	20 27	13 12	0 6	2 4	2 2	0 4	2 13	4 4	1 15	26 97	3 7	8 7	8 11	20 16	15 20	11 11	10 7	12 13	3 6	3 4	3 9	1 4	5 10	0 6	5 12	10 8	1 5	3 4	10 6	3 6	5 5	0 1	4 0	0 5
CP027619.1	14898515	C	A	11.8229	0 1	1 6	3 2	2 3	1 2	0 4	6 8	3 4	2 5	1 8	1 3	20 16	13 10	0 3	2 3	2 2	0 4	1 13	4 3	1 12	24 79	3 3	7 8	8 10	20 13	15 12	11 10	11 4	12 12	3 5	3 3	3 4	1 3	5 6	0 6	5 9	9 9	1 2	3 3	10 7	3 6	5 5	0 1	3 0	0 3
CP027619.1	14898539	T	C	11.2639	0 1	0 8	0 3	0 2	0 3	0 2	0 9	0 5	0 7	0 13	0 0	0 19	0 16	0 7	0 7	0 5	0 6	0 18	0 6	0 15	0 94	0 9	0 9	0 13	0 17	0 13	0 16	0 17	0 17	0 9	0 3	0 9	0 4	0 8	0 7	0 10	0 11	0 5	0 7	0 6	0 8	0 8	0 1	0 1	0 11
CP027619.1	14916872	T	C	22.5035	0 4	0 22	0 11	0 10	0 4	0 6	0 23	0 15	0 22	0 16	0 9	0 20	0 15	0 3	0 14	0 12	0 11	0 20	0 26	0 35	0 201	0 24	0 13	0 33	0 17	0 22	0 20	0 15	0 22	0 10	0 4	0 17	0 20	0 50	0 28	0 17	0 24	0 6	0 9	0 25	0 8	0 7	0 5	0 15	0 26
CP027619.1	14916991	CGTT	TGTG	24.3854	0 1	0 20	0 21	0 11	0 6	0 6	0 30	0 10	0 18	0 18	0 14	0 24	0 19	0 4	0 19	0 17	0 16	0 21	0 24	0 22	0 161	0 19	0 20	0 31	0 26	0 25	0 23	0 9	0 32	0 14	0 2	0 14	0 18	0 49	0 37	0 20	0 24	0 11	0 13	0 21	0 10	0 9	0 5	0 15	0 37
CP027619.1	14917003	C	T	25.8785	0 3	0 22	0 26	0 11	0 6	0 6	0 31	0 11	0 21	0 14	0 12	0 26	0 20	0 4	0 20	0 17	0 15	0 24	0 29	0 22	0 191	0 22	0 19	0 31	0 25	0 30	0 21	0 8	0 39	0 10	0 3	0 13	0 21	0 46	0 41	0 21	0 27	0 13	0 14	0 20	0 9	0 9	0 6	0 19	0 41
CP027619.1	14917012	T	A	26.2118	0 4	0 21	0 28	0 14	0 5	0 5	0 28	0 10	0 20	0 10	0 12	0 28	0 18	0 5	0 23	0 20	0 14	0 28	1 32	0 21	0 195	0 20	0 21	0 31	2 26	0 30	0 21	0 7	0 41	0 8	0 3	0 13	1 20	0 45	0 40	0 22	0 32	0 11	0 14	0 17	0 8	0 7	0 6	0 20	0 37
CP027619.1	14917012	T	G	25.4965	0 4	0 21	0 28	0 14	0 5	0 5	0 28	0 10	0 20	0 10	0 12	0 28	0 18	0 5	0 23	0 20	0 14	0 28	0 32	0 21	0 195	0 20	0 21	0 31	0 26	0 30	0 21	0 7	0 41	0 8	0 3	0 13	0 20	0 45	0 40	0 22	0 32	0 11	0 14	0 17	0 8	0 7	0 6	0 20	1 37
CP027619.1	14917030	T	C	25.2743	0 5	0 21	0 30	0 17	0 4	0 3	0 25	0 8	0 17	0 12	0 11	0 31	0 10	0 7	0 24	1 20	0 16	0 32	0 30	0 22	0 164	0 19	0 18	0 28	0 32	0 25	0 18	0 13	0 47	0 7	0 3	0 17	0 16	0 47	0 38	0 24	0 31	0 14	0 11	0 14	0 15	0 8	0 5	0 20	0 40
CP027619.1	14917183	C	T	20.5556	0 6	0 15	0 19	0 16	0 7	0 3	0 15	0 12	0 18	0 9	0 7	0 19	0 17	0 5	0 17	0 22	0 16	0 23	0 23	0 22	0 114	0 20	0 12	0 25	0 32	0 22	0 5	0 12	0 26	0 13	0 4	0 10	0 18	0 39	0 19	0 22	0 16	0 15	0 6	0 10	0 9	0 11	0 7	0 19	0 19
CP027619.1	14917195	C	T	23.4549	0 6	0 17	0 23	0 22	0 7	0 3	0 19	0 14	0 19	0 13	0 8	0 21	0 22	0 6	0 19	0 28	0 16	0 26	0 25	0 24	0 144	0 22	0 16	0 27	0 38	0 23	0 10	0 16	0 30	0 15	0 5	0 12	0 21	0 43	0 22	0 26	0 17	0 16	0 7	0 12	0 10	0 13	0 7	0 19	0 30
CP027619.1	14917207	TATC	CATT	22.1111	0 6	0 15	0 22	0 22	0 6	0 3	0 18	0 12	0 13	0 13	0 7	0 23	0 20	0 6	0 17	0 28	0 13	0 22	0 24	0 22	0 139	0 19	0 14	0 26	0 39	0 21	0 11	0 15	0 25	0 16	0 5	0 12	0 22	0 45	0 19	0 21	0 16	0 13	0 6	0 13	0 7	0 10	0 6	0 17	0 27
CP027619.1	14917207	TATCGAT	CATTGAC	20.4757	0 6	0 15	0 22	0 22	0 6	0 3	0 18	0 12	0 13	0 13	0 7	0 23	0 20	0 6	0 17	0 28	0 13	0 22	0 24	0 22	0 139	0 19	0 14	0 26	0 39	0 21	0 11	0 15	0 25	0 16	0 5	0 12	0 22	0 45	0 19	0 21	0 16	0 13	0 6	0 13	0 7	0 10	0 6	0 17	0 27
CP027619.1	14917237	T	C	10.8924	0 2	0 6	0 9	0 11	0 3	0 1	0 11	0 5	0 6	0 8	0 2	0 13	0 16	0 1	0 12	0 14	0 8	0 13	0 15	0 10	0 69	0 10	0 8	0 9	0 26	0 8	0 10	0 8	0 12	0 6	0 2	0 5	0 13	0 18	0 10	0 11	0 10	0 8	0 4	0 7	0 3	0 5	0 3	0 9	0 18
CP027619.1	14917237	T	G	11.2049	0 2	0 6	0 9	0 11	0 3	0 1	0 11	0 5	0 6	0 8	0 2	0 13	0 16	0 1	0 12	0 14	0 8	0 13	0 15	0 10	0 69	0 10	0 8	0 9	0 26	0 8	0 10	0 8	0 12	0 6	0 2	0 5	0 13	0 18	0 10	0 11	0 10	0 8	0 4	0 7	0 3	0 5	0 3	0 9	0 18
CP027619.1	15080306	C	T	12.2812	0 1	0 7	0 7	0 5	0 3	0 1	0 8	0 7	0 9	0 4	0 6	0 11	0 2	0 2	0 11	0 11	0 3	0 9	0 6	0 9	0 93	0 13	0 10	0 15	0 8	0 13	0 5	0 2	0 6	0 0	0 1	0 5	0 3	0 42	0 15	0 14	0 8	0 3	0 1	0 9	0 2	0 2	0 0	0 5	0 8
CP027619.1	15080311	TGGT	AGGC	13.2396	0 1	0 9	0 7	0 6	0 4	0 1	0 9	0 7	0 12	0 4	0 6	0 11	0 3	0 2	0 13	0 14	0 3	0 11	0 7	0 9	0 97	0 15	0 11	0 16	0 8	0 16	0 4	0 2	0 9	0 0	0 1	0 6	0 2	0 41	0 17	0 14	0 8	0 3	0 3	0 9	0 1	0 2	0 0	0 5	0 9
CP027619.1	15080311	TGGTAAC	AGGCAAT	10.1285	0 1	0 9	0 7	0 6	0 4	0 1	0 9	0 7	0 12	0 4	0 6	0 11	0 3	0 2	0 13	0 14	0 3	0 11	0 7	0 9	0 97	0 15	0 11	0 16	0 8	0 16	0 4	0 2	0 9	0 0	0 1	0 6	0 2	0 41	0 17	0 14	0 8	0 3	0 3	0 9	0 1	0 2	0 0	0 5	0 9
CP027619.1	15080323	T	C	17.3854	0 1	0 15	0 12	0 12	0 5	0 1	0 15	0 9	0 14	0 6	0 7	0 13	0 3	0 2	0 16	0 18	0 4	0 13	0 12	0 11	0 150	0 18	0 12	0 21	0 12	0 23	0 6	0 3	0 10	0 1	0 2	0 7	0 3	0 51	0 19	0 19	0 8	0 3	0 3	0 10	0 6	0 3	0 2	0 6	0 10
CP027619.1	15080344	T	C	18.9132	0 1	0 22	0 17	0 14	0 5	0 0	0 21	0 13	0 15	0 9	0 12	0 15	0 4	0 3	0 13	0 15	0 4	0 18	0 16	0 18	0 176	0 19	0 8	0 26	0 21	0 26	0 8	0 4	0 12	0 5	0 3	0 13	0 5	0 42	0 24	0 25	0 9	0 8	0 6	0 10	0 12	0 4	0 2	0 9	0 13
CP027619.1	15080350	A	C	17.7708	0 1	0 22	0 17	0 14	0 5	0 0	0 19	0 11	0 15	0 11	0 11	0 15	0 4	0 3	0 12	0 15	0 4	0 17	0 16	0 18	0 180	0 15	0 7	0 24	0 20	0 25	0 8	0 3	0 13	0 5	0 3	0 14	0 5	0 30	0 23	0 22	0 9	0 10	0 6	0 9	0 11	0 4	0 2	0 10	0 11
CP027619.1	15080473	A	C	16.6979	0 2	0 20	0 18	0 23	0 3	0 0	0 15	0 10	0 11	0 15	0 7	0 10	0 8	0 5	0 13	0 8	0 6	0 19	0 11	0 18	0 173	0 17	0 11	0 24	0 23	0 20	0 6	0 5	0 17	0 7	0 5	0 12	0 8	0 34	0 28	0 23	0 8	0 11	0 5	0 6	0 15	0 4	0 6	0 13	0 15
CP027619.1	15080487	C	T	17.1771	0 2	0 18	0 15	0 18	0 2	0 0	0 12	0 9	0 10	0 13	0 10	0 10	0 9	0 7	0 12	0 10	0 8	0 18	0 12	0 21	0 169	0 20	0 14	0 25	0 22	0 16	0 9	0 4	0 16	0 8	0 4	0 13	0 12	0 34	0 34	0 28	0 10	0 12	0 6	0 8	0 13	0 3	0 6	0 17	0 17
CP027619.1	15080507	A	G	17.6944	0 2	0 19	0 12	0 21	0 2	0 2	0 10	0 6	0 13	0 9	0 5	0 9	0 12	0 6	0 18	0 11	0 8	0 23	0 14	0 22	0 172	0 21	0 16	0 21	0 20	0 15	0 13	0 8	0 17	0 5	0 4	0 8	0 11	0 34	0 35	0 33	0 11	0 9	0 2	0 16	0 9	0 4	0 4	0 14	0 27
CP027619.1	15080526	G	A	20.7118	0 3	0 21	0 17	0 27	0 2	0 3	0 13	0 10	0 17	0 9	0 6	0 13	0 17	0 5	0 24	0 13	0 15	0 23	0 17	0 24	1 204	0 20	0 16	0 31	0 21	0 18	0 23	0 12	0 17	0 10	0 5	0 8	0 11	0 37	0 37	0 34	0 13	0 11	0 5	0 20	0 12	0 7	0 6	0 13	0 31
CP027619.1	15080574	T	TAG	17.6632	0 5	0 13	0 9	0 24	0 7	0 3	0 19	0 8	0 18	0 14	0 9	0 13	0 14	0 8	0 18	0 12	0 17	0 19	0 18	0 18	0 181	0 14	0 11	0 50	0 24	0 19	0 16	0 9	0 24	0 10	0 3	0 16	0 2	0 35	0 32	0 23	0 18	0 12	0 7	0 14	0 9	0 4	0 7	0 6	0 17
CP027619.1	15080691	A	T	16.4479	0 2	0 7	0 17	0 18	0 5	0 3	0 12	0 7	0 10	0 10	0 10	0 11	0 5	0 4	1 14	0 13	0 8	0 8	0 18	0 19	1 170	0 12	0 20	0 32	0 21	0 21	0 12	0 9	0 16	0 3	0 3	0 3	0 12	0 31	0 25	0 26	0 28	0 13	0 15	0 10	0 10	0 12	0 2	0 8	0 10
CP027619.1	15799334	C	CG	21.7465	0 4	0 16	0 15	0 16	0 8	0 4	0 19	0 15	0 21	0 11	0 17	0 49	0 24	0 6	0 19	0 20	0 19	0 49	0 39	0 34	0 271	0 22	0 28	0 17	0 25	0 24	0 17	0 18	0 33	0 8	0 4	0 10	0 18	0 41	0 33	0 36	0 39	0 24	0 13	0 28	0 20	0 8	0 10	0 14	0 13
CP027619.1	15799398	G	C	27.7049	0 7	0 22	0 18	0 22	0 5	0 3	0 24	0 18	0 17	0 11	0 7	1 49	0 47	0 12	0 19	0 33	0 27	0 63	0 67	0 56	1 293	0 30	0 24	0 19	0 22	0 27	0 26	0 17	0 39	0 10	0 10	0 20	0 18	0 49	0 30	0 41	0 56	0 23	0 13	0 21	0 20	0 13	0 13	0 13	0 25
CP027619.1	15799471	C	T	21.4965	0 5	0 10	0 15	0 14	0 5	0 3	0 20	0 14	0 10	0 15	0 5	1 32	0 36	0 2	0 13	0 21	0 15	0 46	0 47	0 27	0 193	0 24	0 22	0 9	0 22	0 24	0 10	0 12	0 31	0 11	0 8	0 12	0 19	0 43	0 28	0 24	0 62	0 19	0 14	0 18	0 21	0 11	0 3	0 20	0 23
CP027619.1	15799486	T	C	19.3785	0 3	0 12	0 16	0 14	0 3	0 2	0 12	0 15	0 11	0 9	0 4	0 32	1 36	0 3	0 13	0 19	0 12	0 49	0 42	0 26	0 188	0 22	0 21	0 10	0 20	0 27	0 8	0 9	0 28	0 6	0 6	0 8	0 14	0 34	0 33	0 27	0 50	0 20	0 10	0 21	0 22	0 10	0 3	0 19	0 20
CP027619.1	15799510	A	G	16.4757	0 2	0 11	0 17	0 17	0 2	0 2	0 20	0 12	0 11	0 8	0 5	0 24	0 29	0 4	0 17	0 16	0 8	0 40	0 33	0 24	0 150	0 17	0 22	0 7	0 11	0 25	0 5	0 5	0 19	0 4	0 5	0 6	0 12	0 22	0 33	0 22	0 27	0 17	0 8	0 23	0 17	0 10	0 2	0 18	0 16
CP027619.1	15799781	A	G	14.5868	0 3	0 11	0 13	0 12	0 0	0 2	0 16	0 9	0 16	0 15	0 6	0 26	0 25	0 3	0 10	0 14	0 20	0 26	0 23	0 26	0 134	0 17	0 19	0 15	0 11	0 18	0 6	0 8	0 17	0 6	0 4	0 10	0 14	0 20	0 26	0 15	0 31	0 13	0 7	0 25	0 11	0 7	0 0	0 6	0 20
CP027619.1	15800219	A	G	15.5694	0 1	0 10	0 7	0 16	0 3	0 4	0 11	0 10	0 17	0 12	0 4	0 23	0 19	0 5	0 12	0 10	0 15	0 29	0 23	0 27	0 181	0 20	0 11	0 13	0 14	0 17	0 11	0 11	0 24	0 11	0 3	0 11	0 14	0 32	0 20	0 30	0 28	0 11	0 6	0 14	0 8	0 4	0 3	0 6	0 18
CP027619.1	15800226	A	T	13.0174	0 1	0 8	0 5	0 14	0 3	0 4	0 9	1 8	0 12	0 10	0 2	0 19	0 17	0 4	0 12	0 7	0 8	0 24	0 21	0 24	0 164	0 16	0 10	0 9	0 12	0 12	0 8	0 8	0 17	0 10	0 2	0 8	0 10	0 25	1 16	0 27	0 22	0 7	0 6	0 10	0 6	0 3	0 3	0 5	0 14
CP027619.1	15801041	A	T	13.3924	0 2	1 14	0 8	0 8	0 2	0 1	0 11	0 9	0 12	0 6	0 3	0 17	0 15	0 6	0 6	0 9	0 7	0 40	0 22	0 25	1 179	0 9	0 11	0 11	0 16	0 16	0 7	0 9	0 16	0 5	0 3	0 5	0 12	0 25	0 25	0 28	0 23	0 8	0 10	0 14	0 9	0 4	0 0	0 11	0 17
CP027619.1	15801050	A	T	11.9896	0 2	0 14	0 7	0 9	0 2	0 1	0 11	0 9	0 10	0 6	0 3	0 12	0 14	0 5	0 6	0 9	0 7	0 36	0 18	0 22	0 161	0 9	0 9	0 10	0 14	0 15	0 9	0 8	0 14	0 5	0 2	0 5	0 11	0 23	0 23	0 26	0 22	0 7	0 9	0 12	0 8	0 5	0 0	0 10	0 15
CP027619.1	15801080	C	T	10.8194	0 3	0 11	0 7	0 8	0 1	0 2	0 12	0 3	0 10	0 10	0 3	0 20	0 13	0 4	0 5	0 7	0 5	0 24	0 27	0 23	0 136	0 6	0 9	0 6	0 14	0 12	0 13	0 9	0 8	0 5	0 1	0 3	0 4	0 21	0 14	0 17	0 13	0 8	0 10	0 9	0 7	0 7	0 1	0 7	0 9
CP027619.1	16018936	T	C	10.8472	0 2	0 8	0 9	0 13	0 5	0 4	0 6	0 5	0 9	0 8	0 1	0 7	0 4	0 4	0 14	0 7	0 5	0 14	0 10	0 18	0 109	0 12	0 10	0 16	0 9	0 14	0 5	0 4	0 10	0 4	0 2	0 8	0 4	0 11	0 6	0 5	0 13	0 9	0 3	0 14	0 8	0 7	0 2	0 6	0 11
CP027619.1	16018942	TTTG	CTTA	11.8611	0 3	0 8	0 10	0 14	0 5	0 3	0 6	0 5	0 11	0 9	0 1	0 7	0 4	0 4	0 16	0 9	0 5	0 14	0 10	0 18	0 111	0 12	0 10	0 16	0 10	0 14	0 6	0 4	0 10	0 5	0 2	0 9	0 5	0 11	0 7	0 6	0 13	0 9	0 3	0 14	0 8	0 6	0 3	0 6	0 14
CP027619.1	16171443	G	A	15.1042	0 2	0 13	0 10	0 11	0 6	0 3	0 10	0 4	0 19	0 8	0 16	0 25	0 18	0 5	0 9	0 11	0 4	0 19	0 24	0 16	0 123	0 17	0 13	0 32	0 32	0 31	0 14	0 20	0 37	0 12	0 5	0 10	0 13	0 28	0 8	0 18	0 11	0 4	0 8	0 4	0 14	0 7	0 2	0 6	0 11
CP027619.1	16171476	T	C	16.5312	0 3	0 14	0 14	0 6	0 5	0 2	0 6	0 5	0 20	0 10	0 13	0 27	0 20	0 4	0 9	0 18	0 6	0 19	0 34	0 14	0 188	0 16	0 19	0 33	0 39	0 31	0 20	0 21	1 40	0 8	0 8	0 9	0 12	0 22	0 10	0 20	0 11	0 7	0 13	0 14	0 13	0 9	0 4	0 7	0 16
CP027619.1	16326162	C	G	12.3299	0 4	0 5	0 7	0 11	0 9	0 3	0 6	0 5	0 2	0 13	0 10	0 25	0 24	0 1	0 11	0 14	0 14	0 13	0 18	0 29	0 91	0 7	0 21	0 9	0 20	0 22	0 12	0 8	0 16	0 5	0 3	0 7	0 5	0 33	0 14	0 7	0 28	0 10	0 6	0 13	0 13	0 10	0 1	0 13	0 9
CP027619.1	16326175	T	A	14.9375	0 4	0 6	0 12	1 14	0 9	0 3	0 7	0 6	0 3	0 15	0 9	0 27	0 26	0 3	0 14	0 15	0 15	0 14	0 20	0 28	0 109	0 7	0 20	0 10	0 24	0 23	0 17	0 12	0 16	0 6	0 4	0 9	0 7	0 33	0 17	0 10	0 33	0 9	0 6	0 14	0 16	0 9	0 1	0 13	0 9
CP027619.1	16326184	T	A	15.4722	0 3	0 8	0 12	0 19	0 9	0 3	0 7	0 9	0 4	0 15	0 10	0 25	0 25	0 3	0 14	0 15	0 14	0 19	0 20	0 31	0 115	0 6	0 19	0 11	0 23	0 21	1 17	0 12	0 14	0 6	0 3	0 7	0 7	0 29	0 17	0 14	0 32	0 10	0 6	0 12	0 15	0 8	0 1	0 11	0 7
CP027619.1	16326187	G	C	15.4896	0 3	0 8	0 13	0 20	0 9	0 3	0 7	0 9	0 5	0 16	0 10	0 25	0 25	0 4	0 14	0 15	0 14	0 18	0 20	0 32	0 116	0 6	1 18	0 11	0 23	0 21	0 17	0 12	0 13	0 6	0 3	0 7	0 7	0 29	0 17	0 14	0 32	1 9	0 5	0 13	0 14	0 8	0 1	0 11	0 8
CP027619.1	16326204	C	G	13.875	0 1	0 5	0 12	0 17	0 6	0 3	0 6	0 7	0 6	0 15	0 8	0 34	0 29	0 3	0 12	0 14	0 15	0 22	0 19	0 22	0 111	0 5	0 18	0 12	0 27	0 22	0 11	0 7	0 18	0 6	0 4	0 5	0 6	0 24	0 18	0 15	0 28	0 9	0 3	0 10	0 11	0 6	0 1	0 5	0 5
CP027619.1	16358786	G	A	10.5556	0 2	0 5	0 8	0 7	0 5	0 1	0 5	0 12	0 4	0 9	0 7	0 29	0 13	0 8	0 5	0 10	0 2	0 15	0 13	0 15	1 69	0 5	0 11	0 6	0 7	0 8	0 3	0 4	0 20	0 7	0 3	0 5	0 9	0 20	0 20	0 26	0 27	0 12	0 4	0 19	0 13	0 11	0 4	0 2	0 6
CP027619.1	16358927	G	A	13.3576	0 4	0 12	0 6	0 15	0 2	0 3	0 9	0 12	0 18	0 10	0 8	0 34	0 23	0 5	0 7	0 15	0 6	0 16	0 20	0 16	0 120	0 10	0 8	0 8	0 3	0 18	0 9	0 9	0 17	0 4	0 6	0 9	0 14	0 27	0 19	0 17	0 32	0 13	0 14	0 17	0 18	0 18	0 3	0 7	0 19
CP027619.1	16457261	C	G	10.7014	0 1	0 5	0 1	0 2	0 4	0 7	0 16	0 5	0 6	0 1	0 3	0 17	0 11	0 10	0 2	0 7	0 1	0 18	0 13	0 4	0 78	0 10	0 7	0 12	0 16	0 8	0 10	0 1	0 8	0 4	0 4	0 8	0 9	0 8	0 5	0 6	0 36	0 5	0 6	0 14	0 10	0 11	0 1	0 2	0 2
CP027619.1	16457267	TC	CA	10.2292	0 1	0 5	0 2	0 2	0 3	0 7	0 13	0 5	0 6	0 1	0 3	0 15	0 11	0 11	0 2	0 7	0 1	0 16	0 13	0 5	0 78	0 10	0 5	0 8	0 13	0 7	0 7	0 1	0 9	0 4	0 4	0 7	0 9	0 8	0 3	0 5	0 30	0 5	0 4	0 13	0 11	0 11	0 1	0 2	0 1
CP027619.1	16457291	T	A	12.3819	0 1	0 8	0 2	0 2	0 2	0 3	0 20	0 6	0 5	0 2	0 4	1 24	0 11	0 15	0 3	0 5	0 6	0 15	0 16	0 9	0 131	0 13	0 6	0 13	0 12	0 7	0 5	0 5	0 18	0 5	0 3	0 5	0 9	0 8	0 6	0 6	0 31	0 8	0 11	0 11	0 15	0 9	0 4	0 6	0 7
CP027619.1	16457291	T	C	12.8611	0 1	0 8	0 2	0 2	0 2	0 3	0 20	0 6	0 5	0 2	0 4	0 24	0 11	0 15	0 3	0 5	0 6	0 15	0 16	0 9	0 131	0 13	0 6	0 13	0 12	0 7	0 5	0 5	0 18	0 5	0 3	0 5	0 9	0 8	0 6	0 6	0 31	0 8	0 11	0 11	0 15	0 9	0 4	0 6	0 7
CP027619.1	16457297	C	T	14.559	0 1	0 7	0 2	0 3	0 2	0 3	0 21	0 5	0 5	0 3	0 4	0 26	0 15	0 16	0 5	0 5	0 8	0 13	0 16	0 9	0 132	0 13	0 8	0 13	0 13	0 12	0 5	0 5	0 19	0 6	0 4	0 4	0 9	1 10	0 7	0 5	0 32	0 10	0 13	0 12	0 16	0 9	0 5	0 6	0 11
CP027619.1	16457300	T	A	14.2361	0 1	0 8	0 2	0 3	0 2	0 3	0 19	0 4	0 5	0 3	0 3	0 25	0 13	0 13	0 5	0 4	0 8	0 14	0 16	0 9	0 145	0 13	1 7	0 13	0 12	0 12	0 2	0 5	0 19	0 6	0 4	0 4	0 9	0 11	0 7	0 4	0 31	0 11	1 12	0 10	0 16	0 8	0 5	0 6	0 11
CP027619.1	16457309	T	A	16.9375	0 1	0 9	0 2	0 4	0 2	0 3	0 24	0 4	0 8	0 5	0 5	0 32	0 14	0 15	0 6	0 6	0 8	0 17	0 20	0 10	0 162	0 14	0 8	0 16	0 14	0 14	0 3	0 5	0 20	0 12	0 5	0 5	0 6	0 13	0 11	0 8	0 39	0 16	1 14	0 11	0 17	0 12	0 4	0 6	0 13
CP027619.1	16457309	T	C	17.4132	0 1	0 9	0 2	0 4	0 2	0 3	0 24	0 4	0 8	0 5	0 5	0 32	0 14	0 15	0 6	0 6	0 8	0 17	0 20	0 10	0 162	0 14	0 8	0 16	0 14	0 14	0 3	0 5	0 20	0 12	0 5	0 5	0 6	0 13	0 11	0 8	0 39	0 16	0 14	0 11	0 17	0 12	0 4	0 6	0 13
CP027619.1	16457327	T	C	20.5208	0 1	0 13	0 4	0 7	0 1	0 3	0 30	0 9	0 10	0 8	0 6	0 37	0 17	0 16	0 8	0 8	0 14	0 22	0 21	0 11	0 136	0 18	0 8	0 23	0 12	0 19	0 6	0 7	1 21	0 12	0 5	0 6	0 5	0 23	0 13	0 10	0 40	0 18	0 18	0 15	0 14	0 19	0 6	0 6	0 20
CP027619.1	16457464	C	T	57.0035	3 0	29 0	20 0	15 0	5 0	3 0	77 0	18 0	20 0	16 0	9 0	91 0	75 0	20 0	15 0	32 0	23 0	96 1	96 0	63 0	357 0	45 0	43 0	45 0	81 0	78 0	55 0	36 0	64 0	18 0	13 0	23 0	30 0	63 0	34 0	33 0	95 0	56 0	36 1	65 0	34 0	29 0	10 0	18 0	53 0
CP027619.1	16593099	A	G	11.625	0 3	0 7	0 4	0 7	0 4	0 5	0 12	0 9	0 12	0 10	0 5	0 8	0 3	0 3	0 6	0 12	0 15	0 27	0 28	0 21	0 147	0 14	0 14	0 13	0 13	0 10	0 10	0 1	0 11	0 5	0 2	0 3	0 6	0 15	0 6	0 13	0 16	0 5	0 6	0 23	0 10	0 4	0 6	0 8	0 18
CP027619.1	16593204	C	A	19.9896	2 6	0 10	0 9	0 17	1 3	0 6	0 20	0 23	0 26	0 11	0 8	0 11	0 12	0 5	0 12	0 12	0 21	0 54	0 46	0 46	0 236	0 14	1 15	0 20	0 14	0 18	0 21	0 9	0 14	0 4	0 6	0 6	0 12	0 22	0 12	0 16	1 36	0 22	0 9	0 21	0 14	0 6	0 7	0 19	0 38
CP027619.1	16898536	T	G	13.0312	0 7	0 18	0 6	0 10	0 3	0 2	0 18	0 1	0 9	0 6	0 4	0 8	0 4	0 5	0 13	0 14	0 14	0 10	0 7	0 15	1 89	0 10	0 12	0 20	0 11	0 31	0 9	0 3	0 9	0 5	0 1	0 9	0 13	0 11	0 6	0 13	0 27	0 8	0 4	0 15	0 12	0 2	0 3	0 21	0 26
CP027619.1	17078687	A	T	19.3646	2 8	9 23	3 7	3 16	1 13	0 4	1 8	3 9	6 14	3 13	1 13	2 11	0 7	2 5	3 19	2 17	4 12	11 20	2 14	7 21	41 124	2 13	6 13	10 26	5 12	8 9	3 14	4 8	1 19	2 3	0 2	0 14	4 9	4 14	4 9	4 10	0 17	2 6	2 10	4 11	0 8	3 9	3 2	3 15	7 22
CP027619.1	17078694	A	T	24.6076	0 14	0 39	0 16	0 30	0 18	0 6	0 15	0 13	0 23	0 24	0 16	1 17	0 7	0 10	0 28	0 24	0 18	0 33	0 24	0 32	2 224	1 20	0 22	0 46	0 24	0 18	0 22	0 16	0 22	0 5	0 5	0 17	0 14	0 21	0 14	0 18	0 32	0 9	0 13	0 22	0 10	0 15	0 6	0 25	0 36
CP027619.1	17078723	A	C	33.0174	0 11	0 49	0 19	0 35	0 19	0 5	0 24	0 15	0 37	0 42	0 17	0 19	0 9	0 10	0 24	0 30	0 25	0 32	0 32	0 43	1 303	0 28	0 31	0 61	0 40	0 36	0 34	0 18	0 28	0 12	0 6	0 21	0 25	0 34	0 19	0 24	0 46	0 19	0 15	0 25	0 15	0 17	0 9	0 39	0 56
CP027619.1	17078723	A	T	32.5069	0 11	0 49	0 19	0 35	0 19	0 5	0 24	0 15	0 37	0 42	0 17	0 19	0 9	0 10	0 24	0 30	0 25	0 32	0 32	0 43	1 303	0 28	0 31	0 61	0 40	0 36	0 34	0 18	0 28	0 12	0 6	0 21	0 25	0 34	0 19	0 24	0 46	0 19	0 15	0 25	0 15	0 17	1 9	0 39	0 56
CP027619.1	17078738	C	T	34.1493	0 10	0 53	0 22	0 35	0 19	0 6	0 26	0 16	0 42	1 40	0 16	0 21	0 9	0 11	0 27	0 27	0 28	0 28	0 31	0 40	0 324	0 31	0 31	0 61	0 42	0 32	0 32	0 17	0 30	0 17	0 8	0 22	0 28	0 32	0 23	0 26	0 41	0 23	0 12	0 30	0 17	0 18	0 9	0 43	0 57
CP027619.1	17078744	TATC	CATT	33.8264	0 10	0 52	0 24	0 39	0 24	0 6	0 27	0 18	0 37	0 44	0 19	0 19	0 10	0 9	0 25	0 26	0 27	0 23	0 37	0 38	0 297	0 28	0 26	0 56	0 45	0 33	0 28	0 17	0 27	0 18	0 8	0 21	0 30	0 33	0 21	0 26	0 41	0 22	0 11	0 33	0 19	0 16	0 9	0 42	0 56
CP027619.1	17079855	G	T	26.9236	0 5	0 39	0 16	0 26	0 25	0 3	1 22	0 17	0 34	0 30	0 19	0 13	0 5	0 12	0 19	0 11	0 17	0 27	0 28	0 23	0 185	0 26	0 17	0 52	0 37	0 30	1 11	0 16	0 23	0 19	0 4	0 20	0 25	0 27	0 17	1 20	0 30	0 19	0 19	0 26	0 19	0 13	0 7	1 27	1 45
CP027619.1	17079867	T	C	23.7917	1 4	1 35	1 13	0 24	1 19	1 2	3 18	0 18	4 25	0 26	0 16	0 13	1 5	1 11	2 20	0 12	1 16	1 25	1 26	1 24	21 121	1 20	0 14	0 48	1 35	0 25	1 9	0 16	0 19	2 19	0 4	0 15	0 18	0 24	3 12	1 17	0 26	1 14	0 17	0 21	2 14	2 11	0 5	2 20	3 37
CP027619.1	17079867	TGAGT	GGAGC	23.1562	0 4	0 35	0 13	0 24	0 19	0 2	0 18	0 18	0 25	0 26	0 16	0 13	0 5	0 11	0 20	0 12	0 16	0 25	0 26	0 24	0 121	0 20	0 14	0 48	0 35	0 25	0 9	0 16	0 19	0 19	0 4	0 15	0 18	0 24	0 12	0 17	0 26	0 14	0 17	0 21	0 14	0 11	0 5	0 20	0 37
CP027619.1	17079876	GGGACTT	AGGACTC	20.941	0 6	0 35	0 12	0 20	0 18	0 5	0 18	0 17	0 28	0 24	0 15	0 10	0 5	0 10	0 18	0 11	0 15	0 21	0 26	0 28	0 122	0 15	0 11	0 44	0 34	0 19	0 8	0 13	0 19	0 24	0 4	0 14	0 16	0 24	0 8	0 15	0 23	0 9	0 15	0 15	0 14	0 14	0 5	0 19	0 30
CP027619.1	17079876	GGGACTT	AGGGCTC	21.125	0 6	0 35	0 12	0 20	0 18	0 5	0 18	0 17	0 28	0 24	0 15	0 10	0 5	0 10	0 18	0 11	0 15	0 21	0 26	0 28	0 122	0 15	0 11	0 44	0 34	0 19	0 8	0 13	0 19	0 24	0 4	0 14	0 16	0 24	0 8	0 15	0 23	0 9	0 15	0 15	0 14	0 14	0 5	0 19	0 30
CP027619.1	17080050	TGCTA	GGCTG	32.1215	0 10	0 46	0 17	0 34	0 9	0 12	0 18	0 10	0 23	0 22	0 15	0 20	0 11	0 14	0 23	0 38	0 31	0 26	0 40	0 43	0 197	0 47	0 47	0 69	0 29	0 39	0 28	0 11	0 44	0 21	0 9	0 18	0 43	0 43	0 28	0 34	0 29	0 26	0 17	0 42	0 19	0 16	0 6	0 35	0 54
CP027619.1	17080054	A	G	30.1806	0 10	0 46	0 17	0 34	0 9	0 12	0 18	0 10	0 23	0 22	0 15	0 20	0 11	0 14	0 23	0 38	0 31	0 26	0 40	0 43	0 197	0 47	0 47	0 69	0 29	0 39	0 28	0 11	0 44	0 21	0 9	0 18	0 43	0 43	0 28	0 34	0 29	0 26	0 17	0 42	0 19	0 16	0 6	0 35	0 54
CP027619.1	17080141	A	C	24.4514	0 10	0 35	0 18	0 35	0 11	0 10	0 19	0 12	0 23	0 24	0 14	0 24	0 9	0 10	0 29	0 24	0 27	0 22	0 25	0 31	0 211	0 27	0 29	0 40	0 40	0 19	0 25	0 18	0 34	0 18	0 6	0 11	0 26	0 22	0 17	0 19	0 30	0 11	0 12	0 33	0 17	0 10	0 10	0 16	0 35
CP027619.1	17119065	A	T	13.684	0 4	0 17	0 10	0 17	0 7	0 5	0 17	0 6	0 14	0 17	0 7	0 14	0 2	0 5	0 12	0 15	0 12	0 10	0 10	0 11	1 116	0 13	0 10	0 20	0 15	0 5	0 10	0 7	0 7	0 4	0 6	0 10	0 13	0 17	0 13	0 15	0 12	0 10	0 7	0 16	0 7	0 5	0 6	0 13	0 13
CP027619.1	17200303	A	T	10.0521	0 0	0 7	0 7	0 8	0 1	0 1	4 5	0 8	0 6	0 4	0 1	0 14	0 3	0 1	0 4	2 8	7 5	6 14	3 9	0 14	0 62	0 11	0 8	0 9	0 12	0 11	0 4	0 3	0 9	0 4	0 1	0 1	0 10	1 11	5 4	3 4	0 11	0 9	0 3	0 21	0 3	0 8	0 2	0 6	0 14
CP027619.1	17200329	A	G	13.2778	0 0	0 14	0 8	0 19	0 4	0 5	4 7	0 8	0 8	0 6	0 3	0 18	0 6	0 4	0 7	1 10	4 6	5 19	3 10	0 20	0 91	0 13	0 10	0 18	0 19	0 7	0 9	0 3	0 13	0 5	0 1	0 3	0 16	1 13	2 14	3 8	0 23	0 10	0 4	0 26	0 7	0 9	0 5	0 6	0 17
CP027619.1	17200365	G	A	12.7361	0 0	0 17	0 9	0 15	0 3	0 4	1 3	0 4	0 7	0 13	0 5	0 9	0 7	0 6	0 9	1 10	3 5	5 16	5 12	0 25	0 74	0 9	0 8	0 23	0 26	0 13	0 10	0 4	0 13	0 4	0 2	0 5	0 11	2 9	2 19	3 16	0 29	0 9	0 11	0 22	0 10	0 6	0 8	0 16	0 18
CP027619.1	17200375	TT	GA	12.2222	0 0	4 13	1 8	1 13	0 2	1 1	1 3	0 3	0 7	2 10	0 6	1 8	1 6	1 6	0 7	3 7	3 5	5 16	5 12	4 19	15 58	0 8	4 5	2 22	3 22	2 12	5 7	0 4	2 9	2 3	2 0	1 3	1 9	2 6	2 18	3 16	1 26	2 7	1 11	3 16	3 7	1 5	3 4	1 16	3 12
CP027619.1	17200376	T	A	10.0069	0 0	0 13	0 8	0 13	0 2	0 1	0 3	0 3	1 7	0 10	0 6	0 8	0 6	0 6	0 7	0 7	0 5	0 16	0 12	1 19	0 58	0 8	0 5	0 22	0 22	0 12	0 7	0 4	0 9	0 3	0 0	0 3	0 9	0 6	0 18	0 16	0 26	0 7	0 11	0 16	0 7	0 5	0 4	0 16	1 12
CP027619.1	17200386	A	G	12.4896	0 0	5 13	1 7	2 12	0 1	1 1	1 7	0 3	0 7	3 11	0 6	2 6	1 4	1 6	1 7	3 7	3 7	7 17	5 13	4 21	12 65	0 9	6 5	2 19	3 24	2 12	5 6	0 3	2 9	2 3	2 0	1 4	2 9	3 7	3 17	3 14	2 25	2 6	1 10	3 19	4 7	1 6	2 3	1 17	3 15
CP027619.1	17200414	T	C	14.0868	2 1	8 11	5 7	1 7	2 1	1 1	2 7	0 2	0 5	3 9	0 6	2 7	3 5	0 4	1 3	4 9	5 7	13 14	5 12	5 15	23 80	3 10	9 7	1 16	5 21	2 19	3 8	0 6	3 11	2 3	2 0	0 8	1 8	8 7	5 8	4 13	5 15	3 6	3 11	4 17	3 9	1 4	1 2	1 17	3 22
CP027619.1	17200424	T	A	15.2951	0 3	0 20	0 11	0 13	0 4	0 1	0 10	0 1	0 4	0 14	0 7	0 15	0 12	0 3	0 7	0 12	0 13	0 26	0 16	0 19	0 120	0 15	0 18	0 18	0 29	0 19	0 11	0 6	0 12	0 4	0 2	0 9	0 6	0 24	0 13	0 15	0 21	0 13	0 20	0 21	0 16	0 6	0 4	0 15	1 21
CP027619.1	17200481	CAAG	TAAC	10.3924	0 1	2 12	0 2	3 10	1 0	0 3	2 3	0 3	2 8	2 7	0 10	3 10	0 8	0 0	1 5	1 7	1 6	3 10	5 5	2 16	11 51	3 2	1 9	1 11	0 12	4 5	0 9	1 2	0 8	1 2	0 2	1 6	0 6	5 12	0 8	0 2	5 10	3 5	2 8	0 21	1 9	0 4	0 3	0 9	0 18
CP027619.1	17200488	G	T	10.9306	0 1	0 15	0 2	0 16	0 1	0 3	0 6	0 4	0 12	0 8	0 12	0 11	0 7	0 1	0 7	0 6	0 11	0 13	0 11	0 14	1 86	0 7	0 10	0 12	0 12	0 10	0 9	0 1	0 9	0 4	0 3	0 5	0 7	0 18	0 9	0 1	0 13	0 11	0 10	0 22	0 8	0 5	0 4	0 10	0 17
CP027619.1	17213308	C	T	14.816	0 3	0 3	0 4	0 5	0 0	0 0	0 13	0 2	0 6	0 11	0 6	0 11	0 14	0 2	0 4	0 9	0 8	0 6	0 12	0 11	0 59	0 6	0 6	0 22	0 8	0 3	0 5	0 12	0 27	0 6	0 3	0 6	0 23	0 6	0 5	0 4	0 2	0 2	0 0	0 3	0 0	0 3	0 0	0 7	0 12
CP027619.1	17213359	A	C	16.2639	0 3	0 8	0 2	0 2	0 4	0 0	0 7	0 4	0 3	0 11	0 5	0 14	0 15	0 3	0 7	0 10	0 16	0 10	0 8	0 8	0 74	0 10	0 9	1 19	0 16	0 8	0 10	0 10	0 26	0 5	0 3	0 5	0 17	0 7	0 7	0 3	0 4	0 1	0 0	0 1	0 1	0 0	0 1	0 5	0 10
CP027619.1	17213369	C	T	17.4479	0 3	0 8	0 3	0 1	0 4	0 0	0 10	0 5	0 2	0 9	0 6	0 14	0 14	0 3	0 8	0 12	0 18	1 10	0 11	0 10	0 80	0 12	0 10	0 19	0 14	0 9	2 11	0 8	0 31	0 7	0 3	0 5	0 20	0 6	0 6	0 3	0 4	0 1	0 0	0 1	0 1	0 2	0 1	0 5	0 13
CP027619.1	17213378	G	A	17.4688	0 1	0 8	0 3	0 1	0 4	0 0	0 11	0 6	0 4	0 8	0 2	0 10	0 11	0 3	0 9	0 14	0 20	0 12	0 11	0 8	0 77	0 10	0 10	0 17	0 14	0 12	0 13	0 8	0 28	0 7	0 3	0 6	0 19	0 4	0 4	0 2	0 4	0 1	0 0	0 1	0 1	0 2	0 1	0 5	0 13
CP027619.1	17213390	C	T	17.7778	0 4	0 10	0 1	0 4	0 6	0 0	0 16	0 6	0 3	0 4	0 3	0 13	0 8	0 2	0 10	0 18	0 16	0 8	0 16	0 14	0 86	0 8	0 6	0 21	0 14	0 11	0 17	0 8	0 30	0 2	0 2	0 3	0 21	0 5	0 7	0 0	0 4	0 1	0 0	0 0	0 1	0 3	0 0	0 3	0 19
CP027619.1	17213444	A	G	13.7153	0 7	0 5	0 0	0 4	0 2	0 0	0 15	0 3	0 3	0 1	0 4	0 12	0 2	0 1	0 13	0 18	0 8	0 5	0 16	0 10	0 46	0 4	0 0	0 18	0 12	0 6	0 13	0 14	0 30	0 1	0 3	0 4	0 13	0 4	0 3	0 0	0 5	0 2	0 0	0 0	0 0	0 1	0 1	0 2	0 17
CP027619.1	17284599	T	C	17.0382	0 2	0 9	0 14	0 23	0 5	0 2	0 21	0 7	0 19	0 7	0 4	0 14	0 11	0 4	0 12	0 12	0 6	0 13	0 14	0 28	0 168	0 20	0 19	0 19	1 27	0 20	0 10	0 9	0 20	0 6	0 4	0 9	0 9	0 24	0 9	0 22	0 23	0 13	0 10	0 23	0 13	0 4	0 1	0 24	0 21
CP027619.1	17284610	A	G	17.7188	0 2	0 13	0 19	0 22	0 5	0 2	0 25	0 7	0 19	0 8	0 4	0 15	0 12	0 4	0 16	0 12	0 6	0 14	0 14	0 31	0 164	0 19	0 24	0 21	1 29	0 22	0 14	0 12	0 19	0 6	0 3	0 11	0 13	0 26	0 10	0 21	0 21	0 14	0 12	0 23	0 12	0 4	0 1	0 20	0 23
CP027619.1	17284619	GTG	CTT	18.8646	0 2	0 13	0 20	0 24	0 4	0 1	0 22	0 9	0 17	0 11	0 3	0 13	0 13	0 4	0 15	0 11	0 7	0 18	0 21	0 29	0 164	0 21	0 22	0 25	1 28	0 22	0 15	0 12	0 19	0 5	0 3	0 8	0 15	0 27	0 13	0 23	0 22	0 17	0 11	0 22	0 9	0 6	0 3	0 17	0 31
CP027619.1	17284627	C	T	20.1701	0 2	0 16	0 21	0 24	0 4	0 0	0 25	0 10	0 18	0 10	0 5	0 12	0 13	0 4	0 14	0 12	0 7	0 18	0 25	0 30	0 183	0 25	0 25	0 27	1 33	0 26	0 18	0 9	0 23	0 6	0 3	0 10	0 15	0 26	0 13	0 25	0 22	0 17	0 12	0 26	0 10	0 9	0 4	0 16	0 28
CP027619.1	17284633	A	C	21.0729	0 2	0 17	0 23	0 24	0 4	0 0	0 24	0 10	0 18	0 10	0 6	0 12	0 14	0 5	0 14	0 13	0 6	0 21	0 27	0 33	1 183	0 26	0 28	0 28	1 33	0 29	2 16	0 10	0 25	0 6	0 3	0 10	0 15	0 29	0 14	0 30	0 22	0 17	0 13	0 27	0 13	0 9	0 4	0 17	0 27
CP027619.1	17284666	A	G	19.6181	0 2	0 18	0 22	0 19	0 2	0 1	0 21	0 5	0 19	0 12	0 9	0 7	0 10	0 6	0 21	0 7	0 6	0 24	0 28	0 24	0 165	0 20	0 22	0 28	0 31	0 27	0 17	0 9	0 22	0 10	0 3	0 10	0 12	0 27	0 15	0 19	0 29	0 22	0 11	0 23	0 18	0 13	0 5	0 16	0 29
CP027619.1	17284819	G	T	23.1736	0 3	0 18	0 28	0 21	0 3	0 1	0 25	0 5	0 20	0 10	0 7	0 20	0 10	0 6	0 22	0 6	0 7	0 33	0 36	0 26	0 200	0 26	0 21	0 31	0 30	0 36	0 23	0 13	0 20	0 12	0 5	0 15	0 16	0 28	0 17	0 23	0 45	0 23	0 7	0 28	1 13	0 16	0 7	0 19	0 33
CP027619.1	17284825	G	A	24.066	0 3	0 16	0 27	0 22	0 4	0 1	0 26	0 6	0 20	0 8	0 7	0 22	0 9	0 6	0 22	0 7	0 7	0 33	0 37	0 26	0 215	0 26	0 18	0 33	0 31	0 34	0 20	0 11	0 22	0 9	0 6	0 13	0 13	0 27	0 17	0 23	0 50	0 22	0 7	0 26	0 19	0 18	0 7	0 22	0 33
CP027619.1	17284831	C	A	24.0451	0 3	0 17	0 27	0 21	0 5	0 2	0 27	0 6	0 19	0 6	0 7	0 23	0 8	0 6	0 23	0 7	0 9	0 30	0 34	0 25	2 235	0 31	0 18	0 31	0 32	0 32	0 21	0 11	0 23	0 10	0 6	0 13	0 12	1 26	0 15	0 24	0 55	0 19	0 9	0 29	0 21	0 18	0 7	0 22	0 33
CP027619.1	17284850	C	G	30.3403	0 4	0 24	0 27	0 24	0 6	0 2	0 35	0 5	0 23	0 7	0 6	0 28	0 12	0 5	0 29	0 9	0 14	0 42	0 44	0 26	0 333	0 40	0 25	0 37	0 34	0 34	0 20	0 16	0 32	0 16	0 9	0 12	0 16	0 33	0 18	0 24	0 65	0 30	0 10	0 37	0 19	0 18	0 8	0 30	0 42
CP027619.1	17284862	G	T	33.8299	0 3	0 24	0 25	1 27	0 7	0 4	0 31	0 6	0 24	0 7	0 3	0 37	0 14	0 6	0 31	0 13	0 16	0 42	0 55	0 30	1 371	0 44	1 28	0 39	1 34	0 39	0 26	0 16	0 39	0 14	0 10	0 16	0 23	0 36	0 25	0 23	0 68	0 38	0 12	0 50	0 23	0 19	0 8	1 35	0 47
CP027619.1	17284874	C	T	43.2222	0 5	0 34	0 25	0 36	0 10	0 4	0 32	0 11	0 30	0 9	0 7	0 44	0 21	0 4	0 40	0 18	0 21	0 61	0 67	0 51	0 446	0 50	0 39	0 52	0 39	0 50	0 44	0 21	0 53	0 18	0 8	0 23	0 37	0 52	0 29	0 30	0 85	0 49	0 20	0 66	0 28	0 25	0 8	0 39	0 54
CP027619.1	17284882	C	T	48.4583	0 5	0 45	0 26	0 34	0 11	0 6	0 37	0 14	0 29	0 9	0 8	0 47	0 25	0 4	0 46	0 18	0 27	1 65	0 78	0 59	0 508	0 47	0 51	0 60	0 47	0 52	0 43	0 20	0 62	0 21	0 11	0 25	0 42	0 57	0 37	0 38	0 86	0 56	0 21	0 69	0 29	0 27	0 10	0 48	0 52
CP027619.1	17284900	C	T	51.7917	0 3	0 51	0 20	0 38	0 10	0 6	0 35	0 14	0 32	0 11	0 6	0 41	0 29	0 9	0 42	0 23	0 29	0 73	0 77	0 56	0 500	0 45	0 53	0 61	0 49	0 52	0 48	0 22	0 75	0 20	0 10	0 25	0 41	0 53	0 39	0 45	0 88	0 65	0 26	0 67	0 28	0 26	0 14	0 54	0 53
CP027619.1	17284949	A	C	78.7708	0 11	0 62	0 45	0 64	0 16	0 18	0 73	0 22	0 56	0 23	0 15	0 50	0 45	0 20	0 65	0 51	0 49	0 122	0 125	0 85	0 605	0 55	0 65	1 94	0 88	0 98	0 55	0 41	0 75	0 28	0 16	0 38	0 59	0 77	0 68	1 89	0 130	0 71	0 38	0 83	0 47	0 32	0 17	0 86	0 93
CP027619.1	17284954	A	C	79.4479	0 10	0 58	0 43	0 64	0 17	0 16	0 67	0 23	0 60	0 28	0 16	0 63	0 42	0 19	0 69	0 59	0 47	0 125	0 117	0 89	0 609	0 58	0 61	0 93	0 88	0 104	0 54	0 44	0 69	0 28	0 16	0 37	0 53	0 83	0 67	0 90	0 136	0 68	0 40	0 77	0 44	0 35	0 17	0 78	0 96
CP027619.1	17284972	TTTT	ATTC	79.6215	0 12	0 56	0 45	0 63	0 19	0 14	0 67	0 27	0 62	0 32	0 24	0 70	0 49	0 14	0 79	0 61	0 50	0 123	0 127	0 92	0 618	0 64	0 66	0 105	0 99	0 110	0 56	0 43	0 65	0 27	0 15	0 40	0 62	0 95	0 84	0 88	0 147	0 70	0 43	0 84	0 50	0 35	0 15	0 89	0 112
CP027619.1	17284972	TTTT	CTTC	78.3507	0 12	0 56	0 45	0 63	0 19	0 14	0 67	0 27	0 62	0 32	0 24	0 70	0 49	0 14	0 79	0 61	0 50	0 123	0 127	0 92	0 618	0 64	0 66	0 105	0 99	0 110	0 56	0 43	0 65	0 27	0 15	0 40	0 62	0 95	0 84	0 88	0 147	0 70	0 43	0 84	0 50	0 35	0 15	0 89	0 112
CP027619.1	17284980	T	A	82.5764	0 11	0 59	0 44	0 61	0 22	0 14	0 71	0 33	0 66	0 31	0 26	0 76	0 53	0 12	0 82	0 60	0 62	0 121	0 125	0 93	0 633	1 73	0 66	0 107	2 105	0 107	0 65	0 47	0 69	0 29	0 15	0 40	0 65	0 95	0 82	0 87	0 156	0 71	0 49	0 89	0 55	0 35	0 19	0 95	0 119
CP027619.1	17284993	C	T	103.229	0 17	0 69	0 54	0 78	0 24	0 11	0 80	0 42	0 75	0 37	0 40	0 87	0 65	0 14	0 99	0 67	0 77	0 159	0 149	0 111	0 815	0 88	0 75	0 132	0 152	0 154	0 94	0 54	0 86	0 44	0 16	0 56	0 81	0 131	0 86	0 100	0 211	0 90	0 58	0 111	0 71	0 37	0 28	0 124	0 150
CP027619.1	17285863	A	G	11.5486	0 4	0 12	0 6	0 9	0 3	0 0	0 14	0 7	0 13	0 11	0 2	0 9	0 6	0 1	0 13	0 15	0 13	0 16	0 21	0 27	0 103	0 8	0 6	0 20	0 14	0 15	0 13	0 11	0 8	0 4	0 5	0 9	0 15	0 20	0 11	0 9	0 18	0 14	0 3	0 12	0 8	0 8	0 6	0 15	0 17
CP027619.1	17329026	T	C	18.9722	0 4	0 12	0 13	0 24	0 2	0 5	0 14	0 7	0 10	0 11	0 9	0 6	0 10	0 3	0 14	0 8	0 7	0 16	0 25	0 47	0 277	0 19	0 23	0 31	0 32	0 22	0 8	0 9	0 17	0 5	0 4	0 6	0 17	0 30	0 26	0 25	0 27	0 11	0 8	0 37	0 9	0 10	0 4	0 19	0 14
CP027619.1	17329031	T	C	19.9236	0 5	0 13	0 13	0 26	0 3	0 5	0 14	0 7	0 12	0 11	0 9	0 8	0 10	0 3	0 14	0 8	0 7	0 18	0 25	0 51	0 288	0 21	0 25	0 32	0 35	0 23	0 8	0 9	0 20	0 5	0 4	0 6	0 17	0 31	0 27	0 25	0 28	0 11	0 8	0 38	0 9	0 10	0 4	0 20	0 14
CP027619.1	17329043	CGGC	TGGA	20.9931	0 5	0 16	0 13	0 26	0 3	0 6	0 15	0 8	0 12	0 11	0 9	0 8	0 12	0 3	0 14	0 8	0 8	0 19	0 24	0 55	0 284	0 23	0 26	0 30	0 39	0 24	0 9	0 8	0 19	0 6	0 5	0 8	0 18	0 33	0 27	0 23	0 29	0 12	0 10	0 38	0 10	0 10	0 5	0 20	0 16
CP027619.1	17444845	C	A	22.2188	0 5	0 8	0 7	0 4	0 0	0 2	0 21	0 2	0 4	0 9	0 7	0 36	0 44	0 13	0 8	0 12	0 4	0 31	0 38	0 7	0 67	0 13	0 9	0 41	0 35	0 24	0 28	0 8	0 19	0 5	0 4	0 11	0 8	0 9	0 7	0 4	0 69	0 39	0 24	0 27	0 28	0 34	0 10	0 8	0 19
CP027619.1	17444850	C	T	20.7674	0 4	0 8	0 5	0 4	0 0	0 2	0 19	0 2	0 4	0 9	0 7	0 32	0 42	0 11	0 10	0 8	0 4	0 29	0 37	0 7	0 52	0 15	0 10	0 43	0 32	0 24	0 26	0 6	0 17	0 4	0 6	0 9	0 7	0 12	0 7	0 4	0 68	0 39	0 22	0 23	0 26	0 33	0 9	0 7	0 15
CP027619.1	17444850	CCTTC	TCTTA	21	0 4	0 8	0 5	0 4	0 0	0 2	0 19	0 2	0 4	0 9	0 7	0 32	0 42	0 11	0 10	0 8	0 4	0 29	0 37	0 7	0 52	0 15	0 10	0 43	0 32	0 24	0 26	0 6	0 17	0 4	0 6	0 9	0 7	0 12	0 7	0 4	0 68	0 39	0 22	0 23	0 26	0 33	0 9	0 7	0 15
CP027619.1	17444863	C	T	22.2917	0 6	0 10	0 7	0 3	0 1	0 4	0 17	0 2	0 3	0 9	0 6	0 28	0 43	0 14	0 10	0 6	0 7	0 34	0 38	0 7	0 52	0 17	0 11	0 46	0 39	0 25	0 30	0 7	0 19	0 5	0 5	0 8	0 7	0 15	0 11	0 3	0 73	0 42	0 22	0 23	0 29	0 30	0 8	0 9	0 16
CP027619.1	17444871	C	T	23.0104	0 6	0 8	0 7	0 4	0 3	0 4	0 19	0 3	0 3	0 10	0 5	0 32	0 42	0 11	0 9	0 5	0 7	0 35	0 40	0 8	0 58	0 21	0 14	0 44	0 38	0 23	0 30	0 7	0 19	0 5	0 5	0 7	0 6	0 18	0 13	0 4	1 75	0 40	0 22	0 23	0 30	0 28	0 9	0 8	0 17
CP027619.1	17444885	C	T	23.9375	0 6	0 11	0 6	0 5	0 3	0 4	0 32	0 4	0 5	0 8	0 5	0 42	0 47	0 14	0 9	0 6	0 8	0 35	0 39	0 7	0 51	0 18	0 12	0 48	0 39	0 25	0 25	0 8	0 16	0 4	0 6	0 10	0 8	0 24	0 13	0 2	0 80	0 42	0 18	0 24	0 32	0 31	0 10	0 8	0 19
CP027619.1	17444885	CTC	TTT	22.7882	0 6	0 11	0 6	0 5	0 3	0 4	0 32	0 4	0 5	0 8	0 5	0 42	0 47	0 14	0 9	0 6	0 8	0 35	0 39	0 7	0 51	0 18	0 12	0 48	0 39	0 25	0 25	0 8	0 16	0 4	0 6	0 10	0 8	0 24	0 13	0 2	0 80	0 42	0 18	0 24	0 32	0 31	0 10	0 8	0 19
CP027619.1	17444897	C	T	25.7639	0 4	0 13	0 5	0 2	0 3	0 5	0 33	0 4	0 2	0 8	0 5	0 48	0 46	0 10	0 8	0 9	0 6	0 34	0 43	0 8	0 65	0 21	0 18	0 50	0 53	0 28	0 20	0 13	0 21	0 8	0 8	0 9	0 6	0 22	0 14	0 6	0 98	0 42	0 20	0 29	0 33	1 32	0 10	0 4	0 23
CP027619.1	17444920	AACA	GATT	20.9132	0 2	0 11	0 5	0 2	0 3	0 4	0 28	0 2	0 2	0 6	0 4	0 43	0 39	0 10	0 4	0 13	0 7	0 28	0 30	0 6	0 50	0 14	0 16	0 37	0 39	0 25	0 19	0 13	0 21	0 7	0 7	0 9	0 8	0 17	0 10	0 9	0 87	0 42	0 19	0 25	0 33	0 25	0 6	0 3	0 17
CP027619.1	17444922	CATCC	TTTCT	20.0764	0 2	0 11	0 5	0 2	0 3	0 4	0 28	0 2	0 2	0 6	0 4	0 43	0 39	0 10	0 4	0 13	0 7	0 28	0 30	0 6	0 50	0 14	0 16	0 37	0 39	0 25	0 19	0 13	0 21	0 7	0 7	0 9	0 8	0 17	0 10	0 9	0 87	0 42	0 19	0 25	0 33	0 25	0 6	0 3	0 17
CP027619.1	17444932	CTCA	TTCT	19.7812	0 2	0 10	0 5	0 3	0 1	0 2	0 28	0 2	0 3	0 6	0 4	0 43	0 40	0 8	0 4	0 13	0 6	0 27	0 36	0 7	0 63	0 14	0 15	0 33	0 35	0 25	0 18	0 15	0 19	0 7	0 6	0 9	0 9	0 13	0 8	0 9	0 85	0 42	0 20	0 23	0 34	0 25	0 6	0 2	0 15
CP027619.1	17444935	A	T	19.8646	0 2	0 10	0 5	0 3	0 1	0 2	0 28	0 2	0 3	0 6	0 4	0 43	0 40	0 8	1 4	0 13	0 6	0 27	0 36	0 7	0 63	0 14	0 15	0 33	1 35	0 25	0 18	0 15	0 19	0 7	1 6	0 9	0 9	0 13	0 8	0 9	1 85	0 42	0 20	0 23	0 34	0 25	0 6	0 2	0 15
CP027619.1	17444940	G	T	19.0451	0 2	0 10	0 4	0 4	0 1	0 2	0 26	0 2	0 3	0 6	0 4	0 42	0 41	0 6	0 6	0 13	0 6	0 24	0 32	0 7	0 57	0 14	1 16	0 33	0 32	0 22	0 16	0 12	0 17	0 7	0 7	0 9	0 10	0 11	0 8	0 9	0 83	0 40	0 18	0 19	0 33	0 24	0 5	0 2	0 12
CP027619.1	17444960	A	G	14.1493	0 2	0 10	0 4	0 2	0 1	0 1	0 19	0 0	0 2	1 2	0 2	0 22	0 32	0 3	0 5	0 11	0 4	0 25	0 32	0 7	0 52	0 9	0 16	0 25	0 24	0 17	0 17	0 8	0 14	0 6	0 3	0 8	0 6	0 4	0 6	0 7	0 56	0 30	0 18	0 15	0 27	0 14	0 1	0 3	0 11
CP027619.1	18157295	TGAGT	GA	64.9132	0 13	0 55	0 35	0 52	0 14	0 19	0 75	0 47	0 35	0 43	0 20	0 149	0 108	0 38	0 65	0 67	0 51	0 117	0 96	0 94	0 806	0 68	0 51	0 53	0 75	0 88	0 65	0 44	0 65	0 25	0 14	0 45	0 38	0 86	0 60	0 58	0 153	0 77	0 36	0 79	0 51	0 58	0 6	0 48	0 71
CP027619.1	18157321	G	T	148.649	0 29	0 136	0 69	0 105	0 42	0 35	1 154	0 117	0 87	0 82	0 41	2 314	0 223	0 79	0 137	0 131	0 115	0 243	0 212	0 195	6 1521	0 107	0 108	0 117	0 173	0 187	0 108	1 82	1 137	0 52	1 33	0 94	1 79	0 165	0 105	0 121	0 357	0 168	0 98	0 169	0 121	1 109	0 15	0 105	2 150
CP027619.1	18157338	C	A	216.882	1 38	0 172	0 93	0 147	0 62	0 37	0 226	0 152	1 128	0 116	0 50	1 449	3 333	1 119	0 171	0 201	0 177	0 318	2 288	1 274	10 2011	3 149	0 147	0 164	2 266	0 270	0 136	0 118	0 231	2 95	0 42	1 142	0 129	0 247	0 143	3 165	1 512	1 246	2 130	2 246	0 172	2 150	0 24	0 160	1 226
CP027619.1	18157343	TC	T	219.396	0 39	0 167	0 94	0 147	0 61	0 35	0 223	0 147	0 133	0 118	0 49	0 439	0 322	0 120	0 173	0 202	0 174	0 322	0 288	0 274	0 1980	0 149	0 147	0 165	0 260	0 264	0 131	0 114	0 234	0 94	0 43	0 146	0 134	0 248	0 137	0 172	0 523	0 255	0 123	0 244	0 176	0 157	0 24	0 160	0 235
CP027619.1	18157351	G	T	239.774	0 42	0 189	0 113	0 157	0 67	0 38	0 245	0 165	0 147	0 122	0 56	0 489	1 369	0 129	0 190	0 218	2 193	1 345	0 313	1 292	3 2179	0 167	0 160	0 179	1 300	0 294	0 151	1 127	0 258	0 107	0 50	0 159	0 153	2 266	0 157	0 194	1 565	0 271	0 137	1 266	0 198	0 172	0 24	0 170	0 260
CP027619.1	18157548	C	T	161.382	0 27	0 146	0 93	0 101	0 32	0 30	0 164	0 108	0 112	0 74	0 50	0 373	0 247	0 65	0 119	0 145	0 139	0 230	0 232	0 248	0 1833	0 111	0 112	0 133	0 235	0 221	0 100	0 90	0 201	0 70	0 23	0 91	0 103	0 136	0 109	0 119	0 337	0 147	0 95	0 215	0 133	0 89	0 22	0 144	0 142
CP027619.1	18157588	A	C	137.833	0 22	0 94	0 72	0 84	0 28	0 22	0 133	0 72	0 71	0 44	0 21	0 283	0 231	0 60	0 104	0 112	0 98	0 205	0 203	0 222	1 1395	0 98	0 82	0 106	1 204	0 190	1 78	0 81	0 160	0 60	0 21	0 51	0 79	1 133	0 90	0 111	1 239	0 124	0 63	0 156	0 95	0 64	0 9	0 100	0 133
CP027619.1	18157905	G	C	81.7083	0 17	0 49	0 51	0 37	0 18	0 22	0 83	0 41	0 41	0 27	0 7	0 131	1 109	0 38	0 46	0 67	0 67	1 115	0 116	1 136	1 804	0 56	0 51	0 70	1 93	0 94	0 60	0 43	0 84	0 26	0 18	0 33	0 46	0 84	0 56	0 73	0 117	0 71	0 40	0 81	1 49	0 42	0 8	0 48	0 66
CP027619.1	18157911	A	T	80.5174	0 17	0 49	0 50	0 39	0 19	0 22	1 80	0 40	0 42	0 28	0 11	0 128	0 106	0 39	0 42	0 63	0 67	0 111	0 108	0 127	2 785	0 56	1 51	0 70	0 98	1 88	0 59	0 50	0 83	0 24	1 16	1 30	1 46	0 78	0 56	1 70	1 123	0 65	0 43	1 79	0 55	0 43	0 9	0 43	0 69
CP027619.1	18157932	T	C	80.5972	0 18	0 40	0 41	0 39	0 29	0 22	0 72	0 45	0 47	0 32	0 10	0 114	0 101	0 52	0 39	0 58	0 75	0 98	0 110	0 108	0 664	0 59	0 46	0 65	0 86	0 90	0 72	0 47	0 72	0 15	0 23	0 25	0 49	0 75	0 44	0 74	0 115	0 56	0 43	0 77	0 57	0 48	0 7	0 40	0 67
CP027619.1	18157941	G	A	80.4826	0 21	0 37	0 45	0 37	0 30	0 17	0 85	0 48	0 50	0 28	0 11	0 115	0 95	0 60	0 38	0 58	0 75	0 94	0 109	0 98	0 625	0 56	0 43	0 70	0 88	0 81	0 81	0 48	0 73	0 24	0 26	0 26	0 43	0 70	0 39	0 69	1 117	0 60	0 46	0 71	0 50	0 44	0 9	0 44	0 68
CP027619.1	18157956	CC	AG	75.4792	0 20	0 34	0 41	0 37	0 29	0 16	0 78	0 44	0 50	0 27	0 12	0 110	0 83	0 59	0 39	0 55	0 65	0 75	0 100	0 87	0 558	0 52	0 37	0 65	0 87	0 72	0 75	0 43	0 65	0 25	0 25	0 23	0 41	0 66	0 39	0 62	0 108	0 56	0 43	0 74	0 50	0 30	0 8	0 42	0 68
CP027619.1	18157965	CACG	GACT	46.3889	0 15	0 34	0 38	0 29	0 26	0 10	0 68	0 39	0 41	0 21	0 13	0 96	0 77	0 57	0 37	0 48	0 57	0 69	0 83	0 72	0 477	0 57	0 33	0 57	0 77	0 66	0 58	0 36	0 58	0 28	0 21	0 26	0 40	0 57	0 36	0 52	0 98	0 45	0 39	0 73	0 45	0 30	0 9	0 41	0 59
CP027619.1	18157968	G	T	59.7153	0 15	0 34	1 38	0 29	0 26	0 10	0 68	0 39	0 41	0 21	0 13	0 96	0 77	0 57	0 37	0 48	0 57	0 69	0 83	0 72	1 477	0 57	0 33	0 57	0 77	0 66	0 58	1 36	0 58	0 28	0 21	0 26	0 40	0 57	0 36	0 52	1 98	0 45	0 39	0 73	1 45	0 30	0 9	0 41	0 59
CP027619.1	18157976	CA	AG	60.3194	0 19	0 36	0 34	0 28	0 22	0 9	0 64	0 34	0 40	0 29	0 14	0 99	0 75	0 54	0 37	0 47	0 52	0 63	0 76	0 63	0 416	0 52	0 34	0 59	0 57	0 58	0 49	0 27	0 58	0 29	0 23	0 24	0 40	0 51	0 31	0 48	0 96	0 46	0 36	0 70	0 44	0 28	0 6	0 43	0 61
CP027619.1	18157987	T	G	67.2674	0 23	0 40	0 33	0 26	0 27	0 12	0 65	0 36	0 44	0 32	0 12	0 97	0 87	0 54	0 39	0 46	0 47	0 62	0 72	0 61	0 393	0 56	0 37	0 68	0 54	1 67	0 58	0 24	0 54	0 36	0 20	0 25	0 41	0 61	0 33	0 51	0 103	0 45	0 34	0 76	0 39	0 35	0 6	0 45	0 62
CP027619.1	18158000	A	T	57.3819	0 19	0 37	0 22	0 21	0 22	0 9	1 55	0 30	1 33	0 26	0 14	0 78	0 72	0 45	0 29	1 37	0 37	0 51	0 58	0 42	2 321	0 48	0 27	0 53	0 42	0 59	0 53	0 20	1 43	1 30	0 17	0 22	0 36	0 50	0 28	0 35	0 89	0 39	0 22	0 59	0 31	0 27	0 6	0 43	0 56
CP027619.1	18158022	G	A	38.4965	0 12	0 27	0 13	0 12	0 14	0 6	0 28	0 19	0 21	0 19	0 7	0 46	1 46	0 24	0 24	0 24	0 25	0 37	0 34	0 24	0 170	0 29	0 19	0 33	0 29	0 39	1 27	0 12	0 27	0 20	0 10	0 14	0 24	0 34	0 18	0 21	0 54	0 22	0 13	0 36	0 19	0 17	0 5	0 23	0 35
CP027619.1	18158023	AC	TA	36.6632	0 11	0 27	0 12	0 12	0 14	0 6	0 26	0 19	0 22	0 18	0 6	0 44	0 46	0 21	0 20	0 23	0 24	0 35	0 30	0 25	0 152	0 27	0 18	0 30	0 26	0 35	0 27	0 12	0 26	0 20	0 8	0 15	0 22	0 35	0 16	0 21	0 51	0 19	0 11	0 36	0 17	0 17	0 4	0 21	0 34
CP027619.1	18158031	C	T	36.691	0 12	0 26	0 16	0 14	0 11	0 7	0 31	0 19	0 21	0 20	0 8	0 49	0 48	0 24	0 19	0 22	0 26	0 35	0 36	0 21	0 155	0 28	0 16	0 35	0 25	0 38	0 29	0 12	0 31	0 22	0 6	0 17	0 21	0 30	0 17	0 22	0 56	0 17	0 8	0 34	0 17	0 20	0 4	0 20	0 32
CP027619.1	18158055	C	T	24.0625	0 5	0 22	0 16	0 14	0 15	0 6	0 19	0 17	0 15	0 11	0 14	0 26	0 32	0 21	0 10	0 18	0 24	0 27	0 20	0 10	0 102	0 14	0 8	0 23	0 18	0 23	0 16	0 3	0 14	0 15	0 8	0 14	0 9	0 21	0 10	0 8	0 45	0 16	0 17	0 21	0 18	0 13	0 2	0 15	0 22
CP027619.1	18158067	T	C	23.6875	0 8	0 22	0 25	0 14	0 12	0 7	0 28	0 15	0 15	0 16	0 15	0 35	0 25	0 27	0 18	0 21	0 24	0 37	0 26	0 16	0 89	0 12	0 7	0 20	0 15	0 19	0 20	0 5	0 21	0 19	0 9	0 19	0 9	0 18	0 9	0 10	0 34	0 15	0 20	0 26	0 21	0 10	0 2	0 13	0 18
CP027619.1	18158273	G	C	42.0486	0 18	0 39	0 14	0 24	0 23	1 32	0 45	0 20	0 26	0 16	0 13	0 58	0 50	0 61	0 29	0 36	0 36	1 29	0 27	0 14	0 174	0 30	0 23	0 51	0 22	0 18	0 29	0 13	0 29	0 23	0 16	0 21	0 27	0 37	0 20	0 27	0 68	0 27	0 28	0 46	0 40	1 35	0 6	0 26	0 45
CP027619.1	18158291	T	A	39.3681	0 16	0 40	0 13	0 25	0 23	0 37	0 38	0 15	0 25	0 16	0 15	0 61	0 44	0 72	0 34	0 31	0 39	0 31	0 25	0 16	0 157	0 20	0 28	0 44	0 16	0 14	0 33	0 13	0 28	0 22	0 16	0 22	0 25	0 27	0 22	0 28	0 61	0 24	0 27	0 54	0 40	0 38	0 4	0 21	0 36
CP027619.1	18158297	C	T	41.1944	0 18	0 43	0 16	0 27	0 26	0 40	0 39	0 16	0 28	0 18	0 16	0 63	0 48	0 76	0 35	0 34	0 43	0 36	0 27	0 17	0 164	0 20	0 25	0 43	0 18	0 17	0 36	0 15	0 32	0 23	0 18	0 24	0 27	0 30	0 21	0 29	0 62	0 27	0 28	0 52	0 44	0 40	0 6	0 21	0 41
CP027619.1	18159013	C	A	24.9028	0 14	0 22	0 13	0 14	0 27	0 19	0 35	0 22	0 12	0 22	0 11	0 40	0 35	0 51	0 18	1 31	0 29	0 33	0 28	0 21	1 105	0 28	0 15	0 37	0 13	1 9	0 27	0 15	0 19	0 32	0 16	0 19	0 20	0 19	0 18	0 30	0 41	0 13	0 23	0 33	0 30	0 21	0 1	0 29	0 23
CP027619.1	18159040	T	C	24.0347	0 9	0 17	0 8	0 16	0 27	0 13	0 33	0 8	0 13	0 16	0 8	0 23	0 24	1 44	0 17	0 26	0 26	0 34	0 24	0 17	0 57	0 25	0 11	0 26	0 12	0 5	0 32	0 5	0 21	0 24	0 14	0 23	0 15	0 21	0 10	0 23	0 33	0 12	0 24	0 26	0 29	0 14	0 3	0 18	0 17
CP027619.1	18159045	A	T	24.1424	0 9	0 15	0 9	0 18	0 25	0 13	0 33	0 10	0 13	0 16	0 9	0 26	0 23	0 40	0 15	0 24	0 24	0 34	0 24	0 20	0 57	0 22	0 9	0 25	0 12	0 5	0 29	0 4	0 21	0 21	0 13	0 20	0 14	0 22	0 10	0 23	0 32	0 15	0 24	0 31	0 30	0 15	0 3	0 17	0 20
CP027619.1	18159067	G	C	21.7153	0 11	0 15	0 7	0 17	0 24	0 15	0 30	0 5	0 10	0 15	0 9	0 18	0 26	0 31	0 13	0 16	0 18	0 27	0 20	0 15	0 46	0 22	0 10	0 23	0 9	0 7	0 24	0 4	0 21	0 23	0 13	0 16	0 14	0 20	0 10	1 21	0 28	0 13	1 23	0 25	0 26	0 15	0 2	1 18	0 14
CP027619.1	18159076	GAGC	CAAT	19.8056	0 9	0 14	0 7	0 14	0 23	0 14	0 29	0 5	0 10	0 15	0 8	0 17	0 24	0 29	0 11	0 16	0 17	0 26	0 17	0 15	0 38	0 18	0 10	0 17	0 8	0 6	0 23	0 3	0 16	0 19	0 11	0 15	0 11	0 16	0 10	0 18	0 24	0 11	0 23	0 20	0 23	0 13	0 2	0 16	0 13
CP027619.1	18159091	A	C	15.0938	0 8	0 8	0 4	0 10	0 14	0 9	0 16	0 5	0 8	0 10	0 8	1 9	1 19	0 19	0 9	0 11	0 13	1 20	0 11	1 7	0 32	0 11	0 9	1 11	0 5	0 5	0 13	0 2	0 12	0 14	0 4	0 11	0 8	0 14	0 9	0 13	0 20	0 8	1 14	0 18	0 16	0 11	0 2	0 14	0 10
CP027619.1	18222099	C	A	23.4028	0 6	0 10	0 11	0 17	0 9	0 2	0 26	0 12	0 14	1 15	0 8	0 46	0 28	0 14	0 17	0 28	0 23	0 46	0 33	0 44	1 185	0 26	0 20	0 37	0 29	0 26	0 18	0 12	0 23	0 14	0 9	0 19	0 21	1 52	0 17	0 23	0 23	0 20	0 5	0 9	0 18	0 8	0 4	0 10	0 21
CP027619.1	18222128	G	C	17.6354	0 2	0 13	0 9	0 12	0 5	0 2	0 14	0 10	0 15	0 13	0 3	0 29	0 13	0 3	0 8	0 16	0 16	0 28	0 26	0 24	0 136	0 15	0 13	0 17	0 21	0 19	0 18	0 7	0 20	0 9	0 5	0 17	0 16	0 28	0 9	0 18	0 15	0 10	0 3	0 8	0 13	0 7	0 3	0 7	0 19
CP027619.1	18222136	T	C	18.191	0 2	0 13	0 10	0 12	0 6	0 2	0 14	0 7	0 13	0 14	0 3	0 33	0 12	0 3	0 8	0 14	0 16	0 29	0 26	0 25	0 123	0 15	0 11	0 18	0 22	0 22	0 18	0 8	0 21	0 10	1 6	0 16	0 18	0 33	0 8	0 19	0 15	0 9	0 4	0 8	0 16	0 8	0 3	0 6	0 25
CP027619.1	18222142	C	T	14.9896	0 1	0 10	0 7	0 9	0 4	0 2	0 10	0 6	0 13	0 6	0 1	0 26	0 10	0 3	0 5	0 10	0 13	0 24	0 19	0 11	0 99	0 13	0 9	0 16	0 13	0 21	0 15	0 7	0 18	0 6	0 6	0 12	0 16	0 25	0 5	0 16	0 11	0 7	0 4	0 6	0 10	0 8	0 2	1 5	0 23
CP027619.1	18222163	G	A	16.8646	0 0	0 11	0 10	0 9	0 10	0 3	0 10	0 7	0 15	0 7	0 4	0 29	0 12	0 9	0 7	0 14	0 15	0 29	0 20	0 12	0 136	0 13	0 9	0 14	0 16	0 19	0 12	0 11	0 29	0 8	0 6	0 14	0 18	0 31	0 7	0 19	17 0	8 0	7 0	5 0	14 0	10 0	0 2	0 9	0 29
CP027619.1	18222163	G	C	11.4097	0 0	0 11	0 10	0 9	0 10	0 3	0 10	0 7	0 15	0 7	0 4	0 29	0 12	0 9	0 7	0 14	0 15	0 29	0 20	0 12	0 136	0 13	0 9	0 14	0 16	1 19	1 12	0 11	0 29	0 8	0 6	0 14	0 18	0 31	0 7	0 19	1 0	0 0	0 0	0 0	0 0	0 0	0 2	0 9	0 29
CP027619.1	18222175	C	T	15.6736	0 0	0 9	0 9	0 5	0 8	0 3	0 7	0 7	0 12	0 4	0 3	0 22	0 12	0 7	0 6	0 11	0 12	0 20	0 18	0 10	0 124	0 12	0 8	0 10	0 13	0 12	0 10	0 11	0 24	0 8	0 3	0 10	0 12	0 20	0 7	0 15	0 21	0 7	0 6	0 5	0 13	0 8	0 2	0 5	0 28
CP027619.1	18222266	A	T	14.8785	0 0	0 10	0 8	0 8	0 8	0 2	0 7	0 10	0 12	0 3	0 3	0 22	0 13	0 8	0 7	0 13	0 17	0 20	0 18	0 12	0 113	0 11	0 17	0 10	0 11	0 12	0 9	0 10	0 29	0 11	0 2	0 10	0 16	0 20	0 8	0 9	0 21	0 8	0 9	0 4	0 12	0 7	0 2	0 4	0 26
CP027619.1	18222281	GTAG	ATAT	13.9062	0 0	0 8	0 6	0 10	0 7	0 2	0 8	0 7	0 13	0 3	0 4	0 22	0 8	0 8	0 8	0 11	0 15	0 18	0 14	0 13	0 95	0 6	0 14	0 12	0 12	0 11	0 12	0 9	0 24	0 11	0 4	0 8	0 13	0 24	0 5	0 10	0 18	0 6	0 9	0 5	0 11	0 5	0 2	0 4	0 27
CP027619.1	18222295	G	C	13.4757	0 0	0 6	0 5	0 9	0 6	0 1	0 6	0 9	0 13	0 2	0 5	0 18	0 8	0 8	0 9	0 14	0 11	0 15	0 13	0 10	0 101	0 8	0 17	0 12	0 10	0 12	0 12	0 11	0 24	0 9	0 3	0 9	0 10	0 19	0 8	0 13	0 19	0 5	0 11	0 6	0 8	0 6	0 1	0 5	0 17
CP027619.1	18222323	G	A	11.8472	0 0	1 5	0 3	0 7	0 2	0 0	0 6	0 11	0 9	0 6	0 6	0 15	0 6	0 6	0 8	0 11	0 11	0 11	0 14	0 11	0 66	0 14	0 18	0 11	0 11	0 13	0 9	0 7	0 15	0 6	0 4	0 7	0 11	0 14	0 13	0 16	0 13	0 3	0 8	0 5	0 7	0 3	0 1	0 5	0 15
CP027619.1	18222337	T	C	12	0 0	0 9	0 3	0 7	0 1	0 0	0 10	0 7	0 10	0 7	0 10	0 14	0 8	0 7	0 7	0 12	0 9	0 11	0 14	0 9	0 62	0 11	0 11	0 9	0 11	0 15	0 9	0 7	0 12	0 3	0 5	0 9	0 10	0 17	0 14	0 15	0 15	0 4	0 10	0 5	0 6	0 4	0 3	0 7	0 16
CP027619.1	18222344	C	T	12.0347	0 0	0 9	0 3	0 7	0 1	0 0	0 10	0 7	0 9	0 8	0 11	0 16	0 8	0 6	0 7	0 12	0 7	0 12	0 14	0 10	0 57	0 15	0 9	0 10	0 10	0 15	0 7	0 8	0 7	0 2	0 5	0 9	0 11	0 18	0 13	0 14	0 15	0 4	0 13	0 5	0 5	0 2	0 3	0 7	0 18
CP027619.1	18222350	G	C	12.066	0 0	0 8	0 3	0 7	0 1	0 0	0 9	0 7	0 11	0 8	0 11	0 17	0 10	0 7	0 8	0 13	0 7	0 10	0 13	0 11	0 62	0 17	0 9	0 10	0 7	0 15	0 4	0 6	0 8	0 3	0 4	0 9	0 12	0 19	0 13	0 12	0 14	0 4	0 14	0 5	0 3	0 2	0 3	0 6	0 15
CP027619.1	18222360	G	A	11.0903	0 0	0 7	0 2	0 6	0 3	0 0	0 6	0 7	0 11	0 8	0 10	0 14	0 11	0 6	0 6	0 16	0 7	0 13	0 14	0 10	0 51	0 14	0 9	0 11	0 10	0 13	0 2	0 5	0 6	0 2	0 4	0 8	0 14	0 17	0 13	0 9	0 16	0 4	0 12	0 6	0 5	0 2	0 3	0 5	0 15
CP027619.1	18585893	ACAACGA	CCAGCGG	13.7049	0 2	0 16	0 14	0 22	0 7	0 4	0 2	0 5	0 20	0 10	0 5	0 3	0 3	0 2	0 14	0 19	0 24	0 5	0 10	0 21	0 122	0 8	0 7	0 6	0 10	0 8	0 12	0 7	0 23	0 16	0 10	0 14	0 21	0 22	0 18	0 27	0 28	0 15	0 5	0 25	0 11	0 7	0 1	0 25	0 36
CP027619.1	18585929	T	A	18.7049	0 7	0 24	0 17	0 27	0 6	0 9	0 5	0 13	0 19	0 16	0 9	0 4	0 5	0 6	0 22	0 25	0 27	0 9	0 18	0 23	0 177	0 12	0 14	0 12	0 14	0 8	0 15	0 15	0 20	0 19	0 15	0 16	0 20	0 34	0 29	0 38	0 36	0 19	0 18	0 25	0 9	0 9	0 1	0 38	0 55
CP027619.1	18585959	CCG	TCT	15.7604	0 7	0 23	0 18	0 23	0 4	0 12	0 5	0 13	0 18	0 18	0 10	0 3	0 2	0 9	0 20	0 18	0 22	0 8	0 12	0 19	0 119	0 6	0 11	0 11	0 8	0 8	0 6	0 14	0 17	0 17	0 17	0 11	0 12	0 40	0 25	0 36	0 28	0 16	0 18	0 25	0 10	0 10	0 2	0 35	0 47
CP027619.1	18585970	G	A	15.2639	0 7	2 18	0 23	0 25	0 4	0 13	0 4	0 17	0 14	0 16	0 10	0 2	0 2	0 11	0 24	0 18	0 20	0 7	0 13	0 23	0 134	5 0	10 0	7 0	6 0	6 0	5 0	0 15	0 17	0 15	0 15	0 16	0 17	0 39	0 23	0 37	0 26	0 15	0 19	0 24	0 11	0 9	0 2	0 35	0 47
CP027619.1	18586216	GATAGTTGA	AATCCTTGC	13.8646	0 8	0 28	0 9	0 22	0 9	0 9	0 4	0 13	0 20	0 13	0 6	0 6	0 3	0 2	0 11	0 25	0 21	0 5	0 9	0 8	0 53	0 20	0 9	0 12	0 6	0 17	0 11	0 11	0 20	0 13	0 9	0 9	0 18	0 22	0 18	0 23	0 17	0 8	0 13	0 19	0 9	0 6	0 4	0 29	0 34
CP027619.1	18586267	T	C	12.7049	0 8	0 19	0 12	0 12	0 13	0 8	0 2	0 10	0 12	0 6	0 4	0 4	0 2	0 2	0 15	0 23	0 12	0 3	0 10	0 6	0 96	0 19	0 12	0 8	0 6	0 11	0 10	0 7	0 18	0 13	0 11	0 11	0 16	0 30	0 14	0 20	0 10	0 12	0 7	0 20	0 5	0 11	0 6	0 27	0 34
CP027619.1	18586279	GCCT	CCCC	11.7708	0 6	0 18	0 12	0 9	0 14	0 9	0 1	0 11	0 17	0 5	0 3	0 2	0 2	0 3	0 13	0 21	0 13	0 3	0 6	0 10	0 98	0 19	0 13	0 11	0 5	0 7	0 6	0 5	0 15	0 12	0 15	0 11	0 21	0 34	0 12	0 18	0 11	0 10	0 5	0 19	0 7	0 10	0 5	0 27	0 34
CP027619.1	18586291	G	T	13.9896	0 5	0 19	0 15	0 15	0 15	0 11	0 0	0 16	0 21	1 1	0 4	0 3	0 2	0 7	1 16	0 23	0 18	0 4	0 5	0 8	2 106	0 18	0 12	0 14	0 9	1 4	1 10	0 6	0 17	0 14	0 17	0 13	0 21	0 43	0 16	0 17	0 16	0 15	0 8	0 20	0 10	0 10	0 4	0 30	1 45
CP027619.1	18648574	A	G	12.9514	0 1	0 10	0 10	0 14	0 2	0 2	0 11	0 8	0 15	0 16	0 9	0 3	0 2	0 2	0 12	0 14	0 13	0 7	0 9	0 10	0 89	0 8	0 6	0 27	0 6	0 11	0 10	0 9	0 18	0 7	0 2	0 3	0 10	0 12	0 5	0 2	0 8	0 2	0 2	0 4	0 7	0 3	0 5	0 8	0 20
CP027619.1	18648599	T	G	17.1875	0 4	0 14	0 11	0 14	0 4	0 3	0 12	0 13	0 17	18 0	12 0	0 4	0 4	0 2	0 14	0 21	0 18	0 15	0 16	0 18	0 163	0 12	0 14	0 37	0 8	0 17	0 15	0 13	0 24	0 9	0 2	0 4	1 20	0 13	0 7	0 8	0 13	0 7	0 2	0 4	0 8	0 5	0 7	0 7	0 22
CP027619.1	18730724	T	C	11.8542	0 1	0 6	0 5	0 15	0 1	0 3	0 17	0 2	0 15	0 8	0 9	0 15	0 5	0 4	0 12	0 12	0 9	0 16	0 13	0 18	0 129	0 9	0 7	0 15	0 12	0 13	0 3	0 9	0 9	0 4	0 2	0 7	0 9	0 23	0 4	0 14	0 20	0 7	0 6	0 9	0 9	0 2	0 2	0 7	0 17
CP027619.1	18730750	GAAAC	CAAAT	11.3438	0 0	0 5	0 5	0 12	0 3	0 2	0 16	0 1	0 7	0 8	0 8	0 16	0 5	0 3	0 10	0 13	0 9	0 12	0 9	0 21	0 148	0 8	0 9	0 12	0 12	0 17	0 6	0 6	0 14	0 2	0 2	0 4	0 8	0 26	0 2	0 12	0 20	0 5	0 7	0 9	0 6	0 2	0 0	0 5	0 15
CP027619.1	18730776	T	A	10.1319	0 1	0 5	0 3	0 12	0 3	0 3	0 10	0 1	0 4	0 7	0 4	0 16	0 2	0 1	0 7	0 13	0 7	0 9	0 7	0 20	1 125	0 7	0 7	0 12	0 9	0 15	0 5	0 5	0 13	0 3	0 2	0 4	0 6	0 20	0 3	0 6	0 17	0 5	0 4	0 10	1 6	0 3	0 0	0 5	0 10
CP027619.1	18818550	T	G	12.2049	0 2	0 10	0 1	0 3	0 1	0 1	0 8	0 4	0 8	0 5	0 5	0 25	0 8	0 9	0 10	0 5	0 10	0 10	0 16	0 9	0 74	0 7	0 7	0 7	0 5	0 10	0 5	0 6	0 15	0 6	0 2	0 10	0 8	0 23	0 10	0 12	0 16	0 8	0 3	0 5	0 21	0 7	0 4	0 5	0 2
CP027619.1	18818556	CAAC	AGAA	13.0521	0 2	0 11	0 1	0 3	0 1	0 1	0 8	0 6	0 7	0 5	0 6	0 25	0 10	0 9	0 10	0 5	0 11	0 13	0 21	0 9	0 78	0 7	0 8	0 8	0 5	0 11	0 6	0 6	0 15	0 6	0 3	0 10	0 8	0 27	0 14	0 14	0 16	0 9	0 3	0 6	0 20	0 9	0 5	0 5	0 2
CP027619.1	18837577	T	C	38.8993	0 2	0 35	0 19	0 27	0 9	0 5	0 36	0 21	0 34	0 16	0 14	0 77	0 47	0 11	0 25	0 24	0 19	0 84	0 71	0 63	0 467	0 52	0 45	0 44	0 79	0 78	0 32	0 28	0 40	0 18	0 10	0 16	0 19	0 77	0 37	0 44	0 129	0 57	0 40	0 61	0 40	0 31	0 14	0 28	0 28
CP027619.1	18837591	G	A	40.4792	0 2	0 39	0 22	0 27	0 10	0 5	0 38	0 22	0 37	0 17	0 15	0 77	0 52	0 11	0 24	0 23	0 22	0 84	0 74	0 74	0 492	0 56	0 51	0 42	0 85	0 75	0 33	0 29	0 43	0 18	0 11	0 15	0 20	0 87	0 41	0 48	0 137	0 57	0 42	0 60	0 45	0 34	0 14	0 33	0 27
CP027619.1	18837657	G	A	76.9167	0 8	0 72	0 67	0 66	0 14	0 10	0 118	0 46	0 74	0 72	0 41	0 155	0 116	0 19	0 51	0 46	0 67	0 163	1 165	0 159	1 981	0 98	0 99	0 97	0 180	0 156	0 61	0 56	0 111	0 50	0 24	0 44	0 30	0 146	0 73	0 110	0 261	0 123	0 69	0 127	0 99	0 64	0 20	0 50	0 45
[truncated: 27,085 more rows]
[truncated: 257 more columns]
